# Supplementary material for: 4-Fluoro­benzyl (Z)-2-(2-oxoindolin-3-yl­idene)hydrazine-1-carbodi­thio­ate
Source: IUCrdata. 2024 Mar 19;9(Pt 3):x240235. doi: 10.1107/S2414314624002359 (PMC10993559; doi:10.1107/S2414314624002359)
Supplement: Supplementary file 1 [file x-09-x240235-sup1.cif]

##############################################################################
#                                                                            #
# This CIF contains the data for a data article accepted for                 #
# publication in IUCrData. It conforms to the requirements of                #
# Notes for Authors for IUCrData, and has been                               #
# peer reviewed under the auspices of IUCrData.                              #
#                                                                            #
# Full details of the Crystallographic Information File format               #
# are given in the paper "The Crystallographic Information File (CIF):       #
# a New Standard Archive File for Crystallography" by S. R. Hall, F. H.      #
# Allen and I. D. Brown [Acta Cryst. (1991), A47, 655-685].                  #
#                                                                            #
# The current version of the core CIF dictionary is obtainable from          #
# ftp://ftp.iucr.org/pub/cif_core.dic.                                       #
#                                                                            #
# Software is freely available for graphical display of the structure(s)     #
# in this CIF. For information consult the CIF software page                 #
# http://www.iucr.org/resources/cif/software.                                #
#                                                                            #
# This file may be used for bona fide research purposes within the           #
# scientific community so long as proper attribution is given to the data    # 
# article from which it was obtained.                                        #
#                                                                            #
##############################################################################
data_I
_audit_creation_method
;
Olex2 1.5
(compiled 2023.08.24 svn.re1ec1418 for OlexSys, GUI svn.r6817)
;
_journal_date_recd_electronic     2024-03-11
_journal_date_accepted     2024-03-12
_journal_name_full     'IUCrData'
_journal_year     2024
_journal_volume     9
_journal_issue      3
_journal_page_first     0
_journal_page_last     0
_journal_paper_category     HO
_journal_paper_doi     10.1107/S2414314624002359
_journal_coeditor_code     HB4466
_publ_contact_author_name     'Mohd Abdul Fatah Abdul Manan'
_publ_contact_author_address
;
Faculty of Applied Sciences,
University Teknologi MARA,
40450 Shah Alam,
Selangor,
Malaysia
;
_publ_contact_author_email     'abdfatah@uitm.edu.my'
_publ_contact_author_fax     ?
_publ_contact_author_phone     ?
_publ_section_title
;
4-Fluorobenzyl (<i>Z</i>)-2-(2-oxoindolin-3-ylidene)hydrazine-1-carbodithioate
;
loop_
    _publ_author_name
    _publ_author_footnote
    _publ_author_address
    'Abdul Manan, Mohd Abdul Fatah' .
;
Faculty of Applied Sciences,
Universiti Teknologi MARA,
40450 Shah Alam,
Selangor,
Malaysia
;
    'Cordes, David B.' .
;
EaStCHEM School of Chemistry,
University of St Andrews,
St Andrews,
Fife KY16 9ST,
United Kingdom
;
    'McKay, Aidan P.' .
;
EaStCHEM School of Chemistry,
University of St Andrews,
St Andrews,
Fife KY16 9ST,
United Kingdom
;
_publ_section_synopsis
;
The crystal structure of a new fluorinated dithiocarbazate imine containing the
isatin moiety, 4-fluorobenzyl
(<i>Z</i>)-2-(2-oxoindolin-3-ylidene)hydrazine-1-carbodithioate, is described.
;
_chemical_name_systematic
;
4-Fluorobenzyl (<i>Z</i>)-2-(2-oxoindolin-3-ylidene)hydrazine-1-carbodithioate
;
_chemical_name_common     ?
_chemical_formula_moiety     'C16 H12 F N3 O S2'
_chemical_formula_sum     'C16 H12 F N3 O S2'
_chemical_formula_iupac     'C16 H12 F N3 O S2'
_chemical_formula_weight     345.41
_chemical_melting_point     ?
_space_group_crystal_system     triclinic
_space_group_name_H-M_alt     'P -1'
_space_group_name_Hall     '-P 1'
loop_
    _space_group_symop_operation_xyz
    'x, y, z'
    '-x, -y, -z'
_cell_length_a     6.7949(2)
_cell_length_b     6.9491(2)
_cell_length_c     16.7080(8)
_cell_angle_alpha     89.525(3)
_cell_angle_beta     82.547(3)
_cell_angle_gamma     82.347(3)
_cell_volume     775.25(5)
_cell_formula_units_Z     2
_cell_measurement_reflns_used     4435
_cell_measurement_theta_min     6.6180
_cell_measurement_theta_max     75.2450
_cell_measurement_temperature     125
loop_
    _twin_individual_id
    _twin_individual_mass_fraction_refined
    _twin_individual_twin_matrix_11
    _twin_individual_twin_matrix_12
    _twin_individual_twin_matrix_13
    _twin_individual_twin_matrix_21
    _twin_individual_twin_matrix_22
    _twin_individual_twin_matrix_23
    _twin_individual_twin_matrix_31
    _twin_individual_twin_matrix_32
    _twin_individual_twin_matrix_33
    1 0.5485 1.0000 0.0000 0.0000 0.0000 1.0000 0.0000 0.0000 0.0000 1.0000
    2 0.4515 -0.9995 -0.0002 -0.0004 0.0000 -1.0003 0.0002 -0.6470 0.0431 1.0002
_exptl_crystal_description     needle
_exptl_crystal_colour     yellow
_exptl_crystal_size_max     0.13
_exptl_crystal_size_mid     0.03
_exptl_crystal_size_min     0.01
_exptl_crystal_density_diffrn     1.480
_exptl_crystal_density_meas     ?
_exptl_crystal_density_method     ?
_exptl_crystal_F_000     356
_exptl_absorpt_coefficient_mu     3.278
_exptl_absorpt_correction_type     multi-scan
_exptl_absorpt_process_details
;
(CrysAlisPro; Rigaku OD, 2023)
;
_exptl_absorpt_correction_T_min     0.65059
_exptl_absorpt_correction_T_max     1.00000
_diffrn_ambient_temperature     125
_diffrn_source     'Rotating Anode'
_diffrn_radiation_type     'Cu K\a'
_diffrn_radiation_wavelength     1.54184
_diffrn_radiation_monochromator     'Rigaku Osmic Confocal Optical System'
_diffrn_measurement_device_type     'Rigaku XtaLAB P200K'
_diffrn_measurement_device     'AFC11: Quarter \c 4 circle'
_diffrn_measurement_method     'shutterless scans'
_diffrn_detector     'hybrid photon counting detector'
_diffrn_measurement_specimen_support     Loop
_diffrn_detector_area_resol_mean     5.8140
_diffrn_reflns_number     21967
_diffrn_reflns_av_R_equivalents     0.0721
_diffrn_reflns_av_unetI/netI     0.0241
_diffrn_reflns_theta_min     2.6668
_diffrn_reflns_theta_max     75.9971
_diffrn_reflns_theta_full     67.684
_diffrn_measured_fraction_theta_max     0.959
_diffrn_measured_fraction_theta_full     0.991
_diffrn_reflns_limit_h_min     -8
_diffrn_reflns_limit_h_max     8
_diffrn_reflns_limit_k_min     -8
_diffrn_reflns_limit_k_max     8
_diffrn_reflns_limit_l_min     -20
_diffrn_reflns_limit_l_max     20
_diffrn_radiation_probe     x-ray
_refine_special_details
;
 Refined as a 2-component twin.
;
_reflns_number_total     7828
_reflns_number_gt     6291
_reflns_threshold_expression     'I > 2\s(I)'
_refine_ls_structure_factor_coef     Fsqd
_refine_ls_matrix_type     full
_refine_ls_R_factor_all     0.1310
_refine_ls_R_factor_gt     0.1056
_refine_ls_wR_factor_gt     0.2397
_refine_ls_wR_factor_ref     0.2680
_refine_ls_goodness_of_fit_ref     1.003
_refine_ls_restrained_S_all     1.003
_refine_ls_number_reflns     7828
_refine_ls_number_parameters     215
_refine_ls_number_restraints     2
_refine_ls_hydrogen_treatment     constr
_refine_ls_weighting_scheme     calc
_refine_ls_weighting_details
              'w=1/[\s^2^(Fo^2^)+(0.0200P)^2^+9.4000P] where P=(Fo^2^+2Fc^2^)/3'
_atom_sites_solution_hydrogens     mixed
_atom_sites_solution_primary     dual
_atom_sites_solution_secondary     ?
_refine_ls_shift/su_max     0.000
_refine_ls_shift/su_mean     0.000
_refine_diff_density_max     0.892
_refine_diff_density_min     -0.937
_refine_ls_extinction_method     none
_refine_ls_extinction_coef     .
loop_
    _atom_type_symbol
    _atom_type_description
    _atom_type_scat_dispersion_real
    _atom_type_scat_dispersion_imag
    _atom_type_scat_source
    'C' 'C' 0.0181 0.0091
                         'International Tables Vol C Tables 4.2.6.8 and 6.1.1.4'
    'H' 'H' 0.0000 0.0000
                         'International Tables Vol C Tables 4.2.6.8 and 6.1.1.4'
    'N' 'N' 0.0311 0.0180
                         'International Tables Vol C Tables 4.2.6.8 and 6.1.1.4'
    'O' 'O' 0.0492 0.0322
                         'International Tables Vol C Tables 4.2.6.8 and 6.1.1.4'
    'F' 'F' 0.0727 0.0534
                         'International Tables Vol C Tables 4.2.6.8 and 6.1.1.4'
    'S' 'S' 0.3331 0.5567
                         'International Tables Vol C Tables 4.2.6.8 and 6.1.1.4'
_computing_data_collection
;
CrysAlisPro 1.171.42.94a (Rigaku OD, 2023)
;
_computing_cell_refinement
;
CrysAlisPro 1.171.43.98a (Rigaku OD, 2023)
;
_computing_data_reduction
;
CrysAlisPro 1.171.43.98a (Rigaku OD, 2023)
;
_computing_structure_solution
;
<i>SHELXT</i>  (Sheldrick, 2015a)
;
_computing_structure_refinement
;
<i>SHELXL2019/3</i> (Sheldrick, 2015b)
;
_computing_molecular_graphics
;
Mercury (Macrae <i>et al.</i>,  2020)
;
_computing_publication_material
;
Olex2 1.5 (Dolomanov <i>et al.</i>,  2009), publCIF (Westrip,
2010)
;
loop_
    _atom_site_type_symbol
    _atom_site_label
    _atom_site_fract_x
    _atom_site_fract_y
    _atom_site_fract_z
    _atom_site_U_iso_or_equiv
    _atom_site_adp_type
    _atom_site_calc_flag
    _atom_site_occupancy
    _atom_site_disorder_assembly
    _atom_site_disorder_group
    S S10 0.9380(4) 0.0909(4) 0.82867(14) 0.0439(6) Uani d 1 . .
    S S11 0.5880(4) 0.2351(4) 0.73604(14) 0.0429(6) Uani d 1 . .
    F F15 0.2547(9) 0.9804(10) 0.9766(3) 0.0562(16) Uani d 1 . .
    O O2 1.3272(9) 0.0761(10) 0.5848(4) 0.0400(15) Uani d 1 . .
    N N1 1.2988(12) 0.1631(13) 0.4524(5) 0.0385(18) Uani d 1 . .
    H H1 1.430(7) 0.105(13) 0.430(5) 0.046 Uiso d 1 . .
    N N3 0.8885(11) 0.2295(11) 0.6073(5) 0.0373(18) Uani d 1 . .
    N N4 0.9629(12) 0.1679(13) 0.6748(5) 0.0405(19) Uani d 1 . .
    H H4 1.103(6) 0.123(14) 0.677(6) 0.049 Uiso d 1 . .
    C C2 1.2330(14) 0.1453(14) 0.5322(6) 0.038(2) Uani d 1 . .
    C C3 1.0120(13) 0.2237(14) 0.5419(6) 0.037(2) Uani d 1 . .
    C C4 0.9678(15) 0.2821(14) 0.4622(6) 0.042(2) Uani d 1 . .
    C C5 0.7917(16) 0.3639(15) 0.4326(6) 0.045(2) Uani d 1 . .
    H H5 0.670188 0.393144 0.467968 0.053 Uiso calc 1 . .
    C C6 0.7985(17) 0.4011(15) 0.3513(6) 0.048(3) Uani d 1 . .
    H H6 0.679127 0.452949 0.330486 0.058 Uiso calc 1 . .
    C C7 0.9757(17) 0.3643(15) 0.2992(6) 0.049(3) Uani d 1 . .
    H H7 0.976563 0.392205 0.243434 0.059 Uiso calc 1 . .
    C C8 1.1512(17) 0.2875(15) 0.3280(6) 0.048(3) Uani d 1 . .
    H H8 1.273295 0.263580 0.292639 0.057 Uiso calc 1 . .
    C C9 1.1449(15) 0.2465(15) 0.4086(6) 0.041(2) Uani d 1 . .
    C C10 0.8446(14) 0.1609(15) 0.7460(6) 0.042(2) Uani d 1 . .
    C C11 0.4666(14) 0.2322(15) 0.8402(5) 0.043(2) Uani d 1 . .
    H H11A 0.344241 0.168552 0.841732 0.051 Uiso calc 1 . .
    H H11B 0.558102 0.154445 0.873365 0.051 Uiso calc 1 . .
    C C12 0.4107(14) 0.4338(15) 0.8764(5) 0.041(2) Uani d 1 . .
    C C13 0.5556(15) 0.5522(16) 0.8848(6) 0.046(3) Uani d 1 . .
    H H13 0.692085 0.506535 0.866780 0.055 Uiso calc 1 . .
    C C14 0.5052(16) 0.7368(16) 0.9192(6) 0.047(2) Uani d 1 . .
    H H14 0.604631 0.817543 0.925452 0.056 Uiso calc 1 . .
    C C15 0.3072(16) 0.7973(17) 0.9436(6) 0.047(3) Uani d 1 . .
    C C16 0.1582(15) 0.6873(16) 0.9379(5) 0.042(2) Uani d 1 . .
    H H16 0.022436 0.734970 0.956436 0.051 Uiso calc 1 . .
    C C17 0.2117(15) 0.5020(17) 0.9037(6) 0.046(3) Uani d 1 . .
    H H17 0.111006 0.421622 0.899065 0.055 Uiso calc 1 . .
loop_
    _atom_site_aniso_label
    _atom_site_aniso_U_11
    _atom_site_aniso_U_22
    _atom_site_aniso_U_33
    _atom_site_aniso_U_12
    _atom_site_aniso_U_13
    _atom_site_aniso_U_23
    S10 0.0359(12) 0.0552(17) 0.0425(12) -0.0080(12) -0.0098(10) 0.0027(11)
    S11 0.0303(11) 0.0540(16) 0.0450(12) -0.0058(11) -0.0070(10) -0.0004(11)
    F15 0.060(4) 0.058(4) 0.051(3) -0.015(3) -0.002(3) -0.008(3)
    O2 0.032(3) 0.047(4) 0.042(3) -0.003(3) -0.009(3) -0.002(3)
    N1 0.032(4) 0.042(5) 0.041(4) -0.004(4) -0.006(3) -0.001(3)
    N3 0.029(4) 0.032(5) 0.052(4) -0.005(3) -0.007(3) -0.005(4)
    N4 0.039(5) 0.043(5) 0.043(4) -0.014(4) -0.007(3) 0.000(4)
    C2 0.040(5) 0.030(5) 0.045(5) -0.011(4) -0.007(4) -0.007(4)
    C3 0.032(5) 0.032(5) 0.049(5) -0.008(4) -0.010(4) -0.004(4)
    C4 0.045(6) 0.032(5) 0.054(5) -0.017(5) -0.016(4) -0.001(4)
    C5 0.043(6) 0.044(6) 0.050(5) -0.008(5) -0.017(4) -0.003(5)
    C6 0.056(7) 0.038(6) 0.056(6) -0.007(5) -0.030(5) 0.007(5)
    C7 0.072(8) 0.037(6) 0.043(5) -0.009(5) -0.021(5) 0.003(4)
    C8 0.062(7) 0.041(6) 0.044(5) -0.012(5) -0.014(5) -0.002(4)
    C9 0.045(6) 0.037(6) 0.046(5) -0.017(5) -0.014(4) 0.000(4)
    C10 0.033(5) 0.043(6) 0.051(5) -0.007(4) -0.007(4) -0.009(4)
    C11 0.038(5) 0.047(6) 0.044(5) -0.013(5) -0.002(4) 0.006(4)
    C12 0.040(5) 0.047(6) 0.035(5) -0.008(5) -0.005(4) 0.005(4)
    C13 0.032(5) 0.050(7) 0.057(6) -0.005(5) -0.008(4) 0.006(5)
    C14 0.050(6) 0.046(7) 0.047(5) -0.015(5) -0.010(5) 0.001(5)
    C15 0.049(6) 0.055(7) 0.037(5) -0.006(5) -0.008(4) 0.001(5)
    C16 0.041(5) 0.051(7) 0.034(5) -0.005(5) -0.001(4) 0.000(4)
    C17 0.038(5) 0.063(8) 0.039(5) -0.015(5) -0.008(4) 0.006(5)
_geom_special_details
;
 All esds (except the esd in the dihedral angle between two l.s. planes)
 are estimated using the full covariance matrix.  The cell esds are taken
 into account individually in the estimation of esds in distances, angles
 and torsion angles; correlations between esds in cell parameters are only
 used when they are defined by crystal symmetry.  An approximate (isotropic)
 treatment of cell esds is used for estimating esds involving l.s. planes.
;
loop_
    _geom_bond_atom_site_label_1
    _geom_bond_atom_site_label_2
    _geom_bond_site_symmetry_2
    _geom_bond_distance
    _geom_bond_publ_flag
    S10 C10 . 1.637(10) ?
    S11 C10 . 1.780(10) ?
    S11 C11 . 1.828(9) ?
    F15 C15 . 1.375(12) ?
    O2 C2 . 1.213(11) ?
    N1 H1 . 0.96(3) ?
    N1 C2 . 1.360(12) ?
    N1 C9 . 1.412(12) ?
    N3 N4 . 1.339(10) ?
    N3 C3 . 1.286(11) ?
    N4 H4 . 0.96(3) ?
    N4 C10 . 1.351(12) ?
    C2 C3 . 1.516(13) ?
    C3 C4 . 1.445(13) ?
    C4 C5 . 1.403(13) ?
    C4 C9 . 1.399(13) ?
    C5 H5 . 0.9500 ?
    C5 C6 . 1.376(13) ?
    C6 H6 . 0.9500 ?
    C6 C7 . 1.387(15) ?
    C7 H7 . 0.9500 ?
    C7 C8 . 1.383(14) ?
    C8 H8 . 0.9500 ?
    C8 C9 . 1.371(13) ?
    C11 H11A . 0.9900 ?
    C11 H11B . 0.9900 ?
    C11 C12 . 1.512(14) ?
    C12 C13 . 1.386(13) ?
    C12 C17 . 1.391(13) ?
    C13 H13 . 0.9500 ?
    C13 C14 . 1.392(15) ?
    C14 H14 . 0.9500 ?
    C14 C15 . 1.365(14) ?
    C15 C16 . 1.360(14) ?
    C16 H16 . 0.9500 ?
    C16 C17 . 1.396(15) ?
    C17 H17 . 0.9500 ?
loop_
    _geom_angle_atom_site_label_1
    _geom_angle_atom_site_label_2
    _geom_angle_atom_site_label_3
    _geom_angle_site_symmetry_1
    _geom_angle_site_symmetry_3
    _geom_angle
    _geom_angle_publ_flag
    C10 S11 C11 . . 102.7(5) ?
    C2 N1 H1 . . 121(6) ?
    C2 N1 C9 . . 112.3(8) ?
    C9 N1 H1 . . 126(6) ?
    C3 N3 N4 . . 117.2(8) ?
    N3 N4 H4 . . 124(6) ?
    N3 N4 C10 . . 121.9(8) ?
    C10 N4 H4 . . 114(6) ?
    O2 C2 N1 . . 128.1(9) ?
    O2 C2 C3 . . 126.4(9) ?
    N1 C2 C3 . . 105.5(8) ?
    N3 C3 C2 . . 126.7(9) ?
    N3 C3 C4 . . 127.3(9) ?
    C4 C3 C2 . . 105.9(8) ?
    C5 C4 C3 . . 132.9(10) ?
    C9 C4 C3 . . 108.3(9) ?
    C9 C4 C5 . . 118.9(9) ?
    C4 C5 H5 . . 120.7 ?
    C6 C5 C4 . . 118.7(10) ?
    C6 C5 H5 . . 120.7 ?
    C5 C6 H6 . . 119.3 ?
    C5 C6 C7 . . 121.4(10) ?
    C7 C6 H6 . . 119.3 ?
    C6 C7 H7 . . 119.8 ?
    C8 C7 C6 . . 120.4(9) ?
    C8 C7 H7 . . 119.8 ?
    C7 C8 H8 . . 120.8 ?
    C9 C8 C7 . . 118.5(10) ?
    C9 C8 H8 . . 120.8 ?
    C4 C9 N1 . . 108.1(8) ?
    C8 C9 N1 . . 129.8(10) ?
    C8 C9 C4 . . 122.1(10) ?
    S10 C10 S11 . . 126.9(6) ?
    N4 C10 S10 . . 121.4(7) ?
    N4 C10 S11 . . 111.6(7) ?
    S11 C11 H11A . . 109.1 ?
    S11 C11 H11B . . 109.1 ?
    H11A C11 H11B . . 107.9 ?
    C12 C11 S11 . . 112.4(7) ?
    C12 C11 H11A . . 109.1 ?
    C12 C11 H11B . . 109.1 ?
    C13 C12 C11 . . 121.1(9) ?
    C13 C12 C17 . . 118.7(10) ?
    C17 C12 C11 . . 120.2(9) ?
    C12 C13 H13 . . 119.3 ?
    C12 C13 C14 . . 121.3(10) ?
    C14 C13 H13 . . 119.3 ?
    C13 C14 H14 . . 121.3 ?
    C15 C14 C13 . . 117.4(10) ?
    C15 C14 H14 . . 121.3 ?
    C14 C15 F15 . . 118.1(9) ?
    C16 C15 F15 . . 117.8(9) ?
    C16 C15 C14 . . 124.2(11) ?
    C15 C16 H16 . . 121.2 ?
    C15 C16 C17 . . 117.7(10) ?
    C17 C16 H16 . . 121.2 ?
    C12 C17 C16 . . 120.8(10) ?
    C12 C17 H17 . . 119.6 ?
    C16 C17 H17 . . 119.6 ?
loop_
    _geom_torsion_atom_site_label_1
    _geom_torsion_atom_site_label_2
    _geom_torsion_atom_site_label_3
    _geom_torsion_atom_site_label_4
    _geom_torsion_site_symmetry_1
    _geom_torsion_site_symmetry_2
    _geom_torsion_site_symmetry_3
    _geom_torsion_site_symmetry_4
    _geom_torsion
    _geom_torsion_publ_flag
    S11 C11 C12 C13 . . . . -61.5(11) ?
    S11 C11 C12 C17 . . . . 120.0(8) ?
    F15 C15 C16 C17 . . . . 179.4(8) ?
    O2 C2 C3 N3 . . . . -0.1(15) ?
    O2 C2 C3 C4 . . . . -177.7(9) ?
    N1 C2 C3 N3 . . . . 177.8(9) ?
    N1 C2 C3 C4 . . . . 0.3(10) ?
    N3 N4 C10 S10 . . . . -178.3(7) ?
    N3 N4 C10 S11 . . . . 1.7(12) ?
    N3 C3 C4 C5 . . . . 2.4(17) ?
    N3 C3 C4 C9 . . . . -178.4(9) ?
    N4 N3 C3 C2 . . . . 3.1(13) ?
    N4 N3 C3 C4 . . . . -179.9(9) ?
    C2 N1 C9 C4 . . . . -1.1(11) ?
    C2 N1 C9 C8 . . . . -179.9(10) ?
    C2 C3 C4 C5 . . . . 179.9(10) ?
    C2 C3 C4 C9 . . . . -0.9(10) ?
    C3 N3 N4 C10 . . . . -177.4(9) ?
    C3 C4 C5 C6 . . . . -179.1(10) ?
    C3 C4 C9 N1 . . . . 1.2(10) ?
    C3 C4 C9 C8 . . . . -179.9(9) ?
    C4 C5 C6 C7 . . . . -1.8(15) ?
    C5 C4 C9 N1 . . . . -179.5(8) ?
    C5 C4 C9 C8 . . . . -0.6(14) ?
    C5 C6 C7 C8 . . . . 0.5(16) ?
    C6 C7 C8 C9 . . . . 0.8(15) ?
    C7 C8 C9 N1 . . . . 177.9(10) ?
    C7 C8 C9 C4 . . . . -0.7(15) ?
    C9 N1 C2 O2 . . . . 178.4(9) ?
    C9 N1 C2 C3 . . . . 0.5(10) ?
    C9 C4 C5 C6 . . . . 1.8(14) ?
    C10 S11 C11 C12 . . . . 103.8(7) ?
    C11 S11 C10 S10 . . . . 4.6(8) ?
    C11 S11 C10 N4 . . . . -175.4(7) ?
    C11 C12 C13 C14 . . . . -179.0(9) ?
    C11 C12 C17 C16 . . . . 179.5(9) ?
    C12 C13 C14 C15 . . . . -0.6(15) ?
    C13 C12 C17 C16 . . . . 1.0(14) ?
    C13 C14 C15 F15 . . . . -179.0(9) ?
    C13 C14 C15 C16 . . . . 1.4(15) ?
    C14 C15 C16 C17 . . . . -0.9(15) ?
    C15 C16 C17 C12 . . . . -0.3(14) ?
    C17 C12 C13 C14 . . . . -0.5(15) ?
loop_
    _geom_hbond_atom_site_label_D
    _geom_hbond_atom_site_label_H
    _geom_hbond_atom_site_label_A
    _geom_hbond_site_symmetry_A
    _geom_hbond_distance_DH
    _geom_hbond_distance_HA
    _geom_hbond_distance_DA
    _geom_hbond_angle_DHA
    _geom_hbond_publ_flag
    N1 H1 O2 2_856 0.96(3) 1.92(5) 2.845(10) 159(9) yes
    N4 H4 O2 . 0.96(3) 2.02(8) 2.725(10) 128(8) yes
    C6 H6 S11 2_666 0.95 2.94 3.819(11) 154 yes
    C11 H11A S10 1_455 0.99 2.92 3.876(10) 163 yes
    C14 H14 F15 2_677 0.95 2.52 3.347(11) 145 yes
    C16 H16 F15 2_577 0.95 2.68 3.540(12) 150 yes
    C17 H17 S10 1_455 0.95 3.03 3.908(11) 155 yes
_shelx_space_group_comment
;
The symmetry employed for this shelxl refinement is uniquely defined
by the following loop, which should always be used as a source of
symmetry information in preference to the above space-group names.
They are only intended as comments.
;
_shelx_estimated_absorpt_T_min     0.675
_shelx_estimated_absorpt_T_max     0.968
_shelx_hkl_file
;
   8   3   4 130.085 14.8315  -2
  -8  -3  -1 130.085 14.8315   1
   8   3   5 413.460 16.3210  -2
  -8  -3   0 413.460 16.3210   1
   8   3   6-5.74348 14.8952  -2
  -8  -3   1-5.74348 14.8952   1
   8   2  -3 551.110 19.8930  -2
  -8  -2  -8 551.110 19.8930   1
   8   2  -2 82.2874 18.4593  -2
  -8  -2  -7 82.2874 18.4593   1
   8   2  -1 197.796 11.1082  -2
  -8  -2  -6 197.796 11.1082   1
   8   2   0 179.680 16.3551  -2
  -8  -2  -5 179.680 16.3551   1
   8   2   1 673.399 20.1462  -2
  -8  -2  -4 673.399 20.1462   1
   8   2   2 328.831 20.1861  -2
  -8  -2  -3 328.831 20.1861   1
   8   2   3 368.150 21.1160  -2
  -8  -2  -2 368.150 21.1160   1
   8   2   4 525.746 21.9130  -2
  -8  -2  -1 525.746 21.9130   1
   8   2   5 95.9602 19.8745  -2
  -8  -2   0 95.9602 19.8745   1
   8   2   6 191.686 19.9746  -2
  -8  -2   1 191.686 19.9746   1
   8   2   7 15.6369 19.2879  -2
  -8  -2   2 15.6369 19.2879   1
   8   2   8 719.336 27.7973  -2
  -8  -2   3 719.336 27.7973   1
   8   2   9 386.222 28.7407  -2
  -8  -2   4 386.222 28.7407   1
   8   1  -3 5.33910 11.8578  -2
  -8  -1  -8 5.33910 11.8578   1
   8   1  -2-9.10618 14.6758  -2
  -8  -1  -7-9.10618 14.6758   1
   8   1  -1 534.280 14.4834  -2
  -8  -1  -6 534.280 14.4834   1
   8   1   0 502.268 15.2487  -2
  -8  -1  -5 502.268 15.2487   1
   8   1   1 449.433 15.8942  -2
  -8  -1  -4 449.433 15.8942   1
   8   1   2 672.204 17.3100  -2
  -8  -1  -3 672.204 17.3100   1
   8   1   3 649.935 17.1636  -2
  -8  -1  -2 649.935 17.1636   1
   8   1   4 444.203 16.1968  -2
  -8  -1  -1 444.203 16.1968   1
   8   1   5 449.472 13.0279  -2
  -8  -1   0 449.472 13.0279   1
   8   1   6 442.323 12.7656  -2
  -8  -1   1 442.323 12.7656   1
   8   1   7-7.53064 14.0979  -2
  -8  -1   2-7.53064 14.0979   1
   8   1   8-70.2925 19.6415  -2
  -8  -1   3-70.2925 19.6415   1
   8   1   9 174.444 28.8573  -2
  -8  -1   4 174.444 28.8573   1
   8   0  -3-9.87853 19.4142  -2
  -8   0  -8-9.87853 19.4142   1
   8   0  -2-46.3961 16.6360  -2
  -8   0  -7-46.3961 16.6360   1
   8   0  -1 182.608 13.3282  -2
  -8   0  -6 182.608 13.3282   1
   8   0   0 437.355 14.9453  -2
  -8   0  -5 437.355 14.9453   1
   8   0   1 840.454 17.2241  -2
  -8   0  -4 840.454 17.2241   1
   8   0   2 1166.69 14.9580  -2
  -8   0  -3 1166.69 14.9580   1
   8   0   3 1165.12 15.3746  -2
  -8   0  -2 1165.12 15.3746   1
   8   0   4 824.081 18.9894  -2
  -8   0  -1 824.081 18.9894   1
   8   0   5 383.682 17.3897  -2
  -8   0   0 383.682 17.3897   1
   8   0   6 160.019 16.0560  -2
  -8   0   1 160.019 16.0560   1
   8   0   7-44.2809 11.1550  -2
  -8   0   2-44.2809 11.1550   1
   8   0   8-99.5786 11.9228  -2
  -8   0   3-99.5786 11.9228   1
   8   0   9 17.3001 31.6516  -2
  -8   0   4 17.3001 31.6516   1
   8  -1  -2 234.423 23.2963  -2
  -8   1  -7 234.423 23.2963   1
   8  -1  -1 144.931 29.0671  -2
  -8   1  -6 144.931 29.0671   1
   8  -1   0 594.132 26.6763  -2
  -8   1  -5 594.132 26.6763   1
   8  -1   1 126.852 13.9024  -2
  -8   1  -4 126.852 13.9024   1
   8  -1   2 849.302 12.7503  -2
  -8   1  -3 849.302 12.7503   1
   8  -1   3 898.572 12.9774  -2
  -8   1  -2 898.572 12.9774   1
   8  -1   4 110.268 11.1808  -2
  -8   1  -1 110.268 11.1808   1
   8  -1   5 502.488 12.3181  -2
  -8   1   0 502.488 12.3181   1
   8  -1   6 108.108 10.9398  -2
  -8   1   1 108.108 10.9398   1
   8  -1   7 281.114 22.9636  -2
  -8   1   2 281.114 22.9636   1
  -7  -5  -9 14.8732 22.1411   1
  -7  -5  -8 26.2998 25.4778   1
  -7  -5  -7-14.0507 18.5103   1
   7   5  -3 106.358 16.8748  -2
  -7  -5  -7 106.358 16.8748   1
   7   5  -2 14.3719 17.7105  -2
  -7  -5  -6 14.3719 17.7105   1
   7   5  -1 95.2419 18.1250  -2
  -7  -5  -5 95.2419 18.1250   1
   7   5   0 0.85576 14.7141  -2
  -7  -5  -4 0.85576 14.7141   1
   7   5   1 1199.68 17.6567  -2
  -7  -5  -3 1199.68 17.6567   1
   7   5   2 47.0334 13.3720  -2
  -7  -5  -2 47.0334 13.3720   1
   7   5   3 1077.69 30.0186  -2
  -7  -5  -1 1077.69 30.0186   1
   7   5   4-13.8548 23.2762  -2
  -7  -5   0-13.8548 23.2762   1
  -7  -4 -11 334.428 25.7880   1
  -7  -4 -10 383.544 11.8912   1
  -7  -4  -9 62.0203 11.3953   1
  -7  -4  -8 66.4388 11.9762   1
   7   4  -3 292.102 22.1202  -2
  -7  -4  -7 292.102 22.1202   1
   7   4  -2 45.1879 20.3858  -2
  -7  -4  -6 45.1879 20.3858   1
   7   4  -1 592.223 18.0494  -2
  -7  -4  -5 592.223 18.0494   1
  -7  -4  -4 1.32979 20.9899   1
   7   4   0 431.771 19.7897  -2
  -7  -4  -4 431.771 19.7897   1
   7   4   1 100.768 14.4303  -2
  -7  -4  -3 100.768 14.4303   1
  -7  -4  -2 137.743 20.5027   1
   7   4   3 235.646 30.0841  -2
  -7  -4  -1 235.646 30.0841   1
  -7  -4   0 417.271 18.1118   1
  -7  -4   1 101.953 12.7305   1
   7   4   6 57.2495 19.7402  -2
  -7  -4   2 57.2495 19.7402   1
   7   4   7 287.185 20.7197  -2
  -7  -4   3 287.185 20.7197   1
   7   4   8 131.169 19.4586  -2
  -7  -4   4 131.169 19.4586   1
   7   4   9 47.3884 17.9820  -2
  -7  -4   5 47.3884 17.9820   1
  -7  -4   6 44.8135 12.2034   1
  -7  -3 -12 4.98288 20.7710   1
  -7  -3 -11 152.150 11.1607   1
  -7  -3 -10 679.615 14.2394   1
  -7  -3  -9 370.754 13.4818   1
  -7  -3  -8 295.690 15.6426   1
  -7  -3  -7 3.54380 10.9631   1
  -7  -3  -6 25.3873 10.0689   1
  -7  -3  -5 13.3883 8.35053   1
  -7  -3  -4 0.13853 22.3081   1
   7   3   0 160.261 23.2924  -2
  -7  -3  -4 160.261 23.2924   1
  -7  -3  -3 82.0393 22.4518   1
   7   3   1 173.594 24.3387  -2
  -7  -3  -3 173.594 24.3387   1
  -7  -3  -2 1125.05 28.4559   1
   7   3   2 2422.81 31.0279  -2
  -7  -3  -2 2422.81 31.0279   1
  -7  -3  -1 8.66630 15.9461   1
   7   3   3 115.213 25.7971  -2
  -7  -3  -1 115.213 25.7971   1
  -7  -3   0-3.43198 11.4298   1
   7   3   4 188.864 25.5465  -2
  -7  -3   0 188.864 25.5465   1
   7   3   5 518.185 26.4279  -2
  -7  -3   1 518.185 26.4279   1
   7   3   6 107.885 25.1262  -2
  -7  -3   2 107.885 25.1262   1
  -7  -3   3 163.354 21.5323   1
   7   3   7 191.121 25.1926  -2
  -7  -3   3 191.121 25.1926   1
  -7  -3   4 55.9282 20.6274   1
   7   3   8 343.415 24.6536  -2
  -7  -3   4 343.415 24.6536   1
  -7  -3   5-10.3128 13.1093   1
  -7  -3   6 108.509 13.0617   1
  -7  -3   7-5.15440 11.3335   1
  -7  -3   8 202.572 23.1492   1
  -7  -2 -13-16.6362 22.3661   1
  -7  -2 -12 174.733 19.2035   1
  -7  -2 -11 9.52475 10.3725   1
  -7  -2 -10 740.339 16.5358   1
  -7  -2  -9 7.15372 10.8482   1
  -7  -2  -8 321.503 13.9378   1
  -7  -2  -7 1005.63 13.8221   1
  -7  -2  -6 717.840 17.3693   1
   7   2  -2 1052.55 30.0266  -2
  -7  -2  -6 1052.55 30.0266   1
  -7  -2  -5 37.8968 15.2520   1
   7   2  -1 1494.94 32.7691  -2
  -7  -2  -5 1494.94 32.7691   1
  -7  -2  -4 217.368 16.3332   1
   7   2   0 1028.91 31.5249  -2
  -7  -2  -4 1028.91 31.5249   1
  -7  -2  -3 253.588 16.6383   1
   7   2   1 409.323 29.2523  -2
  -7  -2  -3 409.323 29.2523   1
  -7  -2  -2 16.4810 11.8861   1
   7   2   2 249.960 29.0610  -2
  -7  -2  -2 249.960 29.0610   1
  -7  -2  -1 26.0288 8.99578   1
   7   2   3 371.905 20.6063  -2
  -7  -2  -1 371.905 20.6063   1
  -7  -2   0 725.348 27.7685   1
   7   2   4 1073.81 21.9688  -2
  -7  -2   0 1073.81 21.9688   1
  -7  -2   1 1343.63 32.6581   1
   7   2   5 1523.25 31.2874  -2
  -7  -2   1 1523.25 31.2874   1
  -7  -2   2 209.720 26.5803   1
   7   2   6 847.160 29.0489  -2
  -7  -2   2 847.160 29.0489   1
  -7  -2   3 27.5787 19.2243   1
   7   2   7 884.593 39.3964  -2
  -7  -2   3 884.593 39.3964   1
  -7  -2   4 682.022 18.1235   1
  -7  -2   5 13.0679 15.0509   1
  -7  -2   6 181.471 14.8151   1
  -7  -2   7 3.06738 13.3320   1
  -7  -2   8 128.582 20.1461   1
  -7  -2   9 245.938 30.1807   1
  -7  -1 -14 36.2408 25.0848   1
  -7  -1 -13 5.36351 18.8114   1
  -7  -1 -12 16.5447 18.9735   1
  -7  -1 -11 40.4742 12.1805   1
  -7  -1 -10 8.76387 14.5765   1
  -7  -1  -9 938.841 16.3580   1
  -7  -1  -8 73.5567 12.4984   1
  -7  -1  -7 4069.22 22.0053   1
  -7  -1  -6 147.799 13.3651   1
  -7  -1  -5 24.7674 12.9688   1
  -7  -1  -4 241.239 11.9144   1
  -7  -1  -3-9.20098 9.40011   1
   7   1   1 49.0569 40.3130  -2
  -7  -1  -3 49.0569 40.3130   1
  -7  -1  -2 14.7993 7.53322   1
   7   1   2 152.064 33.2761  -2
  -7  -1  -2 152.064 33.2761   1
  -7  -1  -1 17.6813 26.1151   1
   7   1   3 42.3558 21.7582  -2
  -7  -1  -1 42.3558 21.7582   1
  -7  -1   0 155.733 26.6285   1
   7   1   4 411.864 22.6115  -2
  -7  -1   0 411.864 22.6115   1
  -7  -1   1 34.9120 27.1545   1
   7   1   5 48.8259 21.5385  -2
  -7  -1   1 48.8259 21.5385   1
  -7  -1   2 369.356 19.6552   1
   7   1   6 551.237 29.2201  -2
  -7  -1   2 551.237 29.2201   1
  -7  -1   3 415.974 15.0704   1
  -7  -1   4-1.02896 17.4409   1
  -7  -1   5 364.241 18.6257   1
  -7  -1   6 49.1812 15.6222   1
  -7  -1   7 270.437 11.5524   1
  -7  -1   8 44.1718 12.0891   1
  -7  -1   9 9.33226 10.8841   1
  -7   0 -14 68.3286 25.7770   1
  -7   0 -12 374.313 12.3200   1
  -7   0 -11 223.730 12.0316   1
  -7   0 -10 528.210 14.4513   1
  -7   0  -9 11.0084 11.7507   1
  -7   0  -8 1313.13 15.5842   1
  -7   0  -7 63.3417 9.57627   1
  -7   0  -6 730.185 14.9001   1
   7   0  -1 911.527 22.1608  -2
  -7   0  -6 911.527 22.1608   1
  -7   0  -5 14.4713 13.6354   1
   7   0   0 22.4970 16.2223  -2
  -7   0  -5 22.4970 16.2223   1
  -7   0  -4 404.655 15.3646   1
   7   0   1 77.4502 15.1462  -2
  -7   0  -4 77.4502 15.1462   1
  -7   0  -3 323.505 15.3808   1
  -7   0  -2 361.801 23.0472   1
   7   0   3 648.977 27.9673  -2
  -7   0  -2 648.977 27.9673   1
  -7   0  -1-8.02524 17.8126   1
   7   0   4 301.572 34.9822  -2
  -7   0  -1 301.572 34.9822   1
   7   0   5 100.779 24.8184  -2
  -7   0   0 100.779 24.8184   1
  -7   0   1 181.430 30.2628   1
   7   0   6 710.163 35.8242  -2
  -7   0   1 710.163 35.8242   1
  -7   0   2 46.3376 27.9855   1
   7   0   7 95.6925 33.8510  -2
  -7   0   2 95.6925 33.8510   1
  -7   0   3 243.775 15.1675   1
  -7   0   4 292.483 19.8799   1
  -7   0   5 643.684 14.7071   1
  -7   0   6 442.866 13.3408   1
  -7   0   7 335.220 11.5377   1
  -7   0   8 10.8029 9.79273   1
  -7   0   9 57.6017 25.5396   1
  -7   1 -13 118.472 23.0031   1
  -7   1 -12 158.566 10.0167   1
  -7   1 -11 189.885 11.1111   1
  -7   1 -10 89.0473 11.8269   1
  -7   1  -9 219.184 9.76038   1
  -7   1  -8 592.822 10.9773   1
   7  -1  -3 462.793 28.7674  -2
  -7   1  -8 462.793 28.7674   1
  -7   1  -7 150.588 10.5742   1
   7  -1  -2 94.1931 23.2404  -2
  -7   1  -7 94.1931 23.2404   1
  -7   1  -6 734.478 14.8352   1
   7  -1  -1 235.029 20.2915  -2
  -7   1  -6 235.029 20.2915   1
  -7   1  -5 253.065 16.6982   1
   7  -1   0 235.570 32.8278  -2
  -7   1  -5 235.570 32.8278   1
  -7   1  -4 6.48122 18.0009   1
   7  -1   1 468.264 28.7986  -2
  -7   1  -4 468.264 28.7986   1
  -7   1  -3 1308.95 33.6380   1
   7  -1   2 1571.07 25.1819  -2
  -7   1  -3 1571.07 25.1819   1
   7  -1   3 1162.27 16.7626  -2
  -7   1  -2 1162.27 16.7626   1
   7  -1   4 512.282 15.9246  -2
  -7   1  -1 512.282 15.9246   1
   7  -1   5 199.848 14.8780  -2
  -7   1   0 199.848 14.8780   1
   7  -1   6 551.592 15.3437  -2
  -7   1   1 551.592 15.3437   1
   7  -1   7 136.134 13.9385  -2
  -7   1   2 136.134 13.9385   1
  -7   1   3 24.1419 16.1373   1
   7  -1   8 437.781 19.4695  -2
  -7   1   3 437.781 19.4695   1
  -7   1   4 277.466 10.5279   1
  -7   1   5 245.229 13.5900   1
  -7   1   6 688.142 12.0866   1
  -7   1   7-17.6480 12.9680   1
  -7   1   8 53.8916 13.8757   1
  -7   2 -11 447.930 16.5523   1
  -7   2 -10 273.255 11.7464   1
  -7   2  -9 12.8756 10.6487   1
  -7   2  -8 55.0990 10.6986   1
  -7   2  -7 422.737 22.3520   1
   7  -2  -2 841.560 19.8430  -2
  -7   2  -7 841.560 19.8430   1
  -7   2  -6 17.3586 15.0264   1
   7  -2  -1 71.9796 16.7941  -2
  -7   2  -6 71.9796 16.7941   1
  -7   2  -5 313.438 16.5403   1
   7  -2   0 937.400 18.6010  -2
  -7   2  -5 937.400 18.6010   1
   7  -2   1 956.922 16.6357  -2
  -7   2  -4 956.922 16.6357   1
   7  -2   2 424.921 15.8559  -2
  -7   2  -3 424.921 15.8559   1
   7  -2   3 382.116 15.7192  -2
  -7   2  -2 382.116 15.7192   1
   7  -2   4 746.305 16.4461  -2
  -7   2  -1 746.305 16.4461   1
   7  -2   5 883.050 16.1442  -2
  -7   2   0 883.050 16.1442   1
   7  -2   6 78.0601 15.0323  -2
  -7   2   1 78.0601 15.0323   1
   7  -2   7 702.333 14.4193  -2
  -7   2   2 702.333 14.4193   1
  -7   2   3 109.330 11.3781   1
   7  -2   8 91.8618 21.9043  -2
  -7   2   3 91.8618 21.9043   1
  -7   2   4 48.1583 12.9675   1
  -7   2   5 226.995 11.7877   1
  -7   2   6-2.66123 8.91535   1
  -7   3  -8 91.4880 8.77070   1
  -7   3  -7-7.04082 17.3308   1
   7  -3  -2 156.129 11.0874  -2
  -7   3  -7 156.129 11.0874   1
   7  -3  -1 335.365 9.48151  -2
  -7   3  -6 335.365 9.48151   1
   7  -3   0 470.869 9.87248  -2
  -7   3  -5 470.869 9.87248   1
   7  -3   1 1018.22 10.8270  -2
  -7   3  -4 1018.22 10.8270   1
   7  -3   2 559.691 9.91323  -2
  -7   3  -3 559.691 9.91323   1
   7  -3   3 733.609 12.7616  -2
  -7   3  -2 733.609 12.7616   1
   7  -3   4 1050.00 18.0526  -2
  -7   3  -1 1050.00 18.0526   1
   7  -3   5 515.189 16.4235  -2
  -7   3   0 515.189 16.4235   1
   7  -3   6 296.751 12.8334  -2
  -7   3   1 296.751 12.8334   1
   7  -3   7 122.996 11.6831  -2
  -7   3   2 122.996 11.6831   1
   7  -3   8 154.327 11.1263  -2
  -7   3   3 154.327 11.1263   1
  -7   3   4 47.1273 19.2316   1
   7  -4   2-98.9337 26.4849  -2
  -7   4  -3-98.9337 26.4849   1
   7  -4   3 245.482 26.9675  -2
  -7   4  -2 245.482 26.9675   1
  -6  -6  -9 119.002 21.8149   1
  -6  -6  -8 16.9536 10.8851   1
   6   6  -3 955.998 30.5813  -2
  -6  -6  -7 955.998 30.5813   1
   6   6  -2 1406.39 35.4986  -2
  -6  -6  -6 1406.39 35.4986   1
   6   6  -1 5.71616 32.0881  -2
  -6  -6  -5 5.71616 32.0881   1
   6   6   0 193.150 19.8928  -2
  -6  -6  -4 193.150 19.8928   1
   6   6   1 116.377 20.2378  -2
  -6  -6  -3 116.377 20.2378   1
   6   6   2 215.437 26.0670  -2
  -6  -6  -2 215.437 26.0670   1
   6   6   3 111.503 25.2444  -2
  -6  -6  -1 111.503 25.2444   1
   6   6   4 159.625 19.5914  -2
  -6  -6   0 159.625 19.5914   1
   6   6   5 32.5915 17.9640  -2
  -6  -6   1 32.5915 17.9640   1
   6   6   6 1552.64 32.4210  -2
  -6  -6   2 1552.64 32.4210   1
   6   6   7 630.465 24.9889  -2
  -6  -6   3 630.465 24.9889   1
  -6  -6   4 222.950 11.0691   1
  -6  -5 -12 32.3844 22.9718   1
  -6  -5 -11 274.755 8.65857   1
  -6  -5 -10-4.82911 9.94405   1
  -6  -5  -9 271.642 12.1744   1
  -6  -5  -8-4.86534 21.2508   1
   6   5  -4 131.380 19.9548  -2
  -6  -5  -8 131.380 19.9548   1
   6   5  -3 1559.99 18.0495  -2
  -6  -5  -7 1559.99 18.0495   1
   6   5  -2 499.504 24.4431  -2
  -6  -5  -6 499.504 24.4431   1
   6   5  -1 78.4285 13.6982  -2
  -6  -5  -5 78.4285 13.6982   1
   6   5   0 791.511 32.4928  -2
  -6  -5  -4 791.511 32.4928   1
   6   5   1 92.7457 28.8404  -2
  -6  -5  -3 92.7457 28.8404   1
   6   5   2 188.181 29.1577  -2
  -6  -5  -2 188.181 29.1577   1
   6   5   3 89.3732 35.8584  -2
  -6  -5  -1 89.3732 35.8584   1
   6   5   4 605.063 37.9277  -2
  -6  -5   0 605.063 37.9277   1
   6   5   5 469.799 36.9483  -2
  -6  -5   1 469.799 36.9483   1
   6   5   6 360.797 34.2905  -2
  -6  -5   2 360.797 34.2905   1
   6   5   7 1609.22 34.5687  -2
  -6  -5   3 1609.22 34.5687   1
   6   5   8 186.010 21.4188  -2
  -6  -5   4 186.010 21.4188   1
  -6  -4 -13 758.584 12.1294   1
  -6  -4 -12-16.8804 10.8906   1
  -6  -4 -11 202.329 13.1182   1
  -6  -4 -10 57.9657 10.5689   1
  -6  -4  -9 137.443 21.3978   1
   6   4  -5 274.393 18.1309  -2
  -6  -4  -9 274.393 18.1309   1
   6   4  -4 217.487 16.5292  -2
  -6  -4  -8 217.487 16.5292   1
   6   4  -3 279.860 30.8020  -2
  -6  -4  -7 279.860 30.8020   1
   6   4  -2 117.459 23.8733  -2
  -6  -4  -6 117.459 23.8733   1
   6   4  -1 226.170 30.8241  -2
  -6  -4  -5 226.170 30.8241   1
   6   4   0 471.693 32.1885  -2
  -6  -4  -4 471.693 32.1885   1
   6   4   1 440.986 25.3333  -2
  -6  -4  -3 440.986 25.3333   1
   6   4   2 279.685 23.7666  -2
  -6  -4  -2 279.685 23.7666   1
   6   4   3 247.620 38.3383  -2
  -6  -4  -1 247.620 38.3383   1
   6   4   4 348.596 20.4888  -2
  -6  -4   0 348.596 20.4888   1
   6   4   5 156.466 19.6460  -2
  -6  -4   1 156.466 19.6460   1
   6   4   6 1017.51 21.7948  -2
  -6  -4   2 1017.51 21.7948   1
   6   4   7 606.632 28.6975  -2
  -6  -4   3 606.632 28.6975   1
   6   4   8 103.510 15.0716  -2
  -6  -4   4 103.510 15.0716   1
   6   4   9 232.150 19.6424  -2
  -6  -4   5 232.150 19.6424   1
  -6  -4   6 166.730 18.3828   1
   6   4  10 221.671 30.9181  -2
  -6  -4   6 221.671 30.9181   1
  -6  -4   7 31.2629 17.2436   1
   6   4  11 192.461 30.9062  -2
  -6  -4   7 192.461 30.9062   1
  -6  -4   8 424.828 14.3123   1
  -6  -4   9-23.8566 11.6760   1
  -6  -4  10-35.0108 15.4637   1
  -6  -3 -14 470.196 10.3659   1
  -6  -3 -13-0.58303 9.96508   1
  -6  -3 -12 18.5846 10.8067   1
  -6  -3 -11 72.1581 12.3701   1
   6   3  -7 264.831 37.7167  -2
  -6  -3 -11 264.831 37.7167   1
   6   3  -6 44.5113 14.0652  -2
  -6  -3 -10 44.5113 14.0652   1
   6   3  -5 142.005 19.2770  -2
  -6  -3  -9 142.005 19.2770   1
   6   3  -4 168.790 26.8778  -2
  -6  -3  -8 168.790 26.8778   1
   6   3  -3 41.9063 17.2535  -2
  -6  -3  -7 41.9063 17.2535   1
   6   3  -2 463.794 31.9486  -2
  -6  -3  -6 463.794 31.9486   1
   6   3  -1 678.397 20.8228  -2
  -6  -3  -5 678.397 20.8228   1
   6   3   0 437.349 17.9902  -2
  -6  -3  -4 437.349 17.9902   1
   6   3   1 700.052 18.8497  -2
  -6  -3  -3 700.052 18.8497   1
   6   3   2 733.895 27.6467  -2
  -6  -3  -2 733.895 27.6467   1
   6   3   3 130.239 15.7054  -2
  -6  -3  -1 130.239 15.7054   1
   6   3   4 28.8822 14.9647  -2
  -6  -3   0 28.8822 14.9647   1
   6   3   5 513.766 18.1836  -2
  -6  -3   1 513.766 18.1836   1
   6   3   6 111.236 13.2759  -2
  -6  -3   2 111.236 13.2759   1
   6   3   7 53.8337 13.6609  -2
  -6  -3   3 53.8337 13.6609   1
   6   3   8 1772.60 25.8059  -2
  -6  -3   4 1772.60 25.8059   1
   6   3   9 683.641 22.7109  -2
  -6  -3   5 683.641 22.7109   1
   6   3  10 198.320 20.9978  -2
  -6  -3   6 198.320 20.9978   1
   6   3  11 194.960 21.3540  -2
  -6  -3   7 194.960 21.3540   1
  -6  -3   8 338.562 20.7241   1
   6   3  12 358.591 35.2910  -2
  -6  -3   8 358.591 35.2910   1
  -6  -3   9 17.9802 14.4214   1
  -6  -3  10-8.20811 13.1925   1
  -6  -3  11 147.661 13.1028   1
  -6  -2 -15 116.838 8.97102   1
  -6  -2 -14 233.253 12.1936   1
   6   2 -10 537.305 32.9172  -2
  -6  -2 -14 537.305 32.9172   1
   6   2  -9 638.548 16.1796  -2
  -6  -2 -13 638.548 16.1796   1
   6   2  -8 400.382 15.4692  -2
  -6  -2 -12 400.382 15.4692   1
   6   2  -7 239.234 18.1415  -2
  -6  -2 -11 239.234 18.1415   1
   6   2  -6 70.3443 15.6061  -2
  -6  -2 -10 70.3443 15.6061   1
   6   2  -5 111.941 16.2530  -2
  -6  -2  -9 111.941 16.2530   1
   6   2  -4 418.139 16.9692  -2
  -6  -2  -8 418.139 16.9692   1
   6   2  -3 79.1724 16.3496  -2
  -6  -2  -7 79.1724 16.3496   1
   6   2  -2 1453.21 18.3661  -2
  -6  -2  -6 1453.21 18.3661   1
   6   2  -1 124.527 13.4641  -2
  -6  -2  -5 124.527 13.4641   1
   6   2   0 409.397 33.3108  -2
  -6  -2  -4 409.397 33.3108   1
   6   2   1 17.2139 6.32263  -2
  -6  -2  -3 17.2139 6.32263   1
   6   2   2 1618.41 20.3143  -2
  -6  -2  -2 1618.41 20.3143   1
   6   2   3 119.141 15.8419  -2
  -6  -2  -1 119.141 15.8419   1
   6   2   4 1190.84 25.6221  -2
  -6  -2   0 1190.84 25.6221   1
   6   2   5 26.0211 8.32357  -2
  -6  -2   1 26.0211 8.32357   1
   6   2   6 1862.34 23.4026  -2
  -6  -2   2 1862.34 23.4026   1
   6   2   7 68.4923 18.2055  -2
  -6  -2   3 68.4923 18.2055   1
   6   2   8 436.997 19.0664  -2
  -6  -2   4 436.997 19.0664   1
   6   2   9 528.810 19.7767  -2
  -6  -2   5 528.810 19.7767   1
   6   2  10 392.860 22.7734  -2
  -6  -2   6 392.860 22.7734   1
   6   2  11 818.135 23.4566  -2
  -6  -2   7 818.135 23.4566   1
  -6  -2   8 124.172 19.9206   1
   6   2  12 359.953 37.8673  -2
  -6  -2   8 359.953 37.8673   1
   6   2  13 474.583 36.3276  -2
  -6  -2   9 474.583 36.3276   1
   6   2  14 522.100 34.0979  -2
  -6  -2  10 522.100 34.0979   1
   6   2  15 174.766 29.4351  -2
  -6  -2  11 174.766 29.4351   1
  -6  -2  12 62.6514 12.2485   1
  -6  -1 -16 33.2307 14.7264   1
   6   1 -12 34.7284 24.0243  -2
  -6  -1 -16 34.7284 24.0243   1
  -6  -1 -15 22.8170 11.4802   1
   6   1 -11 209.213 18.4369  -2
  -6  -1 -15 209.213 18.4369   1
   6   1 -10 407.039 14.0277  -2
  -6  -1 -14 407.039 14.0277   1
   6   1  -9 599.139 14.9262  -2
  -6  -1 -13 599.139 14.9262   1
   6   1  -8 73.6084 10.1562  -2
  -6  -1 -12 73.6084 10.1562   1
   6   1  -7 103.848 11.1043  -2
  -6  -1 -11 103.848 11.1043   1
   6   1  -6 121.570 15.2484  -2
  -6  -1 -10 121.570 15.2484   1
   6   1  -5 502.219 17.2908  -2
  -6  -1  -9 502.219 17.2908   1
   6   1  -4 176.507 13.8516  -2
  -6  -1  -8 176.507 13.8516   1
   6   1  -3 70.8749 10.3285  -2
  -6  -1  -7 70.8749 10.3285   1
   6   1  -2-1.67859 6.27205  -2
  -6  -1  -6-1.67859 6.27205   1
   6   1  -1 1223.39 20.4242  -2
  -6  -1  -5 1223.39 20.4242   1
   6   1   0 1204.55 20.6737  -2
  -6  -1  -4 1204.55 20.6737   1
   6   1   1 4855.38 29.0191  -2
  -6  -1  -3 4855.38 29.0191   1
   6   1   2 1083.41 20.1688  -2
  -6  -1  -2 1083.41 20.1688   1
   6   1   3 6156.68 35.3633  -2
  -6  -1  -1 6156.68 35.3633   1
   6   1   4 112.841 20.3166  -2
  -6  -1   0 112.841 20.3166   1
   6   1   5 1422.87 23.9879  -2
  -6  -1   1 1422.87 23.9879   1
   6   1   6 101.158 19.7091  -2
  -6  -1   2 101.158 19.7091   1
   6   1   7 251.965 19.6482  -2
  -6  -1   3 251.965 19.6482   1
   6   1   8 342.562 20.5240  -2
  -6  -1   4 342.562 20.5240   1
   6   1   9 703.699 30.2095  -2
  -6  -1   5 703.699 30.2095   1
   6   1  10 500.999 29.3138  -2
  -6  -1   6 500.999 29.3138   1
   6   1  11 321.600 28.7094  -2
  -6  -1   7 321.600 28.7094   1
   6   1  12 141.074 17.9324  -2
  -6  -1   8 141.074 17.9324   1
   6   1  13 725.661 18.2876  -2
  -6  -1   9 725.661 18.2876   1
   6   1  14 386.680 18.0617  -2
  -6  -1  10 386.680 18.0617   1
   6   1  15 120.941 14.6129  -2
  -6  -1  11 120.941 14.6129   1
  -6  -1  12 166.037 11.2976   1
   6   1  16 83.4551 24.5883  -2
  -6  -1  12 83.4551 24.5883   1
   6   0 -12-30.3407 25.6742  -2
  -6   0 -16-30.3407 25.6742   1
   6   0 -11 1020.95 18.5769  -2
  -6   0 -15 1020.95 18.5769   1
   6   0 -10 260.117 12.6900  -2
  -6   0 -14 260.117 12.6900   1
   6   0  -9 97.4546 13.5882  -2
  -6   0 -13 97.4546 13.5882   1
   6   0  -8-1.70465 13.8614  -2
  -6   0 -12-1.70465 13.8614   1
   6   0  -7-3.04242 12.9515  -2
  -6   0 -11-3.04242 12.9515   1
   6   0  -6 77.1955 10.6797  -2
  -6   0 -10 77.1955 10.6797   1
   6   0  -5 142.531 19.5171  -2
  -6   0  -9 142.531 19.5171   1
   6   0  -4 3409.94 23.0103  -2
  -6   0  -8 3409.94 23.0103   1
   6   0  -3 1698.33 19.4863  -2
  -6   0  -7 1698.33 19.4863   1
   6   0  -2 3288.77 23.6734  -2
  -6   0  -6 3288.77 23.6734   1
   6   0  -1 806.486 17.6993  -2
  -6   0  -5 806.486 17.6993   1
   6   0   0 555.366 16.7259  -2
  -6   0  -4 555.366 16.7259   1
   6   0   1 1926.23 20.0235  -2
  -6   0  -3 1926.23 20.0235   1
   6   0   2-9.07803 10.0883  -2
  -6   0  -2-9.07803 10.0883   1
   6   0   3 2013.82 22.6123  -2
  -6   0  -1 2013.82 22.6123   1
   6   0   4 513.855 21.7599  -2
  -6   0   0 513.855 21.7599   1
   6   0   5 629.190 22.3075  -2
  -6   0   1 629.190 22.3075   1
   6   0   6 3264.54 31.5182  -2
  -6   0   2 3264.54 31.5182   1
   6   0   7 1288.40 20.2405  -2
  -6   0   3 1288.40 20.2405   1
   6   0   8 2564.30 23.8223  -2
  -6   0   4 2564.30 23.8223   1
   6   0   9 802.975 18.1714  -2
  -6   0   5 802.975 18.1714   1
   6   0  10 196.225 19.7408  -2
  -6   0   6 196.225 19.7408   1
   6   0  11 8.02318 21.0272  -2
  -6   0   7 8.02318 21.0272   1
   6   0  12-6.67019 19.4238  -2
  -6   0   8-6.67019 19.4238   1
   6   0  13 56.3716 18.5309  -2
  -6   0   9 56.3716 18.5309   1
   6   0  14 176.328 14.1372  -2
  -6   0  10 176.328 14.1372   1
   6   0  15 796.755 12.2466  -2
  -6   0  11 796.755 12.2466   1
   6   0  16-43.8191 14.5698  -2
  -6   0  12-43.8191 14.5698   1
   6  -1 -12 659.555 34.5564  -2
  -6   1 -16 659.555 34.5564   1
   6  -1 -11 241.191 11.9019  -2
  -6   1 -15 241.191 11.9019   1
   6  -1 -10 674.968 15.7632  -2
  -6   1 -14 674.968 15.7632   1
   6  -1  -9 58.9262 16.5074  -2
  -6   1 -13 58.9262 16.5074   1
   6  -1  -8 867.237 24.1547  -2
  -6   1 -12 867.237 24.1547   1
   6  -1  -7 663.838 26.8604  -2
  -6   1 -11 663.838 26.8604   1
   6  -1  -6 715.930 15.9848  -2
  -6   1 -10 715.930 15.9848   1
   6  -1  -5 1263.32 18.1667  -2
  -6   1  -9 1263.32 18.1667   1
   6  -1  -4 1369.61 19.1596  -2
  -6   1  -8 1369.61 19.1596   1
   6  -1  -3 975.969 18.2988  -2
  -6   1  -7 975.969 18.2988   1
   6  -1  -2 1987.12 21.2185  -2
  -6   1  -6 1987.12 21.2185   1
   6  -1  -1 721.889 17.5765  -2
  -6   1  -5 721.889 17.5765   1
   6  -1   0 473.424 20.1744  -2
  -6   1  -4 473.424 20.1744   1
   6  -1   1-1.45699 6.18237  -2
  -6   1  -3-1.45699 6.18237   1
   6  -1   2 70.0613 21.2095  -2
  -6   1  -2 70.0613 21.2095   1
   6  -1   3 94.3518 16.4943  -2
  -6   1  -1 94.3518 16.4943   1
   6  -1   4 1475.93 22.1125  -2
  -6   1   0 1475.93 22.1125   1
   6  -1   5 638.873 19.3669  -2
  -6   1   1 638.873 19.3669   1
   6  -1   6 1771.01 22.7735  -2
  -6   1   2 1771.01 22.7735   1
   6  -1   7 924.747 19.5924  -2
  -6   1   3 924.747 19.5924   1
   6  -1   8 1128.57 22.1287  -2
  -6   1   4 1128.57 22.1287   1
   6  -1   9 1188.02 21.3050  -2
  -6   1   5 1188.02 21.3050   1
   6  -1  10 704.699 18.9269  -2
  -6   1   6 704.699 18.9269   1
   6  -1  11 464.884 15.7129  -2
  -6   1   7 464.884 15.7129   1
   6  -1  12 572.667 13.6068  -2
  -6   1   8 572.667 13.6068   1
   6  -1  13 3.90107 9.85445  -2
  -6   1   9 3.90107 9.85445   1
   6  -1  14 530.923 21.5346  -2
  -6   1  10 530.923 21.5346   1
   6  -1  15 147.030 15.2013  -2
  -6   1  11 147.030 15.2013   1
   6  -1  16 620.027 35.7316  -2
  -6   1  12 620.027 35.7316   1
   6  -2 -11 135.757 16.6146  -2
  -6   2 -15 135.757 16.6146   1
   6  -2 -10 347.722 15.4171  -2
  -6   2 -14 347.722 15.4171   1
   6  -2  -9 366.794 18.0947  -2
  -6   2 -13 366.794 18.0947   1
   6  -2  -8 531.021 14.7728  -2
  -6   2 -12 531.021 14.7728   1
   6  -2  -7 21.9092 15.8818  -2
  -6   2 -11 21.9092 15.8818   1
   6  -2  -6 816.404 16.9104  -2
  -6   2 -10 816.404 16.9104   1
   6  -2  -5 28.8318 16.1924  -2
  -6   2  -9 28.8318 16.1924   1
   6  -2  -4 999.921 20.4115  -2
  -6   2  -8 999.921 20.4115   1
   6  -2  -3 796.050 20.1118  -2
  -6   2  -7 796.050 20.1118   1
   6  -2  -2 2324.10 24.7935  -2
  -6   2  -6 2324.10 24.7935   1
   6  -2  -1 426.240 17.6341  -2
  -6   2  -5 426.240 17.6341   1
   6  -2   0 174.487 19.2275  -2
  -6   2  -4 174.487 19.2275   1
   6  -2   1 407.379 18.1313  -2
  -6   2  -3 407.379 18.1313   1
   6  -2   2 311.663 18.2866  -2
  -6   2  -2 311.663 18.2866   1
   6  -2   3 494.896 18.8859  -2
  -6   2  -1 494.896 18.8859   1
   6  -2   4 1067.61 21.4972  -2
  -6   2   0 1067.61 21.4972   1
   6  -2   5 1282.07 25.4401  -2
  -6   2   1 1282.07 25.4401   1
   6  -2   6 2761.27 30.5264  -2
  -6   2   2 2761.27 30.5264   1
   6  -2   7 1058.26 22.9576  -2
  -6   2   3 1058.26 22.9576   1
   6  -2   8 204.587 16.3283  -2
  -6   2   4 204.587 16.3283   1
   6  -2   9-7.68330 11.2676  -2
  -6   2   5-7.68330 11.2676   1
   6  -2  10 737.878 25.4501  -2
  -6   2   6 737.878 25.4501   1
   6  -2  11 2.70184 19.9328  -2
  -6   2   7 2.70184 19.9328   1
   6  -2  12 518.893 20.6746  -2
  -6   2   8 518.893 20.6746   1
   6  -2  13 221.969 15.4854  -2
  -6   2   9 221.969 15.4854   1
   6  -2  14 256.190 17.8719  -2
  -6   2  10 256.190 17.8719   1
   6  -3  -9-70.2237 23.3083  -2
  -6   3 -13-70.2237 23.3083   1
   6  -3  -8 116.584 15.4067  -2
  -6   3 -12 116.584 15.4067   1
   6  -3  -7 1012.16 15.0229  -2
  -6   3 -11 1012.16 15.0229   1
   6  -3  -6 111.567 13.4764  -2
  -6   3 -10 111.567 13.4764   1
   6  -3  -5 224.653 12.4306  -2
  -6   3  -9 224.653 12.4306   1
   6  -3  -4 269.334 11.8098  -2
  -6   3  -8 269.334 11.8098   1
   6  -3  -3 1105.80 17.5680  -2
  -6   3  -7 1105.80 17.5680   1
   6  -3  -2 132.442 9.43940  -2
  -6   3  -6 132.442 9.43940   1
   6  -3  -1 3103.41 20.0269  -2
  -6   3  -5 3103.41 20.0269   1
   6  -3   0 48.5772 13.4119  -2
  -6   3  -4 48.5772 13.4119   1
   6  -3   1 153.897 13.7582  -2
  -6   3  -3 153.897 13.7582   1
   6  -3   2 216.902 16.7826  -2
  -6   3  -2 216.902 16.7826   1
   6  -3   3 121.788 13.1547  -2
  -6   3  -1 121.788 13.1547   1
   6  -3   4 10.5973 10.3015  -2
  -6   3   0 10.5973 10.3015   1
   6  -3   5 334.542 27.1831  -2
  -6   3   1 334.542 27.1831   1
   6  -3   6 214.686 17.8231  -2
  -6   3   2 214.686 17.8231   1
   6  -3   7 1553.77 21.9870  -2
  -6   3   3 1553.77 21.9870   1
   6  -3   8 268.233 16.5149  -2
  -6   3   4 268.233 16.5149   1
   6  -3   9 230.761 14.3647  -2
  -6   3   5 230.761 14.3647   1
   6  -3  10 76.4938 13.6293  -2
  -6   3   6 76.4938 13.6293   1
   6  -3  11 923.059 15.6369  -2
  -6   3   7 923.059 15.6369   1
   6  -3  12 97.2246 14.7346  -2
  -6   3   8 97.2246 14.7346   1
   6  -3  13 15.1237 14.5207  -2
  -6   3   9 15.1237 14.5207   1
   6  -4  -7 236.706 29.3662  -2
  -6   4 -11 236.706 29.3662   1
   6  -4  -6 139.497 26.8167  -2
  -6   4 -10 139.497 26.8167   1
   6  -4  -5 130.063 10.4868  -2
  -6   4  -9 130.063 10.4868   1
   6  -4  -4 573.342 11.6287  -2
  -6   4  -8 573.342 11.6287   1
   6  -4  -3 164.797 11.1806  -2
  -6   4  -7 164.797 11.1806   1
   6  -4  -2 578.798 13.4296  -2
  -6   4  -6 578.798 13.4296   1
   6  -4  -1 507.550 10.9013  -2
  -6   4  -5 507.550 10.9013   1
   6  -4   0 683.292 20.5137  -2
  -6   4  -4 683.292 20.5137   1
   6  -4   1 70.7194 14.9053  -2
  -6   4  -3 70.7194 14.9053   1
   6  -4   2 1529.60 19.2343  -2
  -6   4  -2 1529.60 19.2343   1
   6  -4   3 49.8382 16.0011  -2
  -6   4  -1 49.8382 16.0011   1
   6  -4   4 521.245 19.0536  -2
  -6   4   0 521.245 19.0536   1
   6  -4   5 386.595 15.1088  -2
  -6   4   1 386.595 15.1088   1
   6  -4   6 497.732 14.9018  -2
  -6   4   2 497.732 14.9018   1
   6  -4   7 142.666 12.4309  -2
  -6   4   3 142.666 12.4309   1
   6  -4   8 471.774 11.7526  -2
  -6   4   4 471.774 11.7526   1
   6  -4   9 96.8480 20.6558  -2
  -6   4   5 96.8480 20.6558   1
   6  -4  10 131.690 23.4007  -2
  -6   4   6 131.690 23.4007   1
   6  -4  11 95.3481 27.8189  -2
  -6   4   7 95.3481 27.8189   1
   6  -5  -2 299.357 27.8651  -2
  -6   5  -6 299.357 27.8651   1
   6  -5  -1 545.490 14.2211  -2
  -6   5  -5 545.490 14.2211   1
   6  -5   0 79.0675 11.5011  -2
  -6   5  -4 79.0675 11.5011   1
   6  -5   1 400.471 13.9237  -2
  -6   5  -3 400.471 13.9237   1
   6  -5   2-1.74654 11.8021  -2
  -6   5  -2-1.74654 11.8021   1
   6  -5   3 431.657 19.8808  -2
  -6   5  -1 431.657 19.8808   1
   6  -5   4 49.1600 17.6296  -2
  -6   5   0 49.1600 17.6296   1
   6  -5   5 472.577 20.6667  -2
  -6   5   1 472.577 20.6667   1
   6  -5   6 226.724 22.1756  -2
  -6   5   2 226.724 22.1756   1
   5   7  -5 87.7873 16.8377  -2
  -5  -7  -8 87.7873 16.8377   1
   5   7  -4 122.279 15.1360  -2
  -5  -7  -7 122.279 15.1360   1
   5   7  -3 467.559 14.6383  -2
  -5  -7  -6 467.559 14.6383   1
   5   7  -2 94.3556 13.9367  -2
  -5  -7  -5 94.3556 13.9367   1
   5   7  -1 670.094 17.6531  -2
  -5  -7  -4 670.094 17.6531   1
   5   7   0 234.477 15.6304  -2
  -5  -7  -3 234.477 15.6304   1
   5   7   1 89.7737 14.4075  -2
  -5  -7  -2 89.7737 14.4075   1
   5   7   2 118.868 16.9143  -2
  -5  -7  -1 118.868 16.9143   1
   5   7   3 216.984 33.7388  -2
  -5  -7   0 216.984 33.7388   1
   5   7   6 295.127 28.6241  -2
  -5  -7   3 295.127 28.6241   1
   5   7   7 57.4970 24.2543  -2
  -5  -7   4 57.4970 24.2543   1
   5   6  -9 781.470 20.8433  -2
  -5  -6 -12 781.470 20.8433   1
   5   6  -8 386.846 16.1971  -2
  -5  -6 -11 386.846 16.1971   1
   5   6  -7 43.5753 16.9800  -2
  -5  -6 -10 43.5753 16.9800   1
   5   6  -6 135.240 15.4573  -2
  -5  -6  -9 135.240 15.4573   1
   5   6  -5 124.769 16.8671  -2
  -5  -6  -8 124.769 16.8671   1
   5   6  -4 50.0729 15.4724  -2
  -5  -6  -7 50.0729 15.4724   1
   5   6  -3 422.837 20.1158  -2
  -5  -6  -6 422.837 20.1158   1
   5   6  -2 611.851 20.8858  -2
  -5  -6  -5 611.851 20.8858   1
   5   6  -1 469.302 20.6580  -2
  -5  -6  -4 469.302 20.6580   1
   5   6   0 338.405 40.4440  -2
  -5  -6  -3 338.405 40.4440   1
   5   6   1 1298.17 49.2705  -2
  -5  -6  -2 1298.17 49.2705   1
   5   6   2 1300.48 49.3006  -2
  -5  -6  -1 1300.48 49.3006   1
   5   6   5 347.004 41.5125  -2
  -5  -6   2 347.004 41.5125   1
   5   6   6 441.053 39.9386  -2
  -5  -6   3 441.053 39.9386   1
   5   6   7 49.6765 35.3652  -2
  -5  -6   4 49.6765 35.3652   1
   5   6   8 122.238 33.5826  -2
  -5  -6   5 122.238 33.5826   1
   5   6   9 58.1956 26.3380  -2
  -5  -6   6 58.1956 26.3380   1
   5   6  10 48.6943 18.6646  -2
  -5  -6   7 48.6943 18.6646   1
   5   5 -11 261.217 25.1689  -2
  -5  -5 -14 261.217 25.1689   1
   5   5 -10 104.090 24.8871  -2
  -5  -5 -13 104.090 24.8871   1
   5   5  -9 1614.08 25.1329  -2
  -5  -5 -12 1614.08 25.1329   1
   5   5  -8 362.385 17.8313  -2
  -5  -5 -11 362.385 17.8313   1
   5   5  -7 1011.06 22.0116  -2
  -5  -5 -10 1011.06 22.0116   1
   5   5  -6 331.795 20.4082  -2
  -5  -5  -9 331.795 20.4082   1
   5   5  -5 1523.01 25.8805  -2
  -5  -5  -8 1523.01 25.8805   1
   5   5  -4 457.929 21.7065  -2
  -5  -5  -7 457.929 21.7065   1
   5   5  -3 40.9629 19.3127  -2
  -5  -5  -6 40.9629 19.3127   1
   5   5  -2 1520.97 25.9037  -2
  -5  -5  -5 1520.97 25.9037   1
   5   5  -1 1240.65 51.4511  -2
  -5  -5  -4 1240.65 51.4511   1
   5   5   0 726.035 49.1012  -2
  -5  -5  -3 726.035 49.1012   1
   5   5   1 143.512 42.2827  -2
  -5  -5  -2 143.512 42.2827   1
   5   5   4 1649.82 53.4310  -2
  -5  -5   1 1649.82 53.4310   1
   5   5   5 1442.91 51.1312  -2
  -5  -5   2 1442.91 51.1312   1
   5   5   6 100.418 38.5032  -2
  -5  -5   3 100.418 38.5032   1
   5   5   7 400.790 40.7332  -2
  -5  -5   4 400.790 40.7332   1
   5   5   8 801.507 21.3024  -2
  -5  -5   5 801.507 21.3024   1
   5   5   9 203.603 17.5109  -2
  -5  -5   6 203.603 17.5109   1
   5   5  10 681.713 24.7983  -2
  -5  -5   7 681.713 24.7983   1
   5   5  11 298.519 18.1320  -2
  -5  -5   8 298.519 18.1320   1
   5   5  12 855.826 19.0769  -2
  -5  -5   9 855.826 19.0769   1
   5   5  13 86.2663 14.4301  -2
  -5  -5  10 86.2663 14.4301   1
   5   5  14 155.911 14.3158  -2
  -5  -5  11 155.911 14.3158   1
   5   4 -13 605.946 34.0192  -2
  -5  -4 -16 605.946 34.0192   1
   5   4 -12 257.323 25.1366  -2
  -5  -4 -15 257.323 25.1366   1
   5   4 -11 553.507 20.6443  -2
  -5  -4 -14 553.507 20.6443   1
   5   4 -10 259.329 17.4892  -2
  -5  -4 -13 259.329 17.4892   1
   5   4  -9 71.3333 18.4197  -2
  -5  -4 -12 71.3333 18.4197   1
   5   4  -8 1180.55 23.4402  -2
  -5  -4 -11 1180.55 23.4402   1
   5   4  -7 190.772 20.9894  -2
  -5  -4 -10 190.772 20.9894   1
   5   4  -6 1099.67 24.4763  -2
  -5  -4  -9 1099.67 24.4763   1
   5   4  -5 1237.03 31.0318  -2
  -5  -4  -8 1237.03 31.0318   1
   5   4  -4 1911.44 34.0497  -2
  -5  -4  -7 1911.44 34.0497   1
   5   4  -3 2894.23 37.1912  -2
  -5  -4  -6 2894.23 37.1912   1
   5   4  -2 1934.37 27.1350  -2
  -5  -4  -5 1934.37 27.1350   1
   5   4  -1 233.745 40.5050  -2
  -5  -4  -4 233.745 40.5050   1
   5   4   2 61.3474 38.3803  -2
  -5  -4  -1 61.3474 38.3803   1
   5   4   3 1725.89 25.9642  -2
  -5  -4   0 1725.89 25.9642   1
   5   4   4 212.597 20.0260  -2
  -5  -4   1 212.597 20.0260   1
   5   4   5 1422.83 25.3654  -2
  -5  -4   2 1422.83 25.3654   1
   5   4   6 2746.96 30.1591  -2
  -5  -4   3 2746.96 30.1591   1
   5   4   7 1328.53 21.7979  -2
  -5  -4   4 1328.53 21.7979   1
   5   4   8 547.627 18.9379  -2
  -5  -4   5 547.627 18.9379   1
   5   4   9 157.010 17.9593  -2
  -5  -4   6 157.010 17.9593   1
   5   4  10 152.862 21.9199  -2
  -5  -4   7 152.862 21.9199   1
   5   4  11 775.997 24.4973  -2
  -5  -4   8 775.997 24.4973   1
   5   4  12 50.5414 21.3527  -2
  -5  -4   9 50.5414 21.3527   1
   5   4  13 173.673 20.6517  -2
  -5  -4  10 173.673 20.6517   1
   5   4  14 436.071 19.7827  -2
  -5  -4  11 436.071 19.7827   1
   5   4  15 186.573 16.2090  -2
  -5  -4  12 186.573 16.2090   1
   5   4  16 553.431 22.9577  -2
  -5  -4  13 553.431 22.9577   1
   5   3 -14 495.569 37.8288  -2
  -5  -3 -17 495.569 37.8288   1
   5   3 -13 273.636 17.7083  -2
  -5  -3 -16 273.636 17.7083   1
   5   3 -12 1370.86 23.5919  -2
  -5  -3 -15 1370.86 23.5919   1
   5   3 -11 823.538 19.8250  -2
  -5  -3 -14 823.538 19.8250   1
   5   3 -10 1445.49 23.1085  -2
  -5  -3 -13 1445.49 23.1085   1
   5   3  -9 656.609 21.8151  -2
  -5  -3 -12 656.609 21.8151   1
   5   3  -8 1965.50 32.0479  -2
  -5  -3 -11 1965.50 32.0479   1
   5   3  -7 881.415 28.0095  -2
  -5  -3 -10 881.415 28.0095   1
   5   3  -6 1304.98 29.5800  -2
  -5  -3  -9 1304.98 29.5800   1
   5   3  -5 6701.54 38.4426  -2
  -5  -3  -8 6701.54 38.4426   1
   5   3  -4 1374.75 23.9131  -2
  -5  -3  -7 1374.75 23.9131   1
   5   3  -3 1899.18 25.2913  -2
  -5  -3  -6 1899.18 25.2913   1
   5   3  -2 69.8590 16.8119  -2
  -5  -3  -5 69.8590 16.8119   1
   5   3  -1 170.158 18.1199  -2
  -5  -3  -4 170.158 18.1199   1
   5   3   0 52.1958 11.1707  -2
  -5  -3  -3 52.1958 11.1707   1
   5   3   1 316.163 20.8650  -2
  -5  -3  -2 316.163 20.8650   1
   5   3   2 378.160 21.0273  -2
  -5  -3  -1 378.160 21.0273   1
   5   3   3 283.811 20.1008  -2
  -5  -3   0 283.811 20.1008   1
   5   3   4 939.250 19.4305  -2
  -5  -3   1 939.250 19.4305   1
   5   3   5 75.2562 16.7121  -2
  -5  -3   2 75.2562 16.7121   1
   5   3   6 1570.95 21.9603  -2
  -5  -3   3 1570.95 21.9603   1
   5   3   7 332.847 19.7239  -2
  -5  -3   4 332.847 19.7239   1
   5   3   8 210.504 50.9188  -2
  -5  -3   5 210.504 50.9188   1
   5   3   9 1041.87 26.5460  -2
  -5  -3   6 1041.87 26.5460   1
   5   3  10 633.214 25.5710  -2
  -5  -3   7 633.214 25.5710   1
   5   3  11 1586.40 28.9451  -2
  -5  -3   8 1586.40 28.9451   1
   5   3  12 535.127 24.8104  -2
  -5  -3   9 535.127 24.8104   1
   5   3  13 1178.95 26.4143  -2
  -5  -3  10 1178.95 26.4143   1
   5   3  14 656.837 22.6415  -2
  -5  -3  11 656.837 22.6415   1
   5   3  15 953.034 21.8156  -2
  -5  -3  12 953.034 21.8156   1
   5   3  16 198.148 16.9371  -2
  -5  -3  13 198.148 16.9371   1
   5   3  17 136.097 38.9284  -2
  -5  -3  14 136.097 38.9284   1
  -5  -2 -18 59.9029 16.7673   1
  -5  -2 -17 526.812 22.2955   1
   5   2 -14 444.175 22.2147  -2
  -5  -2 -17 444.175 22.2147   1
  -5  -2 -16 147.871 18.1575   1
   5   2 -13 675.029 20.7106  -2
  -5  -2 -16 675.029 20.7106   1
  -5  -2 -15 389.237 24.3074   1
  -5  -2 -14-2.00417 24.7363   1
   5   2 -11 161.661 29.0747  -2
  -5  -2 -14 161.661 29.0747   1
   5   2 -10 507.506 24.9426  -2
  -5  -2 -13 507.506 24.9426   1
   5   2  -9 1133.02 27.7693  -2
  -5  -2 -12 1133.02 27.7693   1
   5   2  -8 237.948 20.1104  -2
  -5  -2 -11 237.948 20.1104   1
   5   2  -7 994.794 22.6793  -2
  -5  -2 -10 994.794 22.6793   1
   5   2  -6 548.584 17.7144  -2
  -5  -2  -9 548.584 17.7144   1
   5   2  -5 2350.79 17.9913  -2
  -5  -2  -8 2350.79 17.9913   1
   5   2  -4 9172.33 28.4849  -2
  -5  -2  -7 9172.33 28.4849   1
   5   2  -3 128.456 12.2360  -2
  -5  -2  -6 128.456 12.2360   1
   5   2  -2 917.506 39.3158  -2
  -5  -2  -5 917.506 39.3158   1
   5   2  -1 2100.10 19.4062  -2
  -5  -2  -4 2100.10 19.4062   1
   5   2   0 938.159 16.4051  -2
  -5  -2  -3 938.159 16.4051   1
   5   2   1 1089.72 19.7011  -2
  -5  -2  -2 1089.72 19.7011   1
   5   2   2 1275.48 17.4851  -2
  -5  -2  -1 1275.48 17.4851   1
   5   2   3 768.344 16.4687  -2
  -5  -2   0 768.344 16.4687   1
   5   2   4 2337.70 20.0716  -2
  -5  -2   1 2337.70 20.0716   1
   5   2   5 3809.07 22.7019  -2
  -5  -2   2 3809.07 22.7019   1
   5   2   6 67.3266 11.5430  -2
  -5  -2   3 67.3266 11.5430   1
   5   2   7 9174.98 37.5841  -2
  -5  -2   4 9174.98 37.5841   1
   5   2   8 1914.36 23.6387  -2
  -5  -2   5 1914.36 23.6387   1
   5   2   9 466.741 20.1721  -2
  -5  -2   6 466.741 20.1721   1
   5   2  10 769.504 21.3655  -2
  -5  -2   7 769.504 21.3655   1
   5   2  11 192.045 19.6249  -2
  -5  -2   8 192.045 19.6249   1
   5   2  12 936.128 21.3365  -2
  -5  -2   9 936.128 21.3365   1
   5   2  13 450.748 42.2651  -2
  -5  -2  10 450.748 42.2651   1
   5   2  14 95.5445 39.0290  -2
  -5  -2  11 95.5445 39.0290   1
   5   2  15 288.028 36.8394  -2
  -5  -2  12 288.028 36.8394   1
   5   2  16 496.072 22.1792  -2
  -5  -2  13 496.072 22.1792   1
  -5  -2  14 8.39173 19.8888   1
   5   2  17 363.310 17.6556  -2
  -5  -2  14 363.310 17.6556   1
  -5  -1 -18 21.8550 15.8472   1
  -5  -1 -17 12.7433 17.0824   1
  -5  -1 -16 788.381 17.5217   1
  -5  -1 -15 15.3633 17.0535   1
   5   1 -12 1.52931 27.6198  -2
  -5  -1 -15 1.52931 27.6198   1
  -5  -1 -14 803.857 31.3315   1
   5   1 -11 905.587 24.9510  -2
  -5  -1 -14 905.587 24.9510   1
  -5  -1 -13 159.792 28.3826   1
   5   1 -10 226.318 14.9014  -2
  -5  -1 -13 226.318 14.9014   1
  -5  -1 -12 605.889 32.5728   1
   5   1  -9 1978.21 19.4533  -2
  -5  -1 -12 1978.21 19.4533   1
  -5  -1 -11 4.16886 29.0140   1
   5   1  -8 174.449 16.1557  -2
  -5  -1 -11 174.449 16.1557   1
   5   1  -7 542.161 14.7918  -2
  -5  -1 -10 542.161 14.7918   1
   5   1  -6 2698.59 18.2436  -2
  -5  -1  -9 2698.59 18.2436   1
   5   1  -5 3684.35 17.9365  -2
  -5  -1  -8 3684.35 17.9365   1
   5   1  -4 281.450 12.1257  -2
  -5  -1  -7 281.450 12.1257   1
   5   1  -3 308.094 14.7885  -2
  -5  -1  -6 308.094 14.7885   1
   5   1  -2 5860.79 20.4417  -2
  -5  -1  -5 5860.79 20.4417   1
   5   1  -1 3946.45 17.8589  -2
  -5  -1  -4 3946.45 17.8589   1
   5   1   0 155.167 11.3323  -2
  -5  -1  -3 155.167 11.3323   1
   5   1   1 872.947 16.9841  -2
  -5  -1  -2 872.947 16.9841   1
   5   1   2 884.370 16.8528  -2
  -5  -1  -1 884.370 16.8528   1
   5   1   3 162.028 14.7693  -2
  -5  -1   0 162.028 14.7693   1
   5   1   4 3136.61 20.4776  -2
  -5  -1   1 3136.61 20.4776   1
   5   1   5 4682.66 28.4947  -2
  -5  -1   2 4682.66 28.4947   1
   5   1   6 886.493 20.0432  -2
  -5  -1   3 886.493 20.0432   1
   5   1   7 551.745 19.1875  -2
  -5  -1   4 551.745 19.1875   1
   5   1   8 3504.14 38.6834  -2
  -5  -1   5 3504.14 38.6834   1
   5   1   9 2292.35 35.6063  -2
  -5  -1   6 2292.35 35.6063   1
   5   1  10 461.877 30.2782  -2
  -5  -1   7 461.877 30.2782   1
   5   1  11 174.722 19.6403  -2
  -5  -1   8 174.722 19.6403   1
   5   1  12 1681.01 23.0479  -2
  -5  -1   9 1681.01 23.0479   1
   5   1  13 150.686 21.2582  -2
  -5  -1  10 150.686 21.2582   1
   5   1  14 691.447 21.5958  -2
  -5  -1  11 691.447 21.5958   1
  -5  -1  12-0.10135 19.7297   1
   5   1  15 23.3164 21.7116  -2
  -5  -1  12 23.3164 21.7116   1
  -5  -1  13 3.11482 11.2444   1
  -5  -1  14 42.9502 8.68363   1
  -5   0 -18-27.6724 11.1104   1
  -5   0 -17 63.6561 10.5852   1
  -5   0 -16 323.273 9.03350   1
  -5   0 -15 435.106 10.9734   1
  -5   0 -14 25.8555 10.8523   1
  -5   0 -13 769.042 13.8756   1
  -5   0 -12 263.610 12.8761   1
  -5   0 -11 2175.18 29.6846   1
   5   0  -8 3173.96 22.9899  -2
  -5   0 -11 3173.96 22.9899   1
  -5   0 -10 6.26137 15.2849   1
   5   0  -7 107.360 17.2566  -2
  -5   0 -10 107.360 17.2566   1
  -5   0  -9 1751.17 25.5274   1
   5   0  -6 905.610 20.7913  -2
  -5   0  -9 905.610 20.7913   1
  -5   0  -8 171.264 22.3595   1
   5   0  -5 799.090 28.5624  -2
  -5   0  -8 799.090 28.5624   1
  -5   0  -7 63.3550 25.2282   1
   5   0  -4 597.493 15.3242  -2
  -5   0  -7 597.493 15.3242   1
   5   0  -3 265.316 10.9051  -2
  -5   0  -6 265.316 10.9051   1
   5   0  -2 166.969 9.92117  -2
  -5   0  -5 166.969 9.92117   1
   5   0  -1 1125.59 15.9373  -2
  -5   0  -4 1125.59 15.9373   1
   5   0   0 841.916 15.2553  -2
  -5   0  -3 841.916 15.2553   1
   5   0   1 3397.14 19.3158  -2
  -5   0  -2 3397.14 19.3158   1
   5   0   2 3155.24 18.4100  -2
  -5   0  -1 3155.24 18.4100   1
   5   0   3 495.425 13.0051  -2
  -5   0   0 495.425 13.0051   1
   5   0   4 958.499 21.3316  -2
  -5   0   1 958.499 21.3316   1
   5   0   5 293.700 19.4238  -2
  -5   0   2 293.700 19.4238   1
   5   0   6 419.632 20.1332  -2
  -5   0   3 419.632 20.1332   1
   5   0   7 603.390 16.7591  -2
  -5   0   4 603.390 16.7591   1
   5   0   8 2745.60 20.8930  -2
  -5   0   5 2745.60 20.8930   1
   5   0   9 1477.74 20.1209  -2
  -5   0   6 1477.74 20.1209   1
   5   0  10 104.311 18.0306  -2
  -5   0   7 104.311 18.0306   1
  -5   0   8 788.913 39.8803   1
   5   0  11 2597.02 24.7968  -2
  -5   0   8 2597.02 24.7968   1
  -5   0   9 0.64704 21.2210   1
   5   0  12 238.903 20.1248  -2
  -5   0   9 238.903 20.1248   1
  -5   0  10 444.987 13.2284   1
  -5   0  11 37.9221 14.2349   1
   5   0  14 22.6040 21.2496  -2
  -5   0  11 22.6040 21.2496   1
  -5   0  12-10.1773 11.0559   1
  -5   0  13 149.421 9.14362   1
  -5   0  14 75.0547 12.3876   1
  -5   1 -17 13.6967 6.51856   1
  -5   1 -16 11.0817 8.41081   1
  -5   1 -15 559.789 11.2437   1
  -5   1 -14 382.301 11.6591   1
  -5   1 -13 10.6028 11.4869   1
  -5   1 -12 1108.75 13.2642   1
  -5   1 -11 315.167 10.1066   1
  -5   1 -10 103.834 10.4247   1
  -5   1  -9 0.21008 5.14313   1
   5  -1  -6 963.417 43.9791  -2
  -5   1  -9 963.417 43.9791   1
  -5   1  -8 57.0250 10.5291   1
   5  -1  -5 336.938 29.8666  -2
  -5   1  -8 336.938 29.8666   1
  -5   1  -7 775.523 17.3182   1
   5  -1  -4 956.358 36.7486  -2
  -5   1  -7 956.358 36.7486   1
  -5   1  -6 326.857 19.3051   1
   5  -1  -3 614.598 24.2512  -2
  -5   1  -6 614.598 24.2512   1
  -5   1  -5 923.082 32.5005   1
   5  -1  -2 1050.49 18.1758  -2
  -5   1  -5 1050.49 18.1758   1
   5  -1  -1 2532.15 22.2340  -2
  -5   1  -4 2532.15 22.2340   1
  -5   1  -3 433.501 26.7632   1
   5  -1   0 3018.42 26.4499  -2
  -5   1  -3 3018.42 26.4499   1
  -5   1  -2 14.5048 15.5030   1
   5  -1   1 549.966 20.4052  -2
  -5   1  -2 549.966 20.4052   1
   5  -1   2 597.218 16.9894  -2
  -5   1  -1 597.218 16.9894   1
   5  -1   3 3232.64 21.8510  -2
  -5   1   0 3232.64 21.8510   1
   5  -1   4 2522.46 20.9551  -2
  -5   1   1 2522.46 20.9551   1
   5  -1   5 908.583 17.9525  -2
  -5   1   2 908.583 17.9525   1
   5  -1   6 569.398 19.1766  -2
  -5   1   3 569.398 19.1766   1
   5  -1   7 801.498 19.4047  -2
  -5   1   4 801.498 19.4047   1
   5  -1   8 279.325 17.8956  -2
  -5   1   5 279.325 17.8956   1
   5  -1   9 958.302 18.1989  -2
  -5   1   6 958.302 18.1989   1
  -5   1   7 231.752 21.4968   1
   5  -1  10 602.839 22.6176  -2
  -5   1   7 602.839 22.6176   1
  -5   1   8 226.786 14.5504   1
   5  -1  11 629.475 45.6353  -2
  -5   1   8 629.475 45.6353   1
  -5   1   9-2.16786 10.1324   1
  -5   1  10 113.787 13.3266   1
  -5   1  11 419.192 16.2084   1
  -5   1  12 16.2573 12.5717   1
  -5   1  13 212.777 9.91573   1
  -5   1  14-18.2245 23.1130   1
  -5   2 -17 152.393 12.1963   1
  -5   2 -16-11.2935 7.33798   1
  -5   2 -15 3.33763 8.15710   1
  -5   2 -14 122.850 8.54281   1
  -5   2 -13 279.630 9.24291   1
  -5   2 -12 158.330 11.4000   1
  -5   2 -11 15.0746 6.18374   1
  -5   2 -10 57.0235 10.7357   1
  -5   2  -9 395.535 12.7644   1
  -5   2  -8 482.003 15.6956   1
  -5   2  -7 1967.26 19.4325   1
  -5   2  -6 93.1847 14.0013   1
  -5   2  -5 286.598 17.1364   1
   5  -2  -2 287.371 22.1761  -2
  -5   2  -5 287.371 22.1761   1
  -5   2  -4 89.7439 17.6982   1
   5  -2  -1 221.162 18.7715  -2
  -5   2  -4 221.162 18.7715   1
  -5   2  -3-1.02603 12.4970   1
   5  -2   0 1044.32 18.3058  -2
  -5   2  -3 1044.32 18.3058   1
   5  -2   1 3498.75 22.7730  -2
  -5   2  -2 3498.75 22.7730   1
  -5   2  -1 536.984 31.9522   1
   5  -2   2 3266.07 25.3663  -2
  -5   2  -1 3266.07 25.3663   1
   5  -2   3 1054.93 20.4033  -2
  -5   2   0 1054.93 20.4033   1
   5  -2   4 205.419 18.5597  -2
  -5   2   1 205.419 18.5597   1
   5  -2   5 257.848 21.4779  -2
  -5   2   2 257.848 21.4779   1
   5  -2   6 491.506 19.4565  -2
  -5   2   3 491.506 19.4565   1
   5  -2   7 2563.84 22.6401  -2
  -5   2   4 2563.84 22.6401   1
   5  -2   8 106.914 14.0801  -2
  -5   2   5 106.914 14.0801   1
  -5   2   6 612.015 37.9306   1
   5  -2   9 42.6401 14.4394  -2
  -5   2   6 42.6401 14.4394   1
  -5   2   7-1.88436 5.51932   1
  -5   2   8 35.3405 19.5492   1
  -5   2   9 315.545 19.2197   1
  -5   2  10 7.55408 14.5058   1
  -5   2  11 30.8036 11.6346   1
  -5   2  12 376.399 19.4277   1
  -5   2  13 168.035 14.5886   1
  -5   3 -16 16.0148 12.2901   1
  -5   3 -15 265.755 10.3112   1
  -5   3 -14 16.2126 10.6486   1
  -5   3 -13 34.9251 22.4779   1
  -5   3 -12 13.9457 24.3505   1
  -5   3 -11 944.135 23.4043   1
  -5   3 -10 69.8859 13.4961   1
  -5   3  -9 303.155 12.3660   1
  -5   3  -8 408.025 13.1239   1
  -5   3  -7 75.8202 15.7882   1
   5  -3  -4 70.4147 24.1996  -2
  -5   3  -7 70.4147 24.1996   1
  -5   3  -6 648.458 17.8151   1
   5  -3  -3 1261.43 28.2285  -2
  -5   3  -6 1261.43 28.2285   1
  -5   3  -5 9.97206 15.6728   1
   5  -3  -2 325.682 18.1401  -2
  -5   3  -5 325.682 18.1401   1
  -5   3  -4 19.3510 17.7867   1
   5  -3  -1 3116.82 24.2246  -2
  -5   3  -4 3116.82 24.2246   1
  -5   3  -3-4.02971 25.7769   1
   5  -3   0 92.3198 20.4735  -2
  -5   3  -3 92.3198 20.4735   1
  -5   3  -2 6.92047 18.4424   1
   5  -3   1 169.743 25.9510  -2
  -5   3  -2 169.743 25.9510   1
   5  -3   2 215.055 17.8370  -2
  -5   3  -1 215.055 17.8370   1
   5  -3   3 48.1683 14.4921  -2
  -5   3   0 48.1683 14.4921   1
   5  -3   4 492.949 30.0968  -2
  -5   3   1 492.949 30.0968   1
   5  -3   5-0.34369 9.32940  -2
  -5   3   2-0.34369 9.32940   1
   5  -3   6 1166.35 23.8093  -2
  -5   3   3 1166.35 23.8093   1
  -5   3   4 36.8942 33.0482   1
   5  -3   7 45.7872 24.3510  -2
  -5   3   4 45.7872 24.3510   1
  -5   3   5 530.944 34.0189   1
   5  -3   8 814.266 27.1516  -2
  -5   3   5 814.266 27.1516   1
  -5   3   6 46.1590 19.1638   1
   5  -3   9 309.213 38.6933  -2
  -5   3   6 309.213 38.6933   1
  -5   3   7 81.5841 14.3689   1
  -5   3   8 18.9990 11.5029   1
  -5   3   9 170.122 17.5077   1
  -5   3  10-0.51511 15.3166   1
  -5   3  11 8.87505 12.9955   1
  -5   3  12 839.447 14.2957   1
  -5   4 -13 63.5057 7.82858   1
  -5   4 -12 13.9151 8.99002   1
  -5   4 -11 5.59675 10.1561   1
  -5   4 -10 105.025 11.1852   1
  -5   4  -9 26.1791 10.0174   1
  -5   4  -8 578.316 11.9050   1
  -5   4  -7 135.901 14.4012   1
   5  -4  -4 2040.21 24.8688  -2
  -5   4  -7 2040.21 24.8688   1
  -5   4  -6 36.3066 11.4672   1
   5  -4  -3 648.944 21.5492  -2
  -5   4  -6 648.944 21.5492   1
  -5   4  -5 3.02315 8.82605   1
   5  -4  -2 114.866 11.3888  -2
  -5   4  -5 114.866 11.3888   1
  -5   4  -4-1.59024 24.0272   1
   5  -4  -1-25.8504 8.96550  -2
  -5   4  -4-25.8504 8.96550   1
  -5   4  -3 943.914 30.0328   1
   5  -4   0 30.2809 14.0342  -2
  -5   4  -3 30.2809 14.0342   1
   5  -4   1 37.0832 12.9484  -2
  -5   4  -2 37.0832 12.9484   1
   5  -4   2 83.2271 19.8564  -2
  -5   4  -1 83.2271 19.8564   1
   5  -4   3 291.362 25.3179  -2
  -5   4   0 291.362 25.3179   1
   5  -4   4 142.257 19.6617  -2
  -5   4   1 142.257 19.6617   1
   5  -4   5 248.647 21.1740  -2
  -5   4   2 248.647 21.1740   1
   5  -4   6 381.732 21.7224  -2
  -5   4   3 381.732 21.7224   1
  -5   4   4 1201.02 26.7157   1
   5  -4   7 1956.03 35.0877  -2
  -5   4   4 1956.03 35.0877   1
  -5   4   5 51.6123 11.9728   1
  -5   4   6 145.829 21.9965   1
  -5   4   7 567.982 22.4839   1
  -5   4   8 31.9059 17.3451   1
  -5   4   9-0.34168 13.7560   1
  -5   4  10 25.7526 17.9281   1
  -5   5 -11 15.5570 27.0144   1
  -5   5 -10 22.7027 11.3265   1
  -5   5  -9-5.95869 13.6918   1
  -5   5  -8 183.364 17.1825   1
  -5   5  -7 750.995 16.2349   1
  -5   5  -6 965.204 17.5404   1
  -5   5  -5 755.620 22.5128   1
   5  -5  -2 973.070 33.1088  -2
  -5   5  -5 973.070 33.1088   1
  -5   5  -4 1550.33 26.6908   1
   5  -5  -1 1403.70 35.1848  -2
  -5   5  -4 1403.70 35.1848   1
  -5   5  -3 331.633 21.2390   1
   5  -5   0 412.450 31.1522  -2
  -5   5  -3 412.450 31.1522   1
   5  -5   1 71.8251 19.3354  -2
  -5   5  -2 71.8251 19.3354   1
   5  -5   2 40.5355 19.5113  -2
  -5   5  -1 40.5355 19.5113   1
   5  -5   3 268.224 18.9756  -2
  -5   5   0 268.224 18.9756   1
   5  -5   4 1250.15 19.5397  -2
  -5   5   1 1250.15 19.5397   1
  -5   5   2 1.22938 12.1242   1
   5  -5   5 1039.86 29.0388  -2
  -5   5   2 1039.86 29.0388   1
   5  -5   6 1044.04 28.6535  -2
  -5   5   3 1044.04 28.6535   1
  -5   5   4 104.422 20.3185   1
  -5   5   5 53.5475 18.1233   1
  -5   5   6 45.5408 16.6923   1
  -5   5   7 81.1525 14.1764   1
   4   8  -1 193.016 28.6951  -2
  -4  -8  -3 193.016 28.6951   1
   4   8   0-131.614 11.6300  -2
  -4  -8  -2-131.614 11.6300   1
   4   8   1-68.7930 16.3206  -2
  -4  -8  -1-68.7930 16.3206   1
   4   8   2-20.5121 18.9625  -2
  -4  -8   0-20.5121 18.9625   1
   4   8   3 210.244 22.5579  -2
  -4  -8   1 210.244 22.5579   1
   4   8   4 546.509 40.4065  -2
  -4  -8   2 546.509 40.4065   1
   4   8   5 338.365 39.0168  -2
  -4  -8   3 338.365 39.0168   1
  -4  -7 -10 109.476 18.3157   1
  -4  -7  -9 8.82423 8.88564   1
  -4  -7  -8 146.848 10.7370   1
  -4  -7  -7 8.95000 14.8544   1
  -4  -7  -6 105.879 17.2697   1
   4   7  -4 236.377 25.1369  -2
  -4  -7  -6 236.377 25.1369   1
  -4  -7  -5 326.083 20.6853   1
   4   7  -3 784.717 29.0934  -2
  -4  -7  -5 784.717 29.0934   1
   4   7  -2 212.988 21.0351  -2
  -4  -7  -4 212.988 21.0351   1
   4   7  -1 638.680 35.8041  -2
  -4  -7  -3 638.680 35.8041   1
   4   7   0 179.836 35.7312  -2
  -4  -7  -2 179.836 35.7312   1
   4   7   1-7.30363 35.6155  -2
  -4  -7  -1-7.30363 35.6155   1
   4   7   2 102.787 37.0310  -2
  -4  -7   0 102.787 37.0310   1
   4   7   3 511.936 39.9555  -2
  -4  -7   1 511.936 39.9555   1
   4   7   4 128.258 37.9344  -2
  -4  -7   2 128.258 37.9344   1
   4   7   5 657.631 38.7584  -2
  -4  -7   3 657.631 38.7584   1
   4   7   7 44.6082 32.7285  -2
  -4  -7   5 44.6082 32.7285   1
  -4  -7   6 105.421 18.4783   1
  -4  -7   7 9.21900 15.2282   1
  -4  -6 -13-0.75752 15.5764   1
  -4  -6 -12 35.4372 10.7667   1
  -4  -6 -11 399.834 13.9337   1
  -4  -6 -10 4.08838 13.2325   1
  -4  -6  -9 54.2757 11.5490   1
  -4  -6  -8-2.51217 14.5250   1
  -4  -6  -7 465.879 17.6543   1
  -4  -6  -6 46.1963 23.4872   1
   4   6  -4 451.347 34.0019  -2
  -4  -6  -6 451.347 34.0019   1
  -4  -6  -5 797.074 30.0564   1
  -4  -6  -4 377.917 28.5660   1
   4   6  -1 262.570 41.8892  -2
  -4  -6  -3 262.570 41.8892   1
   4   6   0 1642.39 48.5782  -2
  -4  -6  -2 1642.39 48.5782   1
   4   6   1 146.013 43.4468  -2
  -4  -6  -1 146.013 43.4468   1
  -4  -6   9 22.2417 14.1026   1
  -4  -5 -16 122.933 19.9771   1
  -4  -5 -15 369.893 11.4108   1
  -4  -5 -14 138.859 12.9898   1
  -4  -5 -13 95.7495 13.9565   1
  -4  -5 -12 17.8536 14.6907   1
  -4  -5 -11 484.961 17.8597   1
  -4  -5 -10 659.302 15.7227   1
  -4  -5  -9 18.7805 16.9073   1
  -4  -5  -8 0.41593 16.9893   1
  -4  -5  -7 173.597 18.2523   1
  -4  -5  -6 489.466 30.4181   1
  -4  -5  -5 33.2228 27.4276   1
  -4  -5  -4 985.957 34.4828   1
  -4  -5  -3 727.910 32.5358   1
  -4  -5  -2 3161.13 45.7066   1
  -4  -5   5 202.935 16.6843   1
  -4  -5   6 186.437 14.3868   1
  -4  -5   7 51.6285 14.3467   1
  -4  -5   8 725.708 17.1696   1
  -4  -5   9 287.748 15.5330   1
  -4  -5  10 56.8981 13.9888   1
  -4  -5  11 11.8276 12.7141   1
  -4  -5  12 36.7312 11.4402   1
  -4  -5  13-47.1502 16.1478   1
  -4  -4 -17 15.5771 11.3218   1
  -4  -4 -16 0.84861 12.3429   1
  -4  -4 -15 1202.23 19.1001   1
  -4  -4 -14 885.191 19.4470   1
  -4  -4 -13 364.622 18.2452   1
  -4  -4 -12 516.988 15.7856   1
  -4  -4 -11 126.176 18.2610   1
  -4  -4 -10 1319.25 24.8186   1
  -4  -4  -9 292.681 19.5860   1
  -4  -4  -8-0.21747 13.5189   1
  -4  -4  -7 40.6973 17.5276   1
  -4  -4  -6 702.726 29.9861   1
  -4  -4  -5 147.970 26.7153   1
  -4  -4  -4 282.827 26.6557   1
  -4  -4  -3 2125.02 36.9665   1
  -4  -4  -2 29.1515 25.1671   1
  -4  -4   2 1.64364 15.4107   1
  -4  -4   3 154.041 14.0148   1
  -4  -4   4 270.367 15.0549   1
  -4  -4   5 10.3334 14.7101   1
  -4  -4   6 769.159 18.5716   1
  -4  -4   7-19.4784 16.0204   1
  -4  -4   8 170.275 17.5561   1
  -4  -4   9 105.399 17.4003   1
  -4  -4  10 6.75735 16.7926   1
  -4  -4  11 2033.12 23.4422   1
  -4  -4  12 15.5895 15.1355   1
  -4  -4  13 79.5698 14.5218   1
  -4  -4  14 43.1837 12.1702   1
  -4  -4  15-25.2671 16.3003   1
  -4  -3 -18 24.1365 19.4858   1
  -4  -3 -17 175.602 14.5655   1
  -4  -3 -16 881.304 19.1407   1
  -4  -3 -15 237.360 17.1308   1
  -4  -3 -14 7.19574 16.9932   1
  -4  -3 -13-0.08068 17.3167   1
  -4  -3 -12 8.07309 18.4475   1
  -4  -3 -11 1844.29 27.1700   1
  -4  -3 -10 835.757 17.3361   1
  -4  -3  -9 1043.67 16.9969   1
  -4  -3  -8 127.071 12.7876   1
  -4  -3  -7 1515.04 17.0720   1
  -4  -3  -6 151.598 23.8027   1
  -4  -3  -5 14.8304 22.7894   1
  -4  -3  -4 1226.52 28.8771   1
  -4  -3  -3 807.407 26.7440   1
  -4  -3  -2 3305.83 24.9704   1
  -4  -3  -1 2412.75 19.4272   1
  -4  -3   0 830.072 18.4451   1
  -4  -3   1 1262.22 16.6888   1
  -4  -3   2 1219.49 17.3735   1
  -4  -3   3 31.9112 13.9998   1
  -4  -3   4 604.153 16.6370   1
  -4  -3   5-7.46034 14.4463   1
  -4  -3   6 182.836 16.0642   1
  -4  -3   7 472.470 18.2524   1
  -4  -3   8 1139.95 21.4648   1
  -4  -3   9 418.642 19.3505   1
  -4  -3  10 181.797 18.7380   1
  -4  -3  11 173.370 18.5264   1
  -4  -3  12 9.14411 16.8124   1
  -4  -3  13 618.921 17.7854   1
  -4  -3  14 303.133 26.5246   1
  -4  -3  16 114.607 15.2788   1
  -4  -2 -19 31.0562 18.2121   1
  -4  -2 -18 529.837 15.8251   1
  -4  -2 -17-7.42343 14.6854   1
  -4  -2 -16 152.797 16.9285   1
  -4  -2 -15 7.55266 13.9701   1
  -4  -2 -14 16.9167 18.3607   1
  -4  -2 -13 1137.32 24.1590   1
  -4  -2 -12 233.738 19.6694   1
  -4  -2 -11 771.075 17.1128   1
  -4  -2 -10 617.729 18.6692   1
  -4  -2  -9 4056.69 29.4112   1
  -4  -2  -8 624.046 14.1961   1
  -4  -2  -7 182.316 9.73303   1
  -4  -2  -6 101.843 8.66272   1
  -4  -2  -5 228.473 8.69691   1
  -4  -2  -4 426.976 10.8849   1
  -4  -2  -3 4363.79 22.1633   1
  -4  -2  -2 1881.25 14.8719   1
  -4  -2  -1 2.73916 9.67475   1
   4   2   2 1452.67 33.4809  -2
  -4  -2  -1 1452.67 33.4809   1
  -4  -2   0 1175.48 13.1035   1
  -4  -2   1 3041.81 18.1529   1
  -4  -2   2 53.2735 10.8345   1
  -4  -2   3 6.58840 9.67363   1
  -4  -2   4 67.4793 9.20171   1
  -4  -2   5 2851.94 20.1066   1
  -4  -2   6 579.631 14.9233   1
  -4  -2   7 539.065 15.5746   1
  -4  -2   8 125.458 14.6506   1
  -4  -2   9 443.929 16.2876   1
  -4  -2  10 447.434 24.3549   1
  -4  -2  11 72.5999 22.1939   1
  -4  -2  12 1384.19 35.9728   1
  -4  -2  13 17.9262 18.9805   1
  -4  -2  14 350.746 15.8748   1
  -4  -2  15 126.867 12.7163   1
  -4  -2  16 33.6850 9.73289   1
  -4  -1 -19 238.697 16.0654   1
  -4  -1 -18 85.7353 14.7347   1
  -4  -1 -17 419.630 18.4064   1
  -4  -1 -16 72.2987 17.7363   1
  -4  -1 -15 113.968 19.1808   1
  -4  -1 -14 1052.86 24.9840   1
  -4  -1 -13 149.061 12.0727   1
  -4  -1 -12 583.921 13.7632   1
  -4  -1 -11 672.154 14.2195   1
  -4  -1 -10 2866.03 15.5954   1
  -4  -1  -9 49.6136 9.60058   1
  -4  -1  -8 2394.39 12.8102   1
  -4  -1  -7 240.754 9.42521   1
  -4  -1  -6 9870.13 19.8907   1
  -4  -1  -5 73.3109 7.70082   1
  -4  -1  -4 368.285 7.09103   1
  -4  -1  -3 605.584 10.0918   1
   4   1   0 834.637 31.3159  -2
  -4  -1  -3 834.637 31.3159   1
  -4  -1  -2 122.202 10.7468   1
   4   1   1 138.412 28.0944  -2
  -4  -1  -2 138.412 28.0944   1
  -4  -1  -1 13.9370 9.97673   1
   4   1   2 86.6491 26.8518  -2
  -4  -1  -1 86.6491 26.8518   1
  -4  -1   0 129.222 10.2861   1
   4   1   3 639.058 27.7134  -2
  -4  -1   0 639.058 27.7134   1
  -4  -1   1 4539.31 20.3034   1
   4   1   4 5548.85 38.4203  -2
  -4  -1   1 5548.85 38.4203   1
  -4  -1   2 2062.24 13.9169   1
  -4  -1   3 1597.23 15.8817   1
  -4  -1   4 1118.97 15.7381   1
  -4  -1   5 38.8309 19.0857   1
  -4  -1   6 3042.98 31.9719   1
  -4  -1   7 62.1263 21.1084   1
  -4  -1   8 7.59137 14.0097   1
  -4  -1   9 46.8713 16.5927   1
  -4  -1  10 344.734 18.2866   1
  -4  -1  11 206.464 15.4530   1
  -4  -1  12 35.6848 14.7134   1
  -4  -1  13 601.179 15.9367   1
  -4  -1  14 9.81638 12.7808   1
  -4  -1  15 268.864 11.2709   1
  -4  -1  16 18.4630 7.13323   1
  -4   0 -19 521.263 16.3476   1
  -4   0 -18 303.393 25.5198   1
  -4   0 -17 208.535 17.1220   1
  -4   0 -16 64.0874 12.2223   1
  -4   0 -15 300.675 12.5969   1
  -4   0 -14 1151.27 16.1233   1
  -4   0 -13 503.621 13.1365   1
  -4   0 -12 532.958 13.1720   1
  -4   0 -11 975.353 14.3677   1
  -4   0 -10 87.0397 9.74833   1
  -4   0  -9 2112.21 12.3794   1
  -4   0  -8 316.095 8.79396   1
  -4   0  -7 4711.58 17.3002   1
  -4   0  -6 1196.02 10.2866   1
  -4   0  -5 2235.11 11.3167   1
   4   0  -2 7909.50 55.1998  -2
  -4   0  -5 7909.50 55.1998   1
  -4   0  -4 2781.88 13.1998   1
   4   0  -1 3162.56 40.2056  -2
  -4   0  -4 3162.56 40.2056   1
  -4   0  -3 2170.53 13.2997   1
   4   0   0 2482.43 37.5024  -2
  -4   0  -3 2482.43 37.5024   1
  -4   0  -2 226.966 9.98776   1
   4   0   1 240.482 27.9893  -2
  -4   0  -2 240.482 27.9893   1
  -4   0  -1 57.0177 9.46380   1
   4   0   2 222.749 26.6338  -2
  -4   0  -1 222.749 26.6338   1
  -4   0   0 222.426 12.4517   1
   4   0   3 1956.34 28.2832  -2
  -4   0   0 1956.34 28.2832   1
  -4   0   1 192.775 12.1395   1
  -4   0   2 6036.36 24.8501   1
  -4   0   3 157.155 10.0011   1
  -4   0   4 457.181 11.8936   1
  -4   0   5 4550.79 22.0123   1
  -4   0   6 1756.30 17.1804   1
  -4   0   7 1688.76 17.7611   1
  -4   0   8 1044.31 15.2973   1
  -4   0   9 141.575 12.5243   1
  -4   0  10 152.859 13.2692   1
  -4   0  11 16.6144 12.0743   1
  -4   0  12 182.409 12.4509   1
  -4   0  13 366.911 11.3108   1
  -4   0  14 128.356 11.7668   1
  -4   0  15 275.468 15.3780   1
  -4   0  16 494.232 25.4959   1
  -4   1 -18 326.290 11.2266   1
  -4   1 -17 0.22061 9.04214   1
  -4   1 -16 422.848 11.6320   1
  -4   1 -15 1019.03 13.9519   1
  -4   1 -14 122.183 12.2695   1
  -4   1 -13 1329.01 14.3426   1
  -4   1 -12 98.5999 11.2544   1
  -4   1 -11 186.956 10.5797   1
  -4   1 -10 291.245 10.7401   1
  -4   1  -9 333.478 10.2825   1
  -4   1  -8 1816.43 13.8882   1
  -4   1  -7 4637.35 17.4147   1
  -4   1  -6 812.209 9.90784   1
   4  -1  -3 1034.18 37.2584  -2
  -4   1  -6 1034.18 37.2584   1
  -4   1  -5 2612.27 18.3946   1
   4  -1  -2 3423.64 43.9660  -2
  -4   1  -5 3423.64 43.9660   1
  -4   1  -4 6882.13 33.9884   1
   4  -1  -1 7611.57 53.8819  -2
  -4   1  -4 7611.57 53.8819   1
  -4   1  -3 726.649 17.2540   1
   4  -1   0 793.132 32.0607  -2
  -4   1  -3 793.132 32.0607   1
  -4   1  -2 135.423 15.8809   1
   4  -1   1 214.236 24.5342  -2
  -4   1  -2 214.236 24.5342   1
  -4   1  -1 83.4552 11.8425   1
   4  -1   2 234.568 20.4476  -2
  -4   1  -1 234.568 20.4476   1
  -4   1   0 0.43985 10.2909   1
   4  -1   3 642.723 50.9702  -2
  -4   1   0 642.723 50.9702   1
  -4   1   1 370.681 10.1540   1
   4  -1   4 6409.99 88.6077  -2
  -4   1   1 6409.99 88.6077   1
  -4   1   2 815.930 12.0269   1
  -4   1   3 205.046 13.4087   1
   4  -1   6 795.805 24.9736  -2
  -4   1   3 795.805 24.9736   1
  -4   1   4 370.842 11.9793   1
  -4   1   5 2262.06 17.1826   1
  -4   1   6 953.330 14.3512   1
  -4   1   7 5494.94 21.6639   1
  -4   1   8 105.912 11.8548   1
  -4   1   9-9.27434 10.8149   1
  -4   1  10 64.4549 11.4643   1
  -4   1  11 10.2208 5.44298   1
  -4   1  12 430.852 17.4570   1
  -4   1  13 14.9006 12.1472   1
  -4   1  14 255.769 18.6883   1
  -4   1  15 33.3252 15.1499   1
  -4   1  16 13.7549 11.0776   1
  -4   2 -18 64.1026 7.80320   1
  -4   2 -17 248.644 9.11468   1
  -4   2 -16-4.89886 9.82442   1
  -4   2 -15 843.687 11.8364   1
  -4   2 -14-5.15777 10.7726   1
  -4   2 -13 990.565 13.8161   1
  -4   2 -12 432.376 12.6974   1
  -4   2 -11 94.0027 11.7809   1
  -4   2 -10 1908.21 13.5276   1
  -4   2  -9 93.5500 10.0575   1
  -4   2  -8 1456.49 30.6423   1
  -4   2  -7 111.792 8.91640   1
   4  -2  -4 1035.26 40.6152  -2
  -4   2  -7 1035.26 40.6152   1
  -4   2  -6 261.272 17.5327   1
   4  -2  -3 1369.44 41.4683  -2
  -4   2  -6 1369.44 41.4683   1
  -4   2  -5 141.608 11.6479   1
   4  -2  -2 120.683 33.5691  -2
  -4   2  -5 120.683 33.5691   1
  -4   2  -4 373.926 11.8551   1
   4  -2  -1 892.686 35.2055  -2
  -4   2  -4 892.686 35.2055   1
  -4   2  -3 3372.82 27.2554   1
   4  -2   0 3473.55 22.6696  -2
  -4   2  -3 3473.55 22.6696   1
  -4   2  -2 267.401 14.4844   1
   4  -2   1 1846.43 20.5865  -2
  -4   2  -2 1846.43 20.5865   1
  -4   2  -1 1845.58 16.0426   1
   4  -2   2 2184.06 28.8102  -2
  -4   2  -1 2184.06 28.8102   1
  -4   2   0 117.199 11.8346   1
   4  -2   3 2818.78 29.1967  -2
  -4   2   0 2818.78 29.1967   1
   4  -2   4 928.601 13.7559  -2
  -4   2   1 928.601 13.7559   1
  -4   2   2 16.2211 20.4129   1
   4  -2   5 112.639 14.3995  -2
  -4   2   2 112.639 14.3995   1
  -4   2   3 459.469 25.3794   1
   4  -2   6 1241.45 16.5933  -2
  -4   2   3 1241.45 16.5933   1
  -4   2   4 783.633 28.8414   1
   4  -2   7 990.935 15.7698  -2
  -4   2   4 990.935 15.7698   1
  -4   2   5-9.38097 9.48286   1
  -4   2   6 531.255 38.4235   1
  -4   2   7 37.5812 11.3135   1
  -4   2   8 1384.98 21.9858   1
  -4   2   9 255.252 17.5175   1
  -4   2  10 18.6008 13.6511   1
  -4   2  11 11.0093 10.3860   1
  -4   2  12 21.2907 25.1246   1
  -4   2  13 119.499 22.7784   1
  -4   2  14 71.0070 19.9416   1
  -4   2  15 69.8276 16.6874   1
  -4   3 -17 102.501 8.28619   1
  -4   3 -16 256.433 7.93463   1
  -4   3 -15 6.10367 8.71138   1
  -4   3 -14 1588.95 13.3905   1
  -4   3 -13 25.4295 10.5265   1
  -4   3 -12 102.670 13.0755   1
  -4   3 -11 196.098 16.6145   1
  -4   3 -10 143.535 25.0016   1
  -4   3  -9 6.43001 9.61436   1
   4  -3  -6-6.38360 5.66043  -2
  -4   3  -9-6.38360 5.66043   1
  -4   3  -8 40.3754 8.10450   1
   4  -3  -5 2448.32 33.0205  -2
  -4   3  -8 2448.32 33.0205   1
  -4   3  -7 1112.38 23.8991   1
   4  -3  -4 305.315 20.9659  -2
  -4   3  -7 305.315 20.9659   1
   4  -3  -3 1270.45 17.1504  -2
  -4   3  -6 1270.45 17.1504   1
  -4   3  -5 16.5508 23.3380   1
   4  -3  -2 1125.57 19.8195  -2
  -4   3  -5 1125.57 19.8195   1
  -4   3  -4 567.484 25.6211   1
   4  -3  -1 858.154 21.2851  -2
  -4   3  -4 858.154 21.2851   1
  -4   3  -3 3891.71 40.1138   1
   4  -3   0 3748.81 25.5234  -2
  -4   3  -3 3748.81 25.5234   1
   4  -3   1 261.620 16.3376  -2
  -4   3  -2 261.620 16.3376   1
   4  -3   2 785.912 17.9996  -2
  -4   3  -1 785.912 17.9996   1
   4  -3   3 839.367 34.7531  -2
  -4   3   0 839.367 34.7531   1
   4  -3   4 311.301 15.6366  -2
  -4   3   1 311.301 15.6366   1
   4  -3   5 292.724 19.1187  -2
  -4   3   2 292.724 19.1187   1
   4  -3   6 1010.73 18.4930  -2
  -4   3   3 1010.73 18.4930   1
  -4   3   4 145.438 25.7778   1
   4  -3   7 1206.19 23.6945  -2
  -4   3   4 1206.19 23.6945   1
  -4   3   5 2283.44 40.0504   1
   4  -3   8 2645.09 27.1345  -2
  -4   3   5 2645.09 27.1345   1
  -4   3   6 1.89620 20.9392   1
   4  -3   9 82.2430 24.1122  -2
  -4   3   6 82.2430 24.1122   1
  -4   3   7 351.589 15.9002   1
  -4   3   8 10.4929 8.04640   1
  -4   3   9 37.2839 12.3024   1
  -4   3  10 143.794 16.9565   1
  -4   3  11 907.472 19.1258   1
  -4   3  12 2.21117 17.7314   1
  -4   3  13 27.5210 14.8579   1
  -4   3  14-6.01154 12.2426   1
  -4   4 -16 43.9695 12.4075   1
  -4   4 -15 21.6768 6.75115   1
  -4   4 -14 209.252 8.65292   1
  -4   4 -13 174.733 13.1961   1
  -4   4 -12-3.66850 10.3193   1
  -4   4 -11 1492.50 22.8781   1
   4  -4  -8 310.403 26.9379  -2
  -4   4 -11 310.403 26.9379   1
   4  -4  -7 566.059 17.3412  -2
  -4   4 -10 566.059 17.3412   1
   4  -4  -6 266.703 15.3998  -2
  -4   4  -9 266.703 15.3998   1
   4  -4  -5 44.1045 10.0641  -2
  -4   4  -8 44.1045 10.0641   1
   4  -4  -4 23.1144 11.6694  -2
  -4   4  -7 23.1144 11.6694   1
   4  -4  -3 14.4623 13.5532  -2
  -4   4  -6 14.4623 13.5532   1
   4  -4  -2 187.839 26.6276  -2
  -4   4  -5 187.839 26.6276   1
   4  -4  -1 84.3318 16.3992  -2
  -4   4  -4 84.3318 16.3992   1
   4  -4   0 6.97608 6.77248  -2
  -4   4  -3 6.97608 6.77248   1
   4  -4   1 80.3891 26.5662  -2
  -4   4  -2 80.3891 26.5662   1
   4  -4   2 461.026 41.6958  -2
  -4   4  -1 461.026 41.6958   1
   4  -4   3 68.4273 13.3368  -2
  -4   4   0 68.4273 13.3368   1
   4  -4   4 69.1833 19.9251  -2
  -4   4   1 69.1833 19.9251   1
   4  -4   5 376.275 25.7920  -2
  -4   4   2 376.275 25.7920   1
   4  -4   6 182.414 14.3885  -2
  -4   4   3 182.414 14.3885   1
   4  -4   7 67.9499 12.7756  -2
  -4   4   4 67.9499 12.7756   1
   4  -4   8 31.0086 10.2250  -2
  -4   4   5 31.0086 10.2250   1
   4  -4   9 428.305 22.5814  -2
  -4   4   6 428.305 22.5814   1
  -4   4   7 1038.98 32.7736   1
   4  -4  10 1042.44 36.4962  -2
  -4   4   7 1042.44 36.4962   1
  -4   4   8 21.9758 25.9439   1
   4  -4  11 959.027 34.3076  -2
  -4   4   8 959.027 34.3076   1
  -4   4   9 37.9714 25.1785   1
  -4   4  10 278.283 23.4970   1
  -4   4  11 162.533 14.1648   1
  -4   4  12 181.010 14.2140   1
  -4   5 -14 31.0225 22.3402   1
  -4   5 -13 112.221 19.8560   1
  -4   5 -12 88.0055 20.2491   1
   4  -5  -9 94.4033 10.8296  -2
  -4   5 -12 94.4033 10.8296   1
   4  -5  -8 378.863 11.4588  -2
  -4   5 -11 378.863 11.4588   1
   4  -5  -7 1116.86 14.8767  -2
  -4   5 -10 1116.86 14.8767   1
   4  -5  -6 16.3166 11.4569  -2
  -4   5  -9 16.3166 11.4569   1
   4  -5  -5 36.4148 8.91137  -2
  -4   5  -8 36.4148 8.91137   1
   4  -5  -4 12.4032 7.22282  -2
  -4   5  -7 12.4032 7.22282   1
   4  -5  -3 542.211 20.0914  -2
  -4   5  -6 542.211 20.0914   1
   4  -5  -2 301.268 22.7136  -2
  -4   5  -5 301.268 22.7136   1
   4  -5  -1 1603.41 26.9421  -2
  -4   5  -4 1603.41 26.9421   1
   4  -5   0 309.709 22.4228  -2
  -4   5  -3 309.709 22.4228   1
   4  -5   1 893.517 24.6243  -2
  -4   5  -2 893.517 24.6243   1
   4  -5   2 799.617 24.2856  -2
  -4   5  -1 799.617 24.2856   1
   4  -5   3 79.8348 19.3716  -2
  -4   5   0 79.8348 19.3716   1
   4  -5   4 213.055 27.6556  -2
  -4   5   1 213.055 27.6556   1
   4  -5   5 40.2496 19.5367  -2
  -4   5   2 40.2496 19.5367   1
   4  -5   6 138.482 25.0226  -2
  -4   5   3 138.482 25.0226   1
   4  -5   7 35.1612 15.9469  -2
  -4   5   4 35.1612 15.9469   1
   4  -5   8 220.711 19.2913  -2
  -4   5   5 220.711 19.2913   1
   4  -5   9 25.6694 18.1804  -2
  -4   5   6 25.6694 18.1804   1
   4  -5  10 918.622 20.3647  -2
  -4   5   7 918.622 20.3647   1
   4  -5  11 305.262 17.5015  -2
  -4   5   8 305.262 17.5015   1
   4  -5  12 127.443 15.3518  -2
  -4   5   9 127.443 15.3518   1
  -4   5  10 283.943 16.4758   1
   4  -6  -7 31.4591 19.2380  -2
  -4   6 -10 31.4591 19.2380   1
   4  -6  -6 407.448 14.4661  -2
  -4   6  -9 407.448 14.4661   1
   4  -6  -5 891.899 16.2842  -2
  -4   6  -8 891.899 16.2842   1
   4  -6  -4 1140.41 29.6728  -2
  -4   6  -7 1140.41 29.6728   1
   4  -6  -3 243.884 26.6767  -2
  -4   6  -6 243.884 26.6767   1
   4  -6  -2 1013.25 29.9579  -2
  -4   6  -5 1013.25 29.9579   1
   4  -6  -1 397.446 25.1308  -2
  -4   6  -4 397.446 25.1308   1
   4  -6   0 1156.59 26.5114  -2
  -4   6  -3 1156.59 26.5114   1
   4  -6   1-3.20890 9.88609  -2
  -4   6  -2-3.20890 9.88609   1
   4  -6   2-31.9377 14.0743  -2
  -4   6  -1-31.9377 14.0743   1
   4  -6   3 884.337 21.1444  -2
  -4   6   0 884.337 21.1444   1
   4  -6   4 499.967 19.4175  -2
  -4   6   1 499.967 19.4175   1
   4  -6   5 783.915 21.0040  -2
  -4   6   2 783.915 21.0040   1
   4  -6   6 167.323 16.8316  -2
  -4   6   3 167.323 16.8316   1
   4  -6   7 681.611 19.7989  -2
  -4   6   4 681.611 19.7989   1
   4  -6   8 632.617 17.4069  -2
  -4   6   5 632.617 17.4069   1
  -3  -8  -7 15.8411 17.8355   1
  -3  -8  -6 275.438 17.9377   1
   3   8  -3 2123.04 29.3871  -2
  -3  -8  -5 2123.04 29.3871   1
  -3  -8  -2 105.199 14.2696   1
   3   8   0 465.938 19.8118  -2
  -3  -8  -2 465.938 19.8118   1
  -3  -8  -1 165.901 16.1472   1
   3   8   2 485.620 28.7654  -2
  -3  -8   0 485.620 28.7654   1
  -3  -8   1 14.2614 15.8010   1
   3   8   4 759.325 30.5250  -2
  -3  -8   2 759.325 30.5250   1
   3   8   5 1199.36 32.2074  -2
  -3  -8   3 1199.36 32.2074   1
  -3  -8   4 66.0656 18.5876   1
  -3  -8   5 90.3969 23.7707   1
  -3  -7 -11 23.6166 13.0124   1
  -3  -7 -10 15.8586 14.2208   1
  -3  -7  -9 300.344 17.7881   1
  -3  -7  -8 32.4912 17.8383   1
  -3  -7  -7 224.419 12.3532   1
   3   7  -4 77.9201 25.4001  -2
  -3  -7  -6 77.9201 25.4001   1
  -3  -7  -5 14.3267 19.3114   1
   3   7  -3 53.0376 25.8989  -2
  -3  -7  -5 53.0376 25.8989   1
  -3  -7  -4 115.838 21.3166   1
  -3  -7  -3 19.6207 20.9701   1
   3   7   0 1537.13 43.1897  -2
  -3  -7  -2 1537.13 43.1897   1
  -3  -6 -14-26.6020 12.2106   1
  -3  -6 -13-13.0199 15.3266   1
  -3  -6 -12 227.808 19.0321   1
  -3  -6 -11 583.249 15.2724   1
  -3  -6 -10 99.0590 14.2035   1
  -3  -6  -9 115.927 15.0999   1
  -3  -6  -8 691.508 25.2637   1
  -3  -6  -7 74.3010 22.0840   1
   3   6  -5 539.953 32.9848  -2
  -3  -6  -7 539.953 32.9848   1
  -3  -6  -6 187.000 23.6897   1
  -3  -6  -5 53.9111 25.3979   1
   3   6  -2 3253.66 52.5697  -2
  -3  -6  -4 3253.66 52.5697   1
  -3  -6   9-12.7309 22.0048   1
  -3  -6  10 662.033 25.3585   1
  -3  -6  11-6.26866 19.5981   1
  -3  -6  12 180.156 17.0287   1
  -3  -5 -16 32.1086 13.1961   1
  -3  -5 -15 42.4138 17.0143   1
  -3  -5 -14 124.872 13.4931   1
  -3  -5 -13 114.252 15.1003   1
  -3  -5 -12 41.6963 15.7017   1
  -3  -5 -11 30.2910 16.1509   1
  -3  -5 -10 447.314 19.1139   1
  -3  -5  -9 1197.00 21.5353   1
   3   5  -7 1783.80 44.3447  -2
  -3  -5  -9 1783.80 44.3447   1
  -3  -5  -8 5.63568 22.4275   1
   3   5  -6 73.5852 31.0926  -2
  -3  -5  -8 73.5852 31.0926   1
   3   5  -5 97.9956 36.3313  -2
  -3  -5  -7 97.9956 36.3313   1
   3   5  -4 4887.53 56.4674  -2
  -3  -5  -6 4887.53 56.4674   1
   3   5  -3 878.437 41.2365  -2
  -3  -5  -5 878.437 41.2365   1
   3   5   7 35.1986 35.1133  -2
  -3  -5   5 35.1986 35.1133   1
   3   5   8 62.3679 19.2167  -2
  -3  -5   6 62.3679 19.2167   1
  -3  -5   7 77.3237 23.6712   1
   3   5   9 1127.89 29.3909  -2
  -3  -5   7 1127.89 29.3909   1
  -3  -5   8 0.65834 14.3615   1
  -3  -5   9 6.69472 17.3251   1
   3   5  11 89.2743 42.3447  -2
  -3  -5   9 89.2743 42.3447   1
  -3  -5  10 12.7895 15.1493   1
  -3  -5  11 121.849 15.1054   1
  -3  -5  12 10.8288 14.1072   1
  -3  -5  13 165.484 13.3717   1
  -3  -5  14 40.4052 10.7946   1
  -3  -5  15 138.814 28.2014   1
  -3  -4 -17 318.142 17.9221   1
  -3  -4 -16 230.501 14.5782   1
  -3  -4 -15 75.8168 15.2043   1
  -3  -4 -14 115.949 16.4382   1
  -3  -4 -13 39.6362 17.3068   1
  -3  -4 -12 1009.04 22.2678   1
  -3  -4 -11 387.914 27.9419   1
   3   4  -9 765.509 40.2463  -2
  -3  -4 -11 765.509 40.2463   1
  -3  -4 -10 1258.84 30.6867   1
   3   4  -8 1715.79 29.6682  -2
  -3  -4 -10 1715.79 29.6682   1
   3   4  -7 2189.22 25.1022  -2
  -3  -4  -9 2189.22 25.1022   1
   3   4  -6 12.2550 23.0255  -2
  -3  -4  -8 12.2550 23.0255   1
  -3  -4  -7 1098.26 30.4587   1
   3   4  -4 2442.79 44.6927  -2
  -3  -4  -6 2442.79 44.6927   1
   3   4  -3 3733.44 49.8945  -2
  -3  -4  -5 3733.44 49.8945   1
   3   4   5 3927.73 24.3661  -2
  -3  -4   3 3927.73 24.3661   1
   3   4   6 2281.87 23.1165  -2
  -3  -4   4 2281.87 23.1165   1
   3   4   7 1325.14 22.4233  -2
  -3  -4   5 1325.14 22.4233   1
   3   4   8 16.6089 20.0485  -2
  -3  -4   6 16.6089 20.0485   1
   3   4   9 2210.75 26.5294  -2
  -3  -4   7 2210.75 26.5294   1
  -3  -4   8-8.43448 18.7623   1
   3   4  10 1167.48 49.5773  -2
  -3  -4   8 1167.48 49.5773   1
  -3  -4   9 290.443 21.7659   1
   3   4  11 609.221 49.0669  -2
  -3  -4   9 609.221 49.0669   1
  -3  -4  10 5.36252 17.5452   1
  -3  -4  11 1032.96 25.5005   1
   3   4  13 1284.77 52.1499  -2
  -3  -4  11 1284.77 52.1499   1
  -3  -4  12 14.5019 17.0340   1
  -3  -4  13 26.5560 15.9786   1
  -3  -4  14 38.6650 14.9394   1
  -3  -4  15-1.63795 12.9168   1
  -3  -4  16 566.206 15.1554   1
  -3  -3 -18 59.3656 12.5899   1
  -3  -3 -17 201.242 15.8784   1
  -3  -3 -16 1058.64 20.6613   1
  -3  -3 -15 1748.43 24.5027   1
   3   3 -12 787.745 27.0159  -2
  -3  -3 -14 787.745 27.0159   1
   3   3 -11 1486.84 29.3267  -2
  -3  -3 -13 1486.84 29.3267   1
  -3  -3 -12 95.6953 17.0065   1
  -3  -3 -11 15.0296 21.3326   1
   3   3  -9 258.668 24.4520  -2
  -3  -3 -11 258.668 24.4520   1
   3   3  -8 598.196 20.1771  -2
  -3  -3 -10 598.196 20.1771   1
   3   3  -7 1065.00 20.7039  -2
  -3  -3  -9 1065.00 20.7039   1
   3   3  -6 1548.51 26.2761  -2
  -3  -3  -8 1548.51 26.2761   1
   3   3  -5 2141.00 27.0996  -2
  -3  -3  -7 2141.00 27.0996   1
   3   3  -4 1630.43 36.6997  -2
  -3  -3  -6 1630.43 36.6997   1
   3   3  -3 2737.72 28.2461  -2
  -3  -3  -5 2737.72 28.2461   1
   3   3  -2 1667.34 24.7172  -2
  -3  -3  -4 1667.34 24.7172   1
   3   3  -1 2816.21 34.4560  -2
  -3  -3  -3 2816.21 34.4560   1
   3   3   0 1455.15 28.1060  -2
  -3  -3  -2 1455.15 28.1060   1
   3   3   1 5624.48 40.5833  -2
  -3  -3  -1 5624.48 40.5833   1
   3   3   2 2179.88 28.4388  -2
  -3  -3   0 2179.88 28.4388   1
   3   3   3 2059.41 19.9964  -2
  -3  -3   1 2059.41 19.9964   1
   3   3   4 1337.77 16.2437  -2
  -3  -3   2 1337.77 16.2437   1
   3   3   5 3080.05 20.8338  -2
  -3  -3   3 3080.05 20.8338   1
   3   3   6 1186.21 17.7135  -2
  -3  -3   4 1186.21 17.7135   1
   3   3   7 2338.83 22.9550  -2
  -3  -3   5 2338.83 22.9550   1
   3   3   8 1646.26 22.7800  -2
  -3  -3   6 1646.26 22.7800   1
   3   3   9 863.925 22.4784  -2
  -3  -3   7 863.925 22.4784   1
   3   3  10 586.178 22.7381  -2
  -3  -3   8 586.178 22.7381   1
   3   3  11 253.992 23.5923  -2
  -3  -3   9 253.992 23.5923   1
   3   3  12 1443.60 27.8711  -2
  -3  -3  10 1443.60 27.8711   1
  -3  -3  11 55.9840 20.9004   1
   3   3  13 1172.97 52.1636  -2
  -3  -3  11 1172.97 52.1636   1
  -3  -3  12 346.014 23.4493   1
   3   3  14 705.468 49.2413  -2
  -3  -3  12 705.468 49.2413   1
  -3  -3  13 49.1274 17.9400   1
  -3  -3  14 56.3979 19.7145   1
  -3  -3  16-0.48572 23.4197   1
  -3  -3  17 431.062 11.7985   1
  -3  -2 -19 0.50175 12.1979   1
  -3  -2 -18 23.4933 15.4331   1
  -3  -2 -17 174.581 23.3822   1
   3   2 -15 135.105 33.4000  -2
  -3  -2 -17 135.105 33.4000   1
   3   2 -14 324.603 24.7654  -2
  -3  -2 -16 324.603 24.7654   1
  -3  -2 -15 0.18768 27.1367   1
   3   2 -13 131.891 33.9141  -2
  -3  -2 -15 131.891 33.9141   1
   3   2 -12 3951.79 36.5937  -2
  -3  -2 -14 3951.79 36.5937   1
   3   2 -11 38.9796 19.9655  -2
  -3  -2 -13 38.9796 19.9655   1
   3   2 -10 1389.62 22.7212  -2
  -3  -2 -12 1389.62 22.7212   1
   3   2  -9 114.870 18.2072  -2
  -3  -2 -11 114.870 18.2072   1
   3   2  -8 1144.90 25.6444  -2
  -3  -2 -10 1144.90 25.6444   1
   3   2  -7 5387.38 35.7097  -2
  -3  -2  -9 5387.38 35.7097   1
   3   2  -6 1289.50 24.2591  -2
  -3  -2  -8 1289.50 24.2591   1
   3   2  -5 1615.65 15.4824  -2
  -3  -2  -7 1615.65 15.4824   1
   3   2  -4 2488.99 20.4444  -2
  -3  -2  -6 2488.99 20.4444   1
   3   2  -3 1516.59 17.8517  -2
  -3  -2  -5 1516.59 17.8517   1
   3   2  -2 4252.49 30.6560  -2
  -3  -2  -4 4252.49 30.6560   1
   3   2  -1 10479.7 44.8969  -2
  -3  -2  -3 10479.7 44.8969   1
   3   2   0 17240.4 64.8188  -2
  -3  -2  -2 17240.4 64.8188   1
   3   2   1 838.530 23.6507  -2
  -3  -2  -1 838.530 23.6507   1
   3   2   2 16502.6 34.8371  -2
  -3  -2   0 16502.6 34.8371   1
   3   2   3 7407.04 26.0657  -2
  -3  -2   1 7407.04 26.0657   1
   3   2   4 3008.59 18.8734  -2
  -3  -2   2 3008.59 18.8734   1
   3   2   5 1215.38 15.2591  -2
  -3  -2   3 1215.38 15.2591   1
   3   2   6 2773.52 18.9340  -2
  -3  -2   4 2773.52 18.9340   1
   3   2   7 1445.08 16.9921  -2
  -3  -2   5 1445.08 16.9921   1
   3   2   8 1078.35 19.1492  -2
  -3  -2   6 1078.35 19.1492   1
   3   2   9 5075.97 25.8301  -2
  -3  -2   7 5075.97 25.8301   1
   3   2  10 1108.73 19.1591  -2
  -3  -2   8 1108.73 19.1591   1
   3   2  11 86.8040 17.4752  -2
  -3  -2   9 86.8040 17.4752   1
   3   2  12 1045.67 30.9681  -2
  -3  -2  10 1045.67 30.9681   1
   3   2  13 35.2997 37.9083  -2
  -3  -2  11 35.2997 37.9083   1
   3   2  14 2876.91 50.6799  -2
  -3  -2  12 2876.91 50.6799   1
   3   2  15 164.780 38.6866  -2
  -3  -2  13 164.780 38.6866   1
  -3  -2  14 139.638 27.4715   1
   3   2  16 292.010 21.9465  -2
  -3  -2  14 292.010 21.9465   1
  -3  -2  15-3.72869 24.4565   1
   3   2  17 128.192 24.1412  -2
  -3  -2  15 128.192 24.1412   1
  -3  -2  16 77.6229 16.2286   1
   3   2  18 108.076 31.2352  -2
  -3  -2  16 108.076 31.2352   1
  -3  -2  17 12.5150 10.6347   1
   3   1 -18 287.369 18.6615  -2
  -3  -1 -20 287.369 18.6615   1
   3   1 -17 95.4558 19.0338  -2
  -3  -1 -19 95.4558 19.0338   1
   3   1 -16 69.1371 21.3683  -2
  -3  -1 -18 69.1371 21.3683   1
   3   1 -15 8.83760 23.3615  -2
  -3  -1 -17 8.83760 23.3615   1
   3   1 -14 110.788 24.9074  -2
  -3  -1 -16 110.788 24.9074   1
   3   1 -13 752.304 27.8799  -2
  -3  -1 -15 752.304 27.8799   1
   3   1 -12 2482.97 27.4404  -2
  -3  -1 -14 2482.97 27.4404   1
   3   1 -11 2278.96 25.7182  -2
  -3  -1 -13 2278.96 25.7182   1
   3   1 -10 2050.79 17.4732  -2
  -3  -1 -12 2050.79 17.4732   1
   3   1  -9 324.884 15.0887  -2
  -3  -1 -11 324.884 15.0887   1
   3   1  -8 942.202 16.5017  -2
  -3  -1 -10 942.202 16.5017   1
   3   1  -7 7828.53 25.5617  -2
  -3  -1  -9 7828.53 25.5617   1
   3   1  -6 4101.12 17.9170  -2
  -3  -1  -8 4101.12 17.9170   1
   3   1  -5 466.708 10.7037  -2
  -3  -1  -7 466.708 10.7037   1
   3   1  -4 608.113 9.74100  -2
  -3  -1  -6 608.113 9.74100   1
   3   1  -3 1527.15 11.8906  -2
  -3  -1  -5 1527.15 11.8906   1
   3   1  -2 2347.56 34.2717  -2
  -3  -1  -4 2347.56 34.2717   1
   3   1  -1 1453.75 28.7493  -2
  -3  -1  -3 1453.75 28.7493   1
   3   1   0 18581.6 70.5657  -2
  -3  -1  -2 18581.6 70.5657   1
   3   1   1 5228.56 31.5393  -2
  -3  -1  -1 5228.56 31.5393   1
   3   1   2 21314.7 55.2673  -2
  -3  -1   0 21314.7 55.2673   1
   3   1   3 1039.96 13.2205  -2
  -3  -1   1 1039.96 13.2205   1
   3   1   4 1504.69 16.5593  -2
  -3  -1   2 1504.69 16.5593   1
   3   1   5 1722.83 13.9954  -2
  -3  -1   3 1722.83 13.9954   1
   3   1   6 524.918 12.1350  -2
  -3  -1   4 524.918 12.1350   1
   3   1   7 356.368 16.8412  -2
  -3  -1   5 356.368 16.8412   1
   3   1   8 3039.59 28.0052  -2
  -3  -1   6 3039.59 28.0052   1
   3   1   9 6957.72 64.0503  -2
  -3  -1   7 6957.72 64.0503   1
   3   1  10 946.375 17.3059  -2
  -3  -1   8 946.375 17.3059   1
   3   1  11 292.891 16.2920  -2
  -3  -1   9 292.891 16.2920   1
   3   1  12 1878.95 19.5393  -2
  -3  -1  10 1878.95 19.5393   1
   3   1  13 2053.32 20.4808  -2
  -3  -1  11 2053.32 20.4808   1
   3   1  14 1979.91 20.4897  -2
  -3  -1  12 1979.91 20.4897   1
   3   1  15 582.928 17.3203  -2
  -3  -1  13 582.928 17.3203   1
   3   1  16 102.509 15.4805  -2
  -3  -1  14 102.509 15.4805   1
   3   1  17 13.6641 16.5637  -2
  -3  -1  15 13.6641 16.5637   1
   3   1  18 93.3228 14.1846  -2
  -3  -1  16 93.3228 14.1846   1
   3   1  19 46.6391 9.46029  -2
  -3  -1  17 46.6391 9.46029   1
   3   0 -18 172.854 22.1720  -2
  -3   0 -20 172.854 22.1720   1
   3   0 -17 206.430 19.7440  -2
  -3   0 -19 206.430 19.7440   1
   3   0 -16 232.155 23.1723  -2
  -3   0 -18 232.155 23.1723   1
   3   0 -15 376.371 26.0136  -2
  -3   0 -17 376.371 26.0136   1
   3   0 -14 261.827 14.0248  -2
  -3   0 -16 261.827 14.0248   1
   3   0 -13 1778.74 18.7277  -2
  -3   0 -15 1778.74 18.7277   1
   3   0 -12 128.956 14.4987  -2
  -3   0 -14 128.956 14.4987   1
   3   0 -11 1958.49 20.3055  -2
  -3   0 -13 1958.49 20.3055   1
   3   0 -10 3774.24 30.9911  -2
  -3   0 -12 3774.24 30.9911   1
   3   0  -9 751.353 21.0888  -2
  -3   0 -11 751.353 21.0888   1
   3   0  -8 442.232 14.7228  -2
  -3   0 -10 442.232 14.7228   1
   3   0  -7 549.563 11.9028  -2
  -3   0  -9 549.563 11.9028   1
   3   0  -6 8030.81 20.8211  -2
  -3   0  -8 8030.81 20.8211   1
   3   0  -5 2121.31 12.6885  -2
  -3   0  -7 2121.31 12.6885   1
   3   0  -4 1607.90 11.3934  -2
  -3   0  -6 1607.90 11.3934   1
   3   0  -3 330.981 10.5480  -2
  -3   0  -5 330.981 10.5480   1
   3   0  -2 1233.09 15.2605  -2
  -3   0  -4 1233.09 15.2605   1
   3   0  -1 3303.75 20.2415  -2
  -3   0  -3 3303.75 20.2415   1
   3   0   0 269.763 57.8331  -2
  -3   0  -2 269.763 57.8331   1
   3   0   1 39520.9 138.106  -2
  -3   0  -1 39520.9 138.106   1
   3   0   2 198.331 26.8659  -2
  -3   0   0 198.331 26.8659   1
   3   0   3 3995.75 39.1647  -2
  -3   0   1 3995.75 39.1647   1
   3   0   4 1175.37 16.6481  -2
  -3   0   2 1175.37 16.6481   1
   3   0   5 338.737 11.4568  -2
  -3   0   3 338.737 11.4568   1
   3   0   6 1787.62 14.5671  -2
  -3   0   4 1787.62 14.5671   1
   3   0   7 1664.91 13.4361  -2
  -3   0   5 1664.91 13.4361   1
   3   0   8 6556.88 22.9229  -2
  -3   0   6 6556.88 22.9229   1
   3   0   9 523.828 12.5766  -2
  -3   0   7 523.828 12.5766   1
   3   0  10 386.795 13.2149  -2
  -3   0   8 386.795 13.2149   1
   3   0  11 578.278 14.4161  -2
  -3   0   9 578.278 14.4161   1
   3   0  12 3188.69 23.4175  -2
  -3   0  10 3188.69 23.4175   1
   3   0  13 1574.77 20.0090  -2
  -3   0  11 1574.77 20.0090   1
   3   0  14 136.755 15.7063  -2
  -3   0  12 136.755 15.7063   1
   3   0  15 1661.13 19.5065  -2
  -3   0  13 1661.13 19.5065   1
   3   0  16 79.6608 12.1685  -2
  -3   0  14 79.6608 12.1685   1
   3   0  17 17.4793 8.93294  -2
  -3   0  15 17.4793 8.93294   1
   3   0  18 65.9178 12.6540  -2
  -3   0  16 65.9178 12.6540   1
   3   0  19 143.255 18.0009  -2
  -3   0  17 143.255 18.0009   1
   3   0  20 6.68404 29.1660  -2
  -3   0  18 6.68404 29.1660   1
   3  -1 -18 154.661 25.2564  -2
  -3   1 -20 154.661 25.2564   1
   3  -1 -17 943.821 22.6374  -2
  -3   1 -19 943.821 22.6374   1
   3  -1 -16 48.8396 12.9267  -2
  -3   1 -18 48.8396 12.9267   1
   3  -1 -15 283.863 13.9749  -2
  -3   1 -17 283.863 13.9749   1
   3  -1 -14 141.881 14.7537  -2
  -3   1 -16 141.881 14.7537   1
   3  -1 -13 1158.97 20.5074  -2
  -3   1 -15 1158.97 20.5074   1
   3  -1 -12 1182.24 24.0735  -2
  -3   1 -14 1182.24 24.0735   1
   3  -1 -11 3635.52 27.9831  -2
  -3   1 -13 3635.52 27.9831   1
   3  -1 -10 231.153 15.4982  -2
  -3   1 -12 231.153 15.4982   1
   3  -1  -9 361.457 14.0685  -2
  -3   1 -11 361.457 14.0685   1
   3  -1  -8 45.0000 11.4191  -2
  -3   1 -10 45.0000 11.4191   1
   3  -1  -7 3862.40 18.9441  -2
  -3   1  -9 3862.40 18.9441   1
   3  -1  -6 4873.46 19.0213  -2
  -3   1  -8 4873.46 19.0213   1
   3  -1  -5 3280.51 15.9153  -2
  -3   1  -7 3280.51 15.9153   1
   3  -1  -4 4030.39 16.7720  -2
  -3   1  -6 4030.39 16.7720   1
   3  -1  -3 2524.74 12.3062  -2
  -3   1  -5 2524.74 12.3062   1
   3  -1  -2 11450.0 30.6019  -2
  -3   1  -4 11450.0 30.6019   1
   3  -1  -1 5871.76 23.7002  -2
  -3   1  -3 5871.76 23.7002   1
   3  -1   0 2973.73 15.8910  -2
  -3   1  -2 2973.73 15.8910   1
   3  -1   1 702.823 13.0533  -2
  -3   1  -1 702.823 13.0533   1
   3  -1   2 2530.94 16.8314  -2
  -3   1   0 2530.94 16.8314   1
   3  -1   3 6327.82 20.9526  -2
  -3   1   1 6327.82 20.9526   1
   3  -1   4 10291.3 24.6786  -2
  -3   1   2 10291.3 24.6786   1
   3  -1   5 2028.14 12.3765  -2
  -3   1   3 2028.14 12.3765   1
   3  -1   6 4399.70 17.9799  -2
  -3   1   4 4399.70 17.9799   1
   3  -1   7 2365.52 15.6907  -2
  -3   1   5 2365.52 15.6907   1
   3  -1   8 3807.54 18.5725  -2
  -3   1   6 3807.54 18.5725   1
   3  -1   9 2878.03 18.5083  -2
  -3   1   7 2878.03 18.5083   1
   3  -1  10 68.6457 12.4375  -2
  -3   1   8 68.6457 12.4375   1
   3  -1  11 330.515 13.4020  -2
  -3   1   9 330.515 13.4020   1
   3  -1  12 28.3387 10.3600  -2
  -3   1  10 28.3387 10.3600   1
   3  -1  13 276.764 28.7869  -2
  -3   1  11 276.764 28.7869   1
   3  -1  14-2.78235 14.1563  -2
  -3   1  12-2.78235 14.1563   1
   3  -1  15 109.207 19.7220  -2
  -3   1  13 109.207 19.7220   1
   3  -1  16 20.7542 9.02328  -2
  -3   1  14 20.7542 9.02328   1
   3  -1  17 246.192 25.0437  -2
  -3   1  15 246.192 25.0437   1
   3  -1  18 33.8777 21.6834  -2
  -3   1  16 33.8777 21.6834   1
   3  -1  19 625.990 20.7606  -2
  -3   1  17 625.990 20.7606   1
   3  -1  20 75.3179 40.7158  -2
  -3   1  18 75.3179 40.7158   1
   3  -2 -17 140.082 26.2515  -2
  -3   2 -19 140.082 26.2515   1
   3  -2 -16 1520.29 18.6210  -2
  -3   2 -18 1520.29 18.6210   1
   3  -2 -15 200.565 14.2342  -2
  -3   2 -17 200.565 14.2342   1
   3  -2 -14 3179.30 24.2927  -2
  -3   2 -16 3179.30 24.2927   1
   3  -2 -13 450.410 16.6052  -2
  -3   2 -15 450.410 16.6052   1
   3  -2 -12 522.950 17.5762  -2
  -3   2 -14 522.950 17.5762   1
   3  -2 -11 275.017 15.4578  -2
  -3   2 -13 275.017 15.4578   1
   3  -2 -10 1175.93 18.2710  -2
  -3   2 -12 1175.93 18.2710   1
   3  -2  -9 4952.87 27.0125  -2
  -3   2 -11 4952.87 27.0125   1
   3  -2  -8 308.330 14.5293  -2
  -3   2 -10 308.330 14.5293   1
   3  -2  -7 1855.81 16.1544  -2
  -3   2  -9 1855.81 16.1544   1
   3  -2  -6 271.625 14.3555  -2
  -3   2  -8 271.625 14.3555   1
   3  -2  -5 4870.26 26.8556  -2
  -3   2  -7 4870.26 26.8556   1
   3  -2  -4 1837.43 15.0395  -2
  -3   2  -6 1837.43 15.0395   1
   3  -2  -3 8430.31 20.6661  -2
  -3   2  -5 8430.31 20.6661   1
   3  -2  -2 1589.99 12.0997  -2
  -3   2  -4 1589.99 12.0997   1
   3  -2  -1 666.224 11.0488  -2
  -3   2  -3 666.224 11.0488   1
   3  -2   0 3059.12 17.7094  -2
  -3   2  -2 3059.12 17.7094   1
   3  -2   1 2275.75 19.9426  -2
  -3   2  -1 2275.75 19.9426   1
   3  -2   2 2833.13 16.2906  -2
  -3   2   0 2833.13 16.2906   1
   3  -2   3 571.214 11.3001  -2
  -3   2   1 571.214 11.3001   1
   3  -2   4 1474.19 11.9251  -2
  -3   2   2 1474.19 11.9251   1
   3  -2   5 7724.52 22.4274  -2
  -3   2   3 7724.52 22.4274   1
   3  -2   6 1739.72 13.7205  -2
  -3   2   4 1739.72 13.7205   1
   3  -2   7 4324.24 20.0125  -2
  -3   2   5 4324.24 20.0125   1
   3  -2   8 267.428 15.0132  -2
  -3   2   6 267.428 15.0132   1
   3  -2   9 1946.85 19.7883  -2
  -3   2   7 1946.85 19.7883   1
   3  -2  10 282.322 14.8259  -2
  -3   2   8 282.322 14.8259   1
   3  -2  11 3170.60 27.7805  -2
  -3   2   9 3170.60 27.7805   1
   3  -2  12 187.418 23.2118  -2
  -3   2  10 187.418 23.2118   1
   3  -2  13 2.71484 10.8487  -2
  -3   2  11 2.71484 10.8487   1
   3  -2  14 520.032 27.4997  -2
  -3   2  12 520.032 27.4997   1
   3  -2  15 428.415 25.3228  -2
  -3   2  13 428.415 25.3228   1
   3  -2  16 2948.86 50.5747  -2
  -3   2  14 2948.86 50.5747   1
   3  -2  17 172.467 29.4986  -2
  -3   2  15 172.467 29.4986   1
   3  -2  18 1220.74 31.5037  -2
  -3   2  16 1220.74 31.5037   1
   3  -2  19 35.7683 23.7756  -2
  -3   2  17 35.7683 23.7756   1
   3  -3 -16 536.896 27.5968  -2
  -3   3 -18 536.896 27.5968   1
   3  -3 -15 591.253 16.2262  -2
  -3   3 -17 591.253 16.2262   1
   3  -3 -14 230.779 13.1838  -2
  -3   3 -16 230.779 13.1838   1
   3  -3 -13 686.889 16.4017  -2
  -3   3 -15 686.889 16.4017   1
   3  -3 -12 93.6725 14.2825  -2
  -3   3 -14 93.6725 14.2825   1
   3  -3 -11 374.189 15.6787  -2
  -3   3 -13 374.189 15.6787   1
   3  -3 -10 1756.05 25.1822  -2
  -3   3 -12 1756.05 25.1822   1
   3  -3  -9 369.153 20.3911  -2
  -3   3 -11 369.153 20.3911   1
   3  -3  -8 7529.80 33.5179  -2
  -3   3 -10 7529.80 33.5179   1
   3  -3  -7 899.788 16.3142  -2
  -3   3  -9 899.788 16.3142   1
   3  -3  -6 2863.20 18.2916  -2
  -3   3  -8 2863.20 18.2916   1
   3  -3  -5 1012.50 12.7283  -2
  -3   3  -7 1012.50 12.7283   1
   3  -3  -4 3573.18 30.6447  -2
  -3   3  -6 3573.18 30.6447   1
   3  -3  -3 1706.05 15.5094  -2
  -3   3  -5 1706.05 15.5094   1
   3  -3  -2 4206.67 19.5876  -2
  -3   3  -4 4206.67 19.5876   1
   3  -3  -1 216.154 16.6403  -2
  -3   3  -3 216.154 16.6403   1
   3  -3   0 595.274 12.4985  -2
  -3   3  -2 595.274 12.4985   1
   3  -3   1-0.11346 9.65067  -2
  -3   3  -1-0.11346 9.65067   1
   3  -3   2 561.163 11.1515  -2
  -3   3   0 561.163 11.1515   1
   3  -3   3 227.626 14.0206  -2
  -3   3   1 227.626 14.0206   1
   3  -3   4 3800.31 24.9615  -2
  -3   3   2 3800.31 24.9615   1
   3  -3   5 1841.97 18.5041  -2
  -3   3   3 1841.97 18.5041   1
   3  -3   6 5233.51 28.5002  -2
  -3   3   4 5233.51 28.5002   1
   3  -3   7 1103.17 18.7106  -2
  -3   3   5 1103.17 18.7106   1
   3  -3   8 2585.91 23.8239  -2
  -3   3   6 2585.91 23.8239   1
   3  -3   9 239.407 19.7751  -2
  -3   3   7 239.407 19.7751   1
   3  -3  10 426.682 60.1439  -2
  -3   3   8 426.682 60.1439   1
   3  -3  11 340.844 21.9224  -2
  -3   3   9 340.844 21.9224   1
   3  -3  12 1613.16 23.3324  -2
  -3   3  10 1613.16 23.3324   1
   3  -3  13 304.213 19.1905  -2
  -3   3  11 304.213 19.1905   1
   3  -3  14 82.1568 20.4924  -2
  -3   3  12 82.1568 20.4924   1
   3  -3  15 709.397 21.4849  -2
  -3   3  13 709.397 21.4849   1
   3  -3  16 219.223 17.2596  -2
  -3   3  14 219.223 17.2596   1
   3  -3  17 455.501 20.1641  -2
  -3   3  15 455.501 20.1641   1
   3  -3  18 473.406 16.9358  -2
  -3   3  16 473.406 16.9358   1
   3  -4 -15 696.214 28.8665  -2
  -3   4 -17 696.214 28.8665   1
   3  -4 -14 211.960 14.4791  -2
  -3   4 -16 211.960 14.4791   1
   3  -4 -13 443.707 15.5173  -2
  -3   4 -15 443.707 15.5173   1
   3  -4 -12 522.570 13.1416  -2
  -3   4 -14 522.570 13.1416   1
   3  -4 -11 239.809 13.3686  -2
  -3   4 -13 239.809 13.3686   1
   3  -4 -10 781.471 15.6321  -2
  -3   4 -12 781.471 15.6321   1
   3  -4  -9 304.388 14.5845  -2
  -3   4 -11 304.388 14.5845   1
   3  -4  -8 1367.91 19.9565  -2
  -3   4 -10 1367.91 19.9565   1
   3  -4  -7 596.547 20.7156  -2
  -3   4  -9 596.547 20.7156   1
   3  -4  -6 76.3497 9.03722  -2
  -3   4  -8 76.3497 9.03722   1
   3  -4  -5 2341.54 19.9046  -2
  -3   4  -7 2341.54 19.9046   1
   3  -4  -4 5761.56 25.7732  -2
  -3   4  -6 5761.56 25.7732   1
   3  -4  -3 1096.66 28.7348  -2
  -3   4  -5 1096.66 28.7348   1
   3  -4  -2 329.795 13.9011  -2
  -3   4  -4 329.795 13.9011   1
   3  -4  -1 152.608 13.7569  -2
  -3   4  -3 152.608 13.7569   1
   3  -4   0 165.185 14.2457  -2
  -3   4  -2 165.185 14.2457   1
   3  -4   1 5867.22 42.2983  -2
  -3   4  -1 5867.22 42.2983   1
   3  -4   2 106.828 15.7274  -2
  -3   4   0 106.828 15.7274   1
   3  -4   3 252.028 13.6248  -2
  -3   4   1 252.028 13.6248   1
   3  -4   4 265.353 14.2763  -2
  -3   4   2 265.353 14.2763   1
   3  -4   5 265.620 24.4180  -2
  -3   4   3 265.620 24.4180   1
   3  -4   6 269.702 35.8566  -2
  -3   4   4 269.702 35.8566   1
   3  -4   7 599.114 24.7056  -2
  -3   4   5 599.114 24.7056   1
   3  -4   8 120.488 14.7965  -2
  -3   4   6 120.488 14.7965   1
   3  -4   9 954.754 20.9963  -2
  -3   4   7 954.754 20.9963   1
   3  -4  10 1022.35 29.3015  -2
  -3   4   8 1022.35 29.3015   1
   3  -4  11 191.538 19.2087  -2
  -3   4   9 191.538 19.2087   1
   3  -4  12 653.835 18.1050  -2
  -3   4  10 653.835 18.1050   1
   3  -4  13 177.678 18.3163  -2
  -3   4  11 177.678 18.3163   1
   3  -4  14 451.545 17.2078  -2
  -3   4  12 451.545 17.2078   1
   3  -4  15 354.954 15.0014  -2
  -3   4  13 354.954 15.0014   1
   3  -4  16 150.581 13.5571  -2
  -3   4  14 150.581 13.5571   1
   3  -4  17 452.440 25.1087  -2
  -3   4  15 452.440 25.1087   1
  -3   5 -15-19.0868 12.9431   1
   3  -5 -13 221.623 33.9068  -2
  -3   5 -15 221.623 33.9068   1
   3  -5 -12 380.503 9.98515  -2
  -3   5 -14 380.503 9.98515   1
   3  -5 -11 383.544 11.4591  -2
  -3   5 -13 383.544 11.4591   1
   3  -5 -10 744.172 13.3190  -2
  -3   5 -12 744.172 13.3190   1
   3  -5  -9 1845.40 19.6531  -2
  -3   5 -11 1845.40 19.6531   1
   3  -5  -8 192.982 15.7838  -2
  -3   5 -10 192.982 15.7838   1
   3  -5  -7 1143.34 16.6431  -2
  -3   5  -9 1143.34 16.6431   1
   3  -5  -6 33.4389 8.14445  -2
  -3   5  -8 33.4389 8.14445   1
   3  -5  -5-8.85941 5.68745  -2
  -3   5  -7-8.85941 5.68745   1
   3  -5  -4 6.66705 8.59143  -2
  -3   5  -6 6.66705 8.59143   1
   3  -5  -3 37.0195 37.9801  -2
  -3   5  -5 37.0195 37.9801   1
   3  -5  -2 210.065 16.5906  -2
  -3   5  -4 210.065 16.5906   1
   3  -5  -1 206.129 17.9418  -2
  -3   5  -3 206.129 17.9418   1
   3  -5   0 89.8339 40.5393  -2
  -3   5  -2 89.8339 40.5393   1
   3  -5   1 140.619 20.3711  -2
  -3   5  -1 140.619 20.3711   1
   3  -5   2 538.836 40.2022  -2
  -3   5   0 538.836 40.2022   1
   3  -5   3 11.7164 13.1503  -2
  -3   5   1 11.7164 13.1503   1
   3  -5   4-2.52580 10.7210  -2
  -3   5   2-2.52580 10.7210   1
   3  -5   5 4247.45 33.0870  -2
  -3   5   3 4247.45 33.0870   1
   3  -5   6 394.507 21.8658  -2
  -3   5   4 394.507 21.8658   1
   3  -5   7 2.11457 6.55504  -2
  -3   5   5 2.11457 6.55504   1
   3  -5   8 48.8769 10.7413  -2
  -3   5   6 48.8769 10.7413   1
   3  -5   9 321.611 22.5663  -2
  -3   5   7 321.611 22.5663   1
   3  -5  10 130.484 15.6431  -2
  -3   5   8 130.484 15.6431   1
   3  -5  11 1806.42 23.9731  -2
  -3   5   9 1806.42 23.9731   1
   3  -5  12 608.461 29.4581  -2
  -3   5  10 608.461 29.4581   1
   3  -5  13 306.488 17.6486  -2
  -3   5  11 306.488 17.6486   1
   3  -5  14 267.912 14.9106  -2
  -3   5  12 267.912 14.9106   1
   3  -6 -10 114.677 16.2099  -2
  -3   6 -12 114.677 16.2099   1
   3  -6  -9 420.564 12.6323  -2
  -3   6 -11 420.564 12.6323   1
   3  -6  -8 1609.36 16.7825  -2
  -3   6 -10 1609.36 16.7825   1
   3  -6  -7 4.69776 13.3710  -2
  -3   6  -9 4.69776 13.3710   1
   3  -6  -6 48.5388 12.8206  -2
  -3   6  -8 48.5388 12.8206   1
   3  -6  -5 89.5160 12.6762  -2
  -3   6  -7 89.5160 12.6762   1
   3  -6  -4 1217.94 25.7029  -2
  -3   6  -6 1217.94 25.7029   1
   3  -6  -3 86.6834 17.4457  -2
  -3   6  -5 86.6834 17.4457   1
   3  -6  -2 13.3786 12.4612  -2
  -3   6  -4 13.3786 12.4612   1
   3  -6  -1-5.11115 16.6640  -2
  -3   6  -3-5.11115 16.6640   1
   3  -6   0-4.15771 12.2648  -2
  -3   6  -2-4.15771 12.2648   1
   3  -6   2-1.73897 8.92934  -2
  -3   6   0-1.73897 8.92934   1
   3  -6   3-7.76173 9.77948  -2
  -3   6   1-7.76173 9.77948   1
  -3   6   2-3.25106 8.10821   1
   3  -6   4-3.25815 10.7872  -2
  -3   6   2-3.25815 10.7872   1
   3  -6   5-7.95342 8.52902  -2
  -3   6   3-7.95342 8.52902   1
   3  -6   6 84.0551 13.6304  -2
  -3   6   4 84.0551 13.6304   1
   3  -6   7 359.663 24.1520  -2
  -3   6   5 359.663 24.1520   1
   3  -6   8 47.1674 12.5073  -2
  -3   6   6 47.1674 12.5073   1
   3  -6   9 33.9441 12.7211  -2
  -3   6   7 33.9441 12.7211   1
   3  -6  10 1540.70 27.2567  -2
  -3   6   8 1540.70 27.2567   1
   3  -6  11 338.468 20.5237  -2
  -3   6   9 338.468 20.5237   1
  -3   6  10 97.2300 15.4841   1
   2   8  -6 124.642 17.3185  -2
  -2  -8  -7 124.642 17.3185   1
   2   8  -5 384.666 22.7383  -2
  -2  -8  -6 384.666 22.7383   1
   2   8   0 23.4557 24.4191  -2
  -2  -8  -1 23.4557 24.4191   1
   2   8   1 14.1234 26.6888  -2
  -2  -8   0 14.1234 26.6888   1
   2   8   2 299.037 29.8417  -2
  -2  -8   1 299.037 29.8417   1
   2   7 -10-7.28799 16.1444  -2
  -2  -7 -11-7.28799 16.1444   1
   2   7  -8 82.0212 25.4408  -2
  -2  -7  -9 82.0212 25.4408   1
   2   7  -7 307.617 29.8013  -2
  -2  -7  -8 307.617 29.8013   1
   2   7  -3 254.127 30.6971  -2
  -2  -7  -4 254.127 30.6971   1
   2   7  -2 1606.73 42.7292  -2
  -2  -7  -3 1606.73 42.7292   1
   2   6 -12 89.1314 21.2887  -2
  -2  -6 -13 89.1314 21.2887   1
   2   6 -11 1243.32 31.8997  -2
  -2  -6 -12 1243.32 31.8997   1
   2   6 -10 1584.69 37.4300  -2
  -2  -6 -11 1584.69 37.4300   1
   2   6  -9 997.221 38.1510  -2
  -2  -6 -10 997.221 38.1510   1
   2   6  -8 344.700 35.6249  -2
  -2  -6  -9 344.700 35.6249   1
   2   6  -6 172.478 27.6511  -2
  -2  -6  -7 172.478 27.6511   1
   2   6  -5 309.848 29.1969  -2
  -2  -6  -6 309.848 29.1969   1
   2   6  -4 438.252 35.7247  -2
  -2  -6  -5 438.252 35.7247   1
   2   6   8 832.471 41.8558  -2
  -2  -6   7 832.471 41.8558   1
   2   6   9 159.264 37.4971  -2
  -2  -6   8 159.264 37.4971   1
   2   6  10 786.348 42.1873  -2
  -2  -6   9 786.348 42.1873   1
   2   6  11 1050.43 43.2374  -2
  -2  -6  10 1050.43 43.2374   1
   2   6  12 1055.13 41.4604  -2
  -2  -6  11 1055.13 41.4604   1
   2   6  13 57.2259 30.7056  -2
  -2  -6  12 57.2259 30.7056   1
   2   6  14 262.984 27.0985  -2
  -2  -6  13 262.984 27.0985   1
   2   5 -14 14.5216 21.2658  -2
  -2  -5 -15 14.5216 21.2658   1
   2   5 -13 175.759 27.1306  -2
  -2  -5 -14 175.759 27.1306   1
   2   5 -12 2089.10 39.0174  -2
  -2  -5 -13 2089.10 39.0174   1
   2   5 -11 144.619 32.6089  -2
  -2  -5 -12 144.619 32.6089   1
   2   5 -10 2997.38 31.9652  -2
  -2  -5 -11 2997.38 31.9652   1
   2   5  -9 98.9449 21.9022  -2
  -2  -5 -10 98.9449 21.9022   1
   2   5  -8 1371.33 36.5213  -2
  -2  -5  -9 1371.33 36.5213   1
   2   5  -7 2314.61 41.3386  -2
  -2  -5  -8 2314.61 41.3386   1
   2   5  -6 279.103 30.7216  -2
  -2  -5  -7 279.103 30.7216   1
   2   5  -5 62.6331 32.0693  -2
  -2  -5  -6 62.6331 32.0693   1
   2   5   6 28.5566 36.0544  -2
  -2  -5   5 28.5566 36.0544   1
   2   5   7 209.090 19.5391  -2
  -2  -5   6 209.090 19.5391   1
   2   5   8 1625.34 25.9664  -2
  -2  -5   7 1625.34 25.9664   1
   2   5   9 1119.97 25.5138  -2
  -2  -5   8 1119.97 25.5138   1
   2   5  10 74.9928 22.2983  -2
  -2  -5   9 74.9928 22.2983   1
   2   5  11 2708.36 32.4550  -2
  -2  -5  10 2708.36 32.4550   1
   2   5  12 111.324 22.8762  -2
  -2  -5  11 111.324 22.8762   1
   2   5  13 1586.41 27.2984  -2
  -2  -5  12 1586.41 27.2984   1
   2   5  14 127.199 20.4213  -2
  -2  -5  13 127.199 20.4213   1
   2   5  15 6.76951 17.7678  -2
  -2  -5  14 6.76951 17.7678   1
   2   5  16 63.5448 14.8498  -2
  -2  -5  15 63.5448 14.8498   1
   2   5  17 122.904 19.0899  -2
  -2  -5  16 122.904 19.0899   1
  -2  -4 -17 140.615 15.7818   1
   2   4 -15 574.181 27.0403  -2
  -2  -4 -16 574.181 27.0403   1
   2   4 -14 143.798 28.5307  -2
  -2  -4 -15 143.798 28.5307   1
   2   4 -13 536.683 22.3358  -2
  -2  -4 -14 536.683 22.3358   1
   2   4 -12 1261.75 25.8048  -2
  -2  -4 -13 1261.75 25.8048   1
   2   4 -11 2662.19 31.0966  -2
  -2  -4 -12 2662.19 31.0966   1
   2   4 -10 399.609 24.2204  -2
  -2  -4 -11 399.609 24.2204   1
   2   4  -9 6105.82 38.4443  -2
  -2  -4 -10 6105.82 38.4443   1
   2   4  -8 1297.98 36.7393  -2
  -2  -4  -9 1297.98 36.7393   1
   2   4  -7 243.644 29.0790  -2
  -2  -4  -8 243.644 29.0790   1
   2   4  -6 1068.57 34.3785  -2
  -2  -4  -7 1068.57 34.3785   1
   2   4  -5 2037.45 38.5807  -2
  -2  -4  -6 2037.45 38.5807   1
   2   4   0 1748.06 83.8352  -2
  -2  -4  -1 1748.06 83.8352   1
   2   4   1 1736.27 82.9964  -2
  -2  -4   0 1736.27 82.9964   1
   2   4   2 9945.94 144.853  -2
  -2  -4   1 9945.94 144.853   1
   2   4   5 824.931 18.7772  -2
  -2  -4   4 824.931 18.7772   1
   2   4   6 1564.07 22.3806  -2
  -2  -4   5 1564.07 22.3806   1
   2   4   7 1276.45 23.6879  -2
  -2  -4   6 1276.45 23.6879   1
   2   4   8 195.828 21.0771  -2
  -2  -4   7 195.828 21.0771   1
   2   4   9 1413.69 27.0019  -2
  -2  -4   8 1413.69 27.0019   1
   2   4  10 5006.39 36.7561  -2
  -2  -4   9 5006.39 36.7561   1
   2   4  11 307.503 24.4354  -2
  -2  -4  10 307.503 24.4354   1
   2   4  12 2338.64 31.8254  -2
  -2  -4  11 2338.64 31.8254   1
   2   4  13 1037.21 28.9688  -2
  -2  -4  12 1037.21 28.9688   1
   2   4  14 456.310 26.1716  -2
  -2  -4  13 456.310 26.1716   1
  -2  -4  14 23.0040 31.4068   1
   2   4  15 81.7887 26.5949  -2
  -2  -4  14 81.7887 26.5949   1
  -2  -4  15 253.311 29.7115   1
   2   4  16 434.366 25.5440  -2
  -2  -4  15 434.366 25.5440   1
   2   4  17 116.014 20.6321  -2
  -2  -4  16 116.014 20.6321   1
   2   4  18 124.635 19.7981  -2
  -2  -4  17 124.635 19.7981   1
  -2  -3 -18 76.4558 17.2117   1
  -2  -3 -17 459.295 22.5885   1
  -2  -3 -16 258.148 16.9646   1
  -2  -3 -15 9.54971 16.7973   1
  -2  -3 -14 36.5034 25.1230   1
   2   3 -13 377.541 34.8737  -2
  -2  -3 -14 377.541 34.8737   1
   2   3 -12 382.217 24.4319  -2
  -2  -3 -13 382.217 24.4319   1
  -2  -3 -12 181.618 16.1776   1
   2   3 -10 94.3347 22.2764  -2
  -2  -3 -11 94.3347 22.2764   1
   2   3  -9 584.575 22.5106  -2
  -2  -3 -10 584.575 22.5106   1
   2   3  -8 650.547 21.7923  -2
  -2  -3  -9 650.547 21.7923   1
   2   3  -7 98.0291 18.6635  -2
  -2  -3  -8 98.0291 18.6635   1
   2   3  -6 8409.97 32.4713  -2
  -2  -3  -7 8409.97 32.4713   1
   2   3  -5 35.9496 19.3409  -2
  -2  -3  -6 35.9496 19.3409   1
   2   3  -4 3494.51 26.6932  -2
  -2  -3  -5 3494.51 26.6932   1
   2   3  -3 2841.58 35.4773  -2
  -2  -3  -4 2841.58 35.4773   1
   2   3  -2 4629.86 39.4623  -2
  -2  -3  -3 4629.86 39.4623   1
   2   3  -1 497.853 21.0068  -2
  -2  -3  -2 497.853 21.0068   1
   2   3   0 5579.81 34.4856  -2
  -2  -3  -1 5579.81 34.4856   1
   2   3   1 7637.46 37.9654  -2
  -2  -3   0 7637.46 37.9654   1
   2   3   2 803.551 33.8091  -2
  -2  -3   1 803.551 33.8091   1
   2   3   3 5148.50 45.9783  -2
  -2  -3   2 5148.50 45.9783   1
   2   3   4 3095.88 18.0336  -2
  -2  -3   3 3095.88 18.0336   1
   2   3   5 2549.54 18.1583  -2
  -2  -3   4 2549.54 18.1583   1
   2   3   6 27.8500 13.7615  -2
  -2  -3   5 27.8500 13.7615   1
   2   3   7 8161.59 31.6686  -2
  -2  -3   6 8161.59 31.6686   1
   2   3   8 100.718 19.2910  -2
  -2  -3   7 100.718 19.2910   1
   2   3   9 484.947 21.4921  -2
  -2  -3   8 484.947 21.4921   1
   2   3  10 503.759 22.6158  -2
  -2  -3   9 503.759 22.6158   1
  -2  -3  10-8.70048 30.3602   1
   2   3  11 48.6727 26.2584  -2
  -2  -3  10 48.6727 26.2584   1
   2   3  12 1423.92 27.6415  -2
  -2  -3  11 1423.92 27.6415   1
  -2  -3  12 222.480 37.3108   1
   2   3  13 361.662 30.3532  -2
  -2  -3  12 361.662 30.3532   1
   2   3  14 324.412 31.8372  -2
  -2  -3  13 324.412 31.8372   1
   2   3  15 447.882 30.5982  -2
  -2  -3  14 447.882 30.5982   1
  -2  -3  16 135.108 27.7552   1
  -2  -3  17 41.1121 23.1068   1
  -2  -3  18 112.038 9.95655   1
  -2  -2 -19 8.50566 16.0016   1
  -2  -2 -18 546.860 17.5775   1
  -2  -2 -17-3.24735 16.6953   1
  -2  -2 -16 33.4512 17.8693   1
  -2  -2 -15 865.013 21.9341   1
  -2  -2 -14 211.901 18.4760   1
  -2  -2 -13 372.754 18.5065   1
  -2  -2 -12-3.99217 14.4995   1
  -2  -2 -11 13.4304 14.3314   1
  -2  -2 -10 288.211 14.3363   1
  -2  -2  -9 2593.77 17.1783   1
  -2  -2  -8 718.577 11.4868   1
  -2  -2  -7 1742.29 19.0105   1
   2   2  -6 1725.94 28.1800  -2
  -2  -2  -7 1725.94 28.1800   1
  -2  -2  -6 2092.48 21.8303   1
   2   2  -5 12170.9 80.9780  -2
  -2  -2  -6 12170.9 80.9780   1
  -2  -2  -5 383.152 30.8873   1
   2   2  -4 2157.39 43.0329  -2
  -2  -2  -5 2157.39 43.0329   1
  -2  -2  -4 189.585 49.9478   1
   2   2  -3 4015.51 40.2472  -2
  -2  -2  -4 4015.51 40.2472   1
  -2  -2  -3 902.635 57.2970   1
   2   2  -2 3815.74 37.5916  -2
  -2  -2  -3 3815.74 37.5916   1
  -2  -2  -2 1540.07 36.2401   1
   2   2  -1 3752.83 44.2076  -2
  -2  -2  -2 3752.83 44.2076   1
  -2  -2  -1 80.8355 21.1937   1
   2   2   0 2157.24 57.0685  -2
  -2  -2  -1 2157.24 57.0685   1
  -2  -2   0 2939.38 31.1337   1
   2   2   1 3460.40 47.5392  -2
  -2  -2   0 3460.40 47.5392   1
  -2  -2   1 3193.56 36.5817   1
   2   2   2 4396.16 40.3123  -2
  -2  -2   1 4396.16 40.3123   1
   2   2   3 4491.38 39.4650  -2
  -2  -2   2 4491.38 39.4650   1
  -2  -2   3 4067.61 78.5999   1
   2   2   4 4625.86 51.2471  -2
  -2  -2   3 4625.86 51.2471   1
  -2  -2   4 1492.61 23.0712   1
   2   2   5 2262.80 66.6231  -2
  -2  -2   4 2262.80 66.6231   1
  -2  -2   5 10331.7 77.5726   1
   2   2   6 11144.4 28.5858  -2
  -2  -2   5 11144.4 28.5858   1
  -2  -2   6 12.4700 27.3957   1
   2   2   7 1382.99 18.5203  -2
  -2  -2   6 1382.99 18.5203   1
  -2  -2   7 745.841 36.2272   1
   2   2   8 1409.57 19.7906  -2
  -2  -2   7 1409.57 19.7906   1
  -2  -2   8 541.624 46.8198   1
   2   2   9 2970.59 24.3524  -2
  -2  -2   8 2970.59 24.3524   1
  -2  -2   9 62.9009 27.3798   1
   2   2  10 342.600 18.5692  -2
  -2  -2   9 342.600 18.5692   1
   2   2  11 84.0855 19.4794  -2
  -2  -2  10 84.0855 19.4794   1
   2   2  12 394.258 36.3069  -2
  -2  -2  11 394.258 36.3069   1
   2   2  13 1580.69 43.7819  -2
  -2  -2  12 1580.69 43.7819   1
  -2  -2  13 163.685 22.3565   1
  -2  -2  14 1008.20 18.3115   1
  -2  -2  15 1.28766 13.8497   1
  -2  -2  16 260.870 13.7470   1
  -2  -2  17 791.911 15.8750   1
  -2  -2  18 35.3223 10.1621   1
  -2  -1 -20-3.58168 13.1369   1
  -2  -1 -19 9.32725 14.8983   1
  -2  -1 -18 146.763 17.8129   1
  -2  -1 -17 28.1971 18.3354   1
  -2  -1 -16 800.678 22.5338   1
  -2  -1 -15 2092.09 26.8095   1
  -2  -1 -14 149.009 17.8299   1
  -2  -1 -13 85.9481 16.4461   1
  -2  -1 -12 1047.77 15.8387   1
  -2  -1 -11-2.27248 10.9664   1
  -2  -1 -10 9.91184 10.7937   1
  -2  -1  -9 444.389 10.6224   1
  -2  -1  -8 2335.43 13.5747   1
  -2  -1  -7 11.0834 10.0192   1
  -2  -1  -6 816.612 23.2552   1
  -2  -1  -5 625.619 21.5790   1
  -2  -1  -4 12850.0 49.1981   1
  -2  -1  -3 10079.8 41.8984   1
  -2  -1  -2 2529.22 24.6862   1
  -2  -1  -1 63.0135 14.9606   1
  -2  -1   0 1270.59 20.8970   1
  -2  -1   1 231.939 13.8439   1
  -2  -1   2 13.7631 21.4333   1
  -2  -1   3 1907.27 31.9957   1
  -2  -1   4 9278.25 60.1857   1
  -2  -1   5 986.858 20.2804   1
  -2  -1   6 2721.25 22.8878   1
  -2  -1   7 2294.11 16.8072   1
  -2  -1   8 1909.73 13.4339   1
  -2  -1   9 1554.15 13.3420   1
  -2  -1  10 49.4522 10.5098   1
  -2  -1  11 594.671 12.8746   1
  -2  -1  12 246.473 12.4311   1
  -2  -1  13 1279.45 15.8839   1
  -2  -1  14 2.97220 12.0248   1
  -2  -1  15 135.198 12.1504   1
  -2  -1  16 192.223 11.4412   1
  -2  -1  17 276.401 9.72846   1
  -2  -1  18 379.534 9.76909   1
  -2   0 -20 28.5147 12.3942   1
  -2   0 -19 59.4672 15.8203   1
  -2   0 -18-3.70027 17.3257   1
  -2   0 -17 31.7218 18.6237   1
  -2   0 -16 618.376 13.7575   1
  -2   0 -15 1.30741 11.7731   1
  -2   0 -14 479.198 11.8597   1
  -2   0 -13 304.369 11.0696   1
  -2   0 -12 2249.17 15.0518   1
  -2   0 -11 554.101 10.7761   1
  -2   0 -10 491.915 10.1969   1
  -2   0  -9 55.7817 7.93882   1
  -2   0  -8 3456.65 13.5837   1
  -2   0  -7 14.8949 7.79961   1
  -2   0  -6 293.276 19.9969   1
  -2   0  -5 2064.53 40.0254   1
  -2   0  -4 1754.44 33.6478   1
  -2   0  -3 14116.9 74.0706   1
  -2   0  -2 11300.7 39.7775   1
  -2   0  -1 37.1628 22.7355   1
  -2   0   0 774.413 26.9074   1
  -2   0   1 3210.66 31.7818   1
  -2   0   2 13702.1 36.0037   1
  -2   0   3 757.498 19.0331   1
  -2   0   4 5906.98 36.4872   1
  -2   0   5 13324.2 56.2081   1
  -2   0   6 6285.01 14.5966   1
  -2   0   7 1012.24 8.61390   1
  -2   0   8 1137.18 9.29315   1
  -2   0   9 2917.42 12.9971   1
  -2   0  10 378.102 9.98555   1
  -2   0  11 181.933 10.0190   1
  -2   0  12 164.688 11.7257   1
  -2   0  13 1401.86 15.2226   1
  -2   0  14 39.8000 10.5400   1
  -2   0  15-23.4795 6.68232   1
  -2   0  16 11.7373 5.98645   1
  -2   0  17-4.00394 17.5973   1
  -2   0  18 382.510 17.1808   1
  -2   0  19-30.7443 22.6424   1
  -2   1 -20 206.490 12.7541   1
  -2   1 -19-6.70549 15.3481   1
  -2   1 -18 125.266 17.7465   1
  -2   1 -17 5.68547 12.3144   1
  -2   1 -16 89.6314 13.3268   1
  -2   1 -15 492.598 13.0389   1
  -2   1 -14-2.22273 10.4580   1
  -2   1 -13 2337.70 15.6409   1
  -2   1 -12 253.959 10.3176   1
  -2   1 -11 5709.23 19.2072   1
  -2   1 -10 3.20786 9.78816   1
  -2   1  -9 37.4667 9.25672   1
  -2   1  -8 2105.33 11.1476   1
  -2   1  -7 3727.98 11.6678   1
  -2   1  -6 247.761 13.2312   1
  -2   1  -5 81.8129 16.1519   1
  -2   1  -4 1789.27 20.6957   1
  -2   1  -3 240.482 14.2931   1
  -2   1  -2 9016.37 35.8778   1
  -2   1  -1 17732.8 58.5819   1
  -2   1   0 3042.40 28.6875   1
  -2   1   1 11842.7 44.7334   1
  -2   1   2 6226.20 35.4270   1
  -2   1   3 1418.16 18.1484   1
  -2   1   4 408.458 15.9105   1
  -2   1   5 1993.53 15.1825   1
  -2   1   6 184.755 10.2906   1
  -2   1   7 273.397 8.28531   1
  -2   1   8 1345.22 9.78647   1
  -2   1   9 486.496 8.91089   1
  -2   1  10 446.312 8.95548   1
  -2   1  11 152.327 10.0637   1
  -2   1  12 161.788 19.8653   1
  -2   1  13-7.61268 5.88846   1
  -2   1  14 7.67643 14.9644   1
  -2   1  15 21.3543 20.5597   1
  -2   1  16 107.425 19.1374   1
  -2   1  17 546.132 20.2694   1
  -2   1  18 25.1314 15.2139   1
  -2   1  19 490.554 18.3056   1
  -2   2 -20 56.2169 31.8961   1
  -2   2 -19 103.027 14.0923   1
  -2   2 -18 25.3214 16.6306   1
  -2   2 -17 534.538 13.9598   1
  -2   2 -16 329.525 12.6899   1
  -2   2 -15 528.467 12.8597   1
  -2   2 -14 116.299 11.6184   1
  -2   2 -13 386.561 13.1967   1
  -2   2 -12 3765.47 20.2271   1
  -2   2 -11 81.7472 11.4659   1
  -2   2 -10 1649.39 13.6580   1
  -2   2  -9 74.7387 9.58484   1
  -2   2  -8 352.873 8.33253   1
  -2   2  -7 4913.07 14.3518   1
  -2   2  -6 978.943 9.17105   1
  -2   2  -5 3245.14 12.3065   1
  -2   2  -4 193.327 7.58269   1
  -2   2  -3 3568.23 26.8610   1
  -2   2  -2 2652.09 21.2953   1
  -2   2   0 9063.35 63.9523   1
  -2   2   1 4504.64 41.2042   1
  -2   2   2 2206.96 26.0470   1
  -2   2   3 2294.73 15.2763   1
  -2   2   4 335.534 10.2994   1
  -2   2   5 2.18246 7.26959   1
  -2   2   6 1671.67 12.0276   1
  -2   2   7 206.546 9.72503   1
  -2   2   8 759.716 12.9992   1
  -2   2   9 117.740 10.3174   1
  -2   2  10 1202.83 16.6442   1
  -2   2  11 871.814 17.4624   1
  -2   2  12 60.7180 14.4215   1
  -2   2  13 21.9605 15.7953   1
  -2   2  14 453.560 20.4251   1
  -2   2  15 54.6258 16.9489   1
  -2   2  16 500.549 26.4805   1
  -2   2  17 119.469 21.3766   1
  -2   2  18 59.6595 17.3718   1
  -2   3 -19 201.851 19.2631   1
  -2   3 -18 173.504 14.8526   1
  -2   3 -17 25.3275 10.1529   1
  -2   3 -16 28.0486 11.5374   1
  -2   3 -15 83.4406 11.6871   1
  -2   3 -14 86.5271 12.6592   1
  -2   3 -13 1201.84 14.9695   1
  -2   3 -12 4308.08 32.7170   1
  -2   3 -11 1.76468 15.9600   1
  -2   3 -10 477.067 15.1263   1
  -2   3  -9 56.0370 9.61855   1
  -2   3  -8 377.226 9.68296   1
  -2   3  -7 4666.22 15.9526   1
  -2   3  -6 105.078 7.78632   1
  -2   3  -5 10.4962 6.89669   1
  -2   3  -4 650.565 7.44283   1
  -2   3  -3 730.471 8.89907   1
  -2   3  -2 350.071 8.31928   1
   2  -3  -1 1198.93 26.1957  -2
  -2   3  -2 1198.93 26.1957   1
  -2   3  -1 6.61595 10.0121   1
  -2   3   0 7822.68 23.0576   1
  -2   3   1 1144.82 11.3044   1
  -2   3   2 3749.47 14.2665   1
  -2   3   3 66.2176 8.48746   1
  -2   3   4 34.7322 8.80225   1
  -2   3   5 2147.19 18.8580   1
  -2   3   6 24.9407 16.4986   1
  -2   3   7 436.273 13.8372   1
  -2   3   8 407.498 14.2636   1
  -2   3   9 78.1341 20.7205   1
  -2   3  10 68.2632 20.9146   1
  -2   3  11 45.9681 17.2879   1
  -2   3  12 120.963 17.4336   1
  -2   3  13 2189.11 24.5288   1
  -2   3  14 536.382 18.2822   1
  -2   3  15 1.51589 17.1439   1
  -2   3  16 15.9858 25.2649   1
  -2   3  17 28.7125 19.2195   1
  -2   4 -18 151.680 17.4813   1
  -2   4 -17 215.638 10.4973   1
  -2   4 -16 211.143 17.5504   1
  -2   4 -15 242.461 13.3720   1
  -2   4 -14 133.119 17.1023   1
  -2   4 -13 4.45335 12.1548   1
  -2   4 -12 17.5950 12.5315   1
  -2   4 -11 40.0073 11.5029   1
  -2   4 -10 1431.12 14.8624   1
  -2   4  -9 2959.94 15.5499   1
  -2   4  -8 593.302 12.2458   1
  -2   4  -7 223.104 10.7053   1
  -2   4  -6 2429.10 12.8554   1
  -2   4  -5 11.6186 7.46565   1
  -2   4  -4 67.2676 7.65567   1
  -2   4  -3 1130.08 13.0009   1
   2  -4  -2 1160.57 15.3954  -2
  -2   4  -3 1160.57 15.3954   1
  -2   4  -2 32.6551 9.34442   1
  -2   4  -1 287.762 8.04816   1
   2  -4   0 363.344 28.8543  -2
  -2   4  -1 363.344 28.8543   1
  -2   4   0 17.0030 6.94820   1
   2  -4   1 315.491 27.6077  -2
  -2   4   0 315.491 27.6077   1
  -2   4   1 4889.33 20.2378   1
   2  -4   2 5080.30 39.6227  -2
  -2   4   1 5080.30 39.6227   1
  -2   4   2 57.5815 10.2004   1
   2  -4   3 1082.41 25.3145  -2
  -2   4   2 1082.41 25.3145   1
  -2   4   3 173.589 12.1518   1
  -2   4   4 71.7036 12.7467   1
  -2   4   5 876.961 28.5690   1
  -2   4   6 66.1584 11.8346   1
  -2   4   7 19.8989 12.4670   1
  -2   4   8 319.278 15.4297   1
  -2   4   9 159.766 13.4167   1
  -2   4  10-1.01844 13.5055   1
  -2   4  11 257.220 16.2880   1
  -2   4  12 322.305 15.9009   1
  -2   4  13-3.91906 13.3785   1
  -2   4  14 69.8965 11.0096   1
  -2   4  15 298.225 11.2374   1
  -2   4  16 35.6488 14.1497   1
  -2   5 -16 4.08595 15.2042   1
  -2   5 -15 337.377 15.5484   1
  -2   5 -14 15.2091 9.10940   1
  -2   5 -13 2.84222 9.20388   1
  -2   5 -12 499.188 11.1428   1
  -2   5 -11 407.719 12.1780   1
  -2   5 -10 26.9322 10.9082   1
  -2   5  -9 113.108 10.7985   1
  -2   5  -8-18.0023 7.97342   1
  -2   5  -7 13.2957 7.53061   1
  -2   5  -6 28.4943 16.1554   1
  -2   5  -5 159.615 26.8524   1
  -2   5  -4 38.1273 8.44678   1
  -2   5  -3 204.312 18.3578   1
  -2   5  -2 218.581 19.9680   1
  -2   5  -1-3.52318 5.73325   1
  -2   5   0-3.67591 4.99566   1
  -2   5   1 470.750 20.9837   1
  -2   5   2 33.4357 8.69310   1
  -2   5   3 100.518 10.2803   1
  -2   5   4 966.580 17.6493   1
  -2   5   5 215.569 13.8604   1
  -2   5   6 737.418 16.5130   1
  -2   5   7 22.5381 14.2025   1
  -2   5   8 240.880 18.2752   1
  -2   5   9 435.262 15.9184   1
  -2   5  10 136.061 14.8022   1
  -2   5  11 197.558 14.1381   1
  -2   5  12 1.33605 12.1139   1
  -2   5  13 67.3287 10.8031   1
  -2   5  14-1.74142 9.30901   1
  -2   6 -14 292.856 15.8889   1
  -2   6 -13 54.1088 12.2874   1
  -2   6 -12 441.784 13.0966   1
  -2   6 -11 111.455 15.8852   1
  -2   6 -10 123.887 16.9155   1
  -2   6  -9 1100.03 18.1106   1
  -2   6  -8 476.411 16.1037   1
  -2   6  -7-2.75075 14.7237   1
  -2   6  -6 25.5126 14.1742   1
  -2   6  -5 1671.69 19.2384   1
  -2   6  -4 50.3877 10.5345   1
  -2   6  -3-9.38852 5.88167   1
  -2   6  -2-5.85300 3.19158   1
  -2   6  -1 0.10778 4.16370   1
  -2   6   1-4.80240 6.47733   1
  -2   6   2-4.07485 15.5135   1
  -2   6   3-11.4474 20.5442   1
  -2   6   4 30.6134 10.5809   1
  -2   6   5 88.3633 18.0532   1
  -2   6   6 60.1155 12.3389   1
  -2   6   7 98.8551 14.5787   1
  -2   6   8 44.7360 14.6261   1
  -2   6   9 979.242 23.7069   1
  -2   6  10 11.3816 16.8357   1
  -2   6  11 191.477 12.2549   1
  -2   6  12 40.8496 21.3051   1
  -2   7 -10-14.5687 16.2790   1
  -2   7  -9 26.0276 10.7984   1
  -2   7  -8 11.0799 11.4970   1
  -2   7  -7 17.6988 12.0422   1
  -2   7  -6 88.5638 11.9433   1
  -2   7  -5-2.36872 9.93456   1
  -2   7  -4-7.43461 8.24923   1
  -2   7   3-2.95519 11.9033   1
  -2   7   4-1.03474 14.1374   1
  -2   7   5 257.963 17.2395   1
  -2   7   6 28.2706 16.4170   1
  -2   7   7 116.743 16.3337   1
  -2   7   8 213.344 15.2396   1
  -1  -8  -5 169.866 12.4960   1
  -1  -7  -8 81.3820 15.6630   1
  -1  -6 -11 57.8210 16.9759   1
  -1  -6 -10 166.482 19.3624   1
  -1  -6  -9 230.523 21.1090   1
  -1  -6   6 887.141 32.6785   1
  -1  -6   7 2.95581 27.6026   1
  -1  -6   8 340.167 30.9406   1
  -1  -6   9 66.3958 29.3523   1
  -1  -6  10 7.20286 28.2355   1
  -1  -6  11 224.879 27.6277   1
  -1  -6  12 37.1181 24.0945   1
  -1  -6  13 283.607 22.8140   1
  -1  -6  14-12.7961 17.2371   1
  -1  -5 -13-24.1363 17.8434   1
  -1  -5 -12 593.025 22.7696   1
  -1  -5 -11 318.681 22.6647   1
  -1  -5 -10 73.4370 21.8693   1
  -1  -5   7 1925.14 23.4016   1
  -1  -5   8 304.926 18.2821   1
  -1  -5   9 389.469 19.4130   1
  -1  -5  10 11.0846 15.7181   1
  -1  -5  11 19.6285 16.3365   1
  -1  -5  12 256.697 17.3796   1
  -1  -5  13 325.750 16.1660   1
  -1  -5  14 289.944 14.8966   1
  -1  -5  15 39.6522 11.8537   1
  -1  -5  16 51.3081 10.0056   1
  -1  -4 -15 13.4444 17.8424   1
  -1  -4 -14 652.841 23.8215   1
  -1  -4 -13 1020.97 26.5882   1
  -1  -4 -12 372.814 23.5874   1
  -1  -4 -11 98.9015 22.1743   1
  -1  -4 -10 38.3414 21.6502   1
  -1  -4  -8 352.867 19.1572   1
  -1  -4  -7 241.445 18.3498   1
  -1  -4  -3 4375.34 65.2571   1
  -1  -4  -2 45411.6 235.368   1
  -1  -4  -1 2034.99 48.0778   1
  -1  -4   0 1984.23 36.9002   1
  -1  -4   1-15.0862 24.6140   1
  -1  -4   2 68.0763 25.5820   1
  -1  -4   3 60.9936 39.8611   1
  -1  -4   4 8.97554 40.0253   1
  -1  -4  11-3.09359 18.3218   1
  -1  -4  12 3444.99 30.4576   1
  -1  -4  13 25.5640 18.7530   1
  -1  -4  14 727.315 20.3900   1
  -1  -4  15-6.03119 18.1264   1
  -1  -4  16 81.1533 16.5538   1
  -1  -4  17 84.5004 11.7279   1
  -1  -4  18-0.32689 14.1480   1
  -1  -3 -16-9.48587 19.3855   1
  -1  -3 -15 1006.48 26.5163   1
  -1  -3 -14 108.441 21.5911   1
  -1  -3 -13 929.382 19.3306   1
  -1  -3 -12 1289.71 20.1964   1
  -1  -3 -11 745.316 17.2159   1
  -1  -3 -10 748.137 16.5294   1
  -1  -3  -9 1891.02 19.4091   1
  -1  -3  -8 1558.77 24.1840   1
  -1  -3  -7 1161.16 17.3233   1
  -1  -3  -6 1567.91 31.1715   1
  -1  -3  -5 578.107 23.5708   1
  -1  -3  -4 2178.54 26.3039   1
  -1  -3  -3 1905.20 23.1186   1
  -1  -3  -2 180.952 14.4419   1
  -1  -3  -1 9471.50 33.4092   1
  -1  -3   0 201.369 9.89803   1
  -1  -3   1 4148.32 38.9831   1
  -1  -3   2 392.420 28.3520   1
  -1  -3   3 1471.03 37.8977   1
  -1  -3   4 1129.08 35.2022   1
  -1  -3   5 445.769 31.9061   1
  -1  -3   6 2175.68 39.1480   1
  -1  -3  13 596.881 25.5199   1
  -1  -3  14 50.6371 22.7658   1
  -1  -3  15 33.7667 17.9226   1
  -1  -3  16 25.0044 28.6946   1
  -1  -3  17 91.5826 26.5345   1
  -1  -3  18 36.2466 11.5100   1
  -1  -3  19 223.255 13.9138   1
  -1  -2 -17 60.5813 17.1938   1
  -1  -2 -16 381.599 17.7012   1
  -1  -2 -15 556.805 19.2722   1
  -1  -2 -14 6.87930 15.6939   1
  -1  -2 -13 715.099 18.6154   1
  -1  -2 -12 3771.04 27.0360   1
  -1  -2 -11 922.510 17.6730   1
  -1  -2 -10 27.4595 12.6261   1
  -1  -2  -9 4676.90 21.6457   1
  -1  -2  -8 3397.35 17.4610   1
  -1  -2  -7 660.581 14.4162   1
  -1  -2  -6 7.12973 20.3266   1
  -1  -2  -5 9.69497 17.3052   1
  -1  -2  -4 2774.69 28.0778   1
  -1  -2  -3 15.1230 15.6030   1
  -1  -2  -2 49519.0 77.0303   1
  -1  -2  -1 115380. 119.115   1
  -1  -2   0 2507.72 21.7490   1
  -1  -2   1 440.477 13.5914   1
  -1  -2   2 5377.68 49.9672   1
  -1  -2   3 387.537 30.3494   1
  -1  -2   4 688.261 32.3264   1
  -1  -2   5 322.375 25.2667   1
  -1  -2   6 880.318 29.4442   1
  -1  -2   7 688.771 29.5650   1
  -1  -2   8 79.0038 24.6018   1
  -1  -2   9 4811.24 38.7672   1
  -1  -2  10 287.299 15.8622   1
  -1  -2  11 1031.98 17.6486   1
  -1  -2  12 427.670 16.1717   1
  -1  -2  13 2924.58 24.3741   1
  -1  -2  14 169.563 13.0435   1
  -1  -2  15 10.2386 12.2965   1
  -1  -2  16 10.4980 11.5574   1
  -1  -2  17 116.253 12.9573   1
  -1  -2  18 12.1734 11.6739   1
  -1  -2  19 39.0236 10.9814   1
  -1  -1 -18 1045.35 20.0182   1
  -1  -1 -17-5.15655 17.1333   1
  -1  -1 -16 372.357 20.0301   1
  -1  -1 -15 1.94350 17.3612   1
  -1  -1 -14 16.2279 16.3078   1
  -1  -1 -13 3.74706 15.5993   1
  -1  -1 -12 6.75108 14.3284   1
  -1  -1 -11 2847.67 22.7725   1
  -1  -1 -10 19.8179 11.8584   1
  -1  -1  -9 3964.83 18.9583   1
  -1  -1  -8 441.758 13.6503   1
  -1  -1  -7 900.190 23.4802   1
  -1  -1  -6 6505.71 44.7983   1
  -1  -1  -5 4.92443 16.6623   1
  -1  -1  -4 237.690 21.7427   1
  -1  -1  -3 2158.31 26.8861   1
  -1  -1  -2 5402.09 38.7462   1
  -1  -1  -1 847.470 17.0346   1
  -1  -1   0 9385.01 33.9991   1
  -1  -1   1 39260.1 64.6450   1
  -1  -1   2 6384.53 47.4355   1
  -1  -1   3 5677.89 36.6535   1
  -1  -1   4 7.10697 19.1996   1
  -1  -1   5 53.7858 18.6527   1
  -1  -1   6 1394.49 26.1690   1
  -1  -1   7 2446.86 36.7708   1
  -1  -1   8 362.375 12.4188   1
  -1  -1   9 1176.46 13.3275   1
  -1  -1  10 1971.28 19.0738   1
  -1  -1  11 80.9766 14.0795   1
  -1  -1  12 1177.51 18.7735   1
  -1  -1  13 753.901 13.9448   1
  -1  -1  14 1139.62 15.3126   1
  -1  -1  15 31.3671 12.1798   1
  -1  -1  16 270.537 12.0283   1
  -1  -1  17 11.2555 9.34828   1
  -1  -1  18 24.1293 9.51401   1
  -1  -1  19 4.66224 12.3124   1
  -1   0 -19 217.019 15.5668   1
  -1   0 -18 279.692 18.4374   1
  -1   0 -17 889.708 22.1932   1
  -1   0 -16 665.390 22.0556   1
  -1   0 -15 61.3146 11.6167   1
  -1   0 -14 784.809 13.8337   1
  -1   0 -13 339.852 11.7374   1
  -1   0 -12 40.3297 10.2831   1
  -1   0 -11 198.487 10.1013   1
  -1   0 -10 1255.02 11.2110   1
  -1   0  -9 1.84769 7.23109   1
  -1   0  -8 8711.04 24.8030   1
  -1   0  -7 471.633 23.7130   1
  -1   0  -6 17583.4 126.166   1
  -1   0  -5 7681.10 80.0588   1
  -1   0  -4 1249.35 57.3681   1
  -1   0  -3 25531.6 129.938   1
  -1   0  -2 1822.31 20.1656   1
  -1   0  -1 23784.4 48.2330   1
  -1   0   0 4792.16 24.5650   1
  -1   0   1 5442.48 19.5868   1
  -1   0   2 1405.67 24.5289   1
  -1   0   3 11637.0 38.6960   1
  -1   0   4 1647.77 20.1444   1
  -1   0   5 21.2552 15.6990   1
  -1   0   6 2425.31 26.3285   1
  -1   0   7 3162.85 21.0774   1
  -1   0   8 2536.50 14.7056   1
  -1   0   9 0.06252 7.76468   1
  -1   0  10 328.852 9.73684   1
  -1   0  11 309.471 9.87933   1
  -1   0  12 82.6819 10.6853   1
  -1   0  13 2141.53 16.0378   1
  -1   0  14 334.823 15.5219   1
  -1   0  15 18.0901 14.6945   1
  -1   0  16 4.01361 6.55258   1
  -1   0  17 10.4179 6.10135   1
  -1   0  18 23.8784 17.6353   1
  -1   0  19 28.2163 15.1570   1
  -1   0  20-26.4202 28.3738   1
  -1   1 -20-5.80058 20.5661   1
  -1   1 -19 261.028 15.9237   1
  -1   1 -18 21.7484 17.9381   1
  -1   1 -17 706.980 22.6677   1
  -1   1 -16 9.01302 12.8235   1
  -1   1 -15 202.785 13.7098   1
  -1   1 -14 2884.26 20.1072   1
  -1   1 -13 99.1768 10.0419   1
  -1   1 -12 4.68539 9.47862   1
  -1   1 -11 265.275 9.67825   1
  -1   1 -10 2700.96 12.9096   1
  -1   1  -9 4707.44 14.6125   1
  -1   1  -8 3623.69 12.3207   1
  -1   1  -7 33.5181 9.58919   1
  -1   1  -6 5701.00 40.1957   1
  -1   1  -5 3035.48 25.0359   1
  -1   1  -4 2603.78 21.5954   1
  -1   1  -3 24952.6 48.1226   1
  -1   1  -2 737.463 12.9285   1
  -1   1  -1 738.339 11.0042   1
  -1   1   0 130.924 22.2076   1
  -1   1   1 69.9887 13.2194   1
  -1   1   2 1752.32 19.9789   1
  -1   1   3 2236.79 24.8859   1
  -1   1   4 6714.71 41.2065   1
  -1   1   5 2941.99 34.6434   1
  -1   1   6 4680.82 35.9218   1
  -1   1   7 963.635 12.7302   1
  -1   1   8 4974.71 18.4775   1
  -1   1   9 6.79042 6.55127   1
  -1   1  10 64.5128 6.85583   1
  -1   1  11 301.049 7.32871   1
  -1   1  12 2.95902 6.46568   1
  -1   1  13 106.462 12.1665   1
  -1   1  14 24.0234 19.6644   1
  -1   1  15 733.695 24.4125   1
  -1   1  16 274.453 21.6226   1
  -1   1  17 9.64676 18.8511   1
  -1   1  18 133.113 17.4217   1
  -1   1  19-2.65941 14.6774   1
  -1   1  20 399.822 20.1543   1
  -1   2 -20-53.8664 22.5583   1
  -1   2 -19 32.4785 13.8389   1
  -1   2 -18 483.975 19.0262   1
  -1   2 -17-13.9195 18.3734   1
  -1   2 -16 339.281 14.7571   1
  -1   2 -15 242.341 12.8037   1
  -1   2 -14 28.2688 11.2190   1
  -1   2 -13 119.971 11.1444   1
  -1   2 -12 2574.54 15.9913   1
  -1   2 -11 4550.97 18.7414   1
  -1   2 -10 64.4774 9.47934   1
  -1   2  -9 150.657 8.92859   1
  -1   2  -8-4.01363 7.23397   1
  -1   2  -7 9074.56 18.7986   1
  -1   2  -6 272.108 8.58159   1
  -1   2  -5 1804.95 20.1367   1
  -1   2  -4 2683.07 20.2968   1
  -1   2  -3 175.335 10.8556   1
  -1   2   2 1836.09 42.5944   1
  -1   2   3 1419.84 40.9648   1
  -1   2   4 72.8950 21.6706   1
  -1   2   5 1072.57 12.3814   1
  -1   2   6 875.845 10.4659   1
  -1   2   7 7067.37 21.3321   1
  -1   2   8 1221.23 13.0114   1
  -1   2   9 1187.54 16.4335   1
  -1   2  10 3298.67 23.0292   1
  -1   2  11 213.791 14.7698   1
  -1   2  12 75.2473 12.7599   1
  -1   2  13 370.462 14.3685   1
  -1   2  14 1120.38 17.0945   1
  -1   2  15 672.214 15.0033   1
  -1   2  16 899.251 23.8768   1
  -1   2  17 163.758 23.7529   1
  -1   2  18 75.9727 16.0182   1
  -1   2  19 287.418 14.5536   1
  -1   3 -19-10.0095 11.5635   1
  -1   3 -18 139.780 15.1465   1
  -1   3 -17 364.346 18.8779   1
  -1   3 -16 532.954 12.7943   1
  -1   3 -15 720.853 14.2904   1
  -1   3 -14 208.068 12.3374   1
  -1   3 -13 1645.89 16.2481   1
  -1   3 -12 1100.69 15.1670   1
  -1   3 -11 271.229 16.4110   1
  -1   3 -10 1509.35 25.8309   1
   1  -3  -9 1524.73 37.5817  -2
  -1   3 -10 1524.73 37.5817   1
  -1   3  -9 369.589 21.0565   1
   1  -3  -8 775.208 16.4573  -2
  -1   3  -9 775.208 16.4573   1
  -1   3  -8 180.921 17.1496   1
   1  -3  -7 962.798 16.1165  -2
  -1   3  -8 962.798 16.1165   1
   1  -3  -6 4782.24 18.4012  -2
  -1   3  -7 4782.24 18.4012   1
  -1   3  -6 2466.39 77.1403   1
   1  -3  -5 6274.84 18.9061  -2
  -1   3  -6 6274.84 18.9061   1
  -1   3  -5 251.657 16.0215   1
   1  -3  -4 285.929 11.4936  -2
  -1   3  -5 285.929 11.4936   1
   1  -3  -3 4226.39 19.3790  -2
  -1   3  -4 4226.39 19.3790   1
   1  -3  -2 4953.75 22.7437  -2
  -1   3  -3 4953.75 22.7437   1
   1  -3   3 5639.12 36.8651  -2
  -1   3   2 5639.12 36.8651   1
   1  -3   4 4853.55 25.3691  -2
  -1   3   3 4853.55 25.3691   1
   1  -3   5 212.909 15.6787  -2
  -1   3   4 212.909 15.6787   1
   1  -3   6 6157.77 20.1299  -2
  -1   3   5 6157.77 20.1299   1
  -1   3   6 5505.65 38.2000   1
   1  -3   7 5353.01 24.3000  -2
  -1   3   6 5353.01 24.3000   1
  -1   3   7 679.726 22.6823   1
   1  -3   8 926.660 21.7698  -2
  -1   3   7 926.660 21.7698   1
  -1   3   8 399.954 24.5875   1
   1  -3   9 762.803 22.6616  -2
  -1   3   8 762.803 22.6616   1
  -1   3   9 203.599 14.6417   1
   1  -3  10 1306.32 36.5435  -2
  -1   3   9 1306.32 36.5435   1
  -1   3  10 1886.03 18.5937   1
  -1   3  11 336.530 14.8477   1
  -1   3  12 229.845 14.6861   1
  -1   3  13 229.486 14.8631   1
  -1   3  14 19.1536 13.6167   1
  -1   3  15 135.005 12.9990   1
  -1   3  16-9.46490 26.9171   1
  -1   3  17 90.6672 23.8397   1
  -1   3  18 77.2016 12.4233   1
  -1   4 -18 5.40311 14.2842   1
  -1   4 -17 26.2485 14.9199   1
  -1   4 -16 5.63090 13.0650   1
  -1   4 -15 45.3755 16.8386   1
  -1   4 -14 418.615 17.4172   1
  -1   4 -13 63.8292 15.0127   1
   1  -4 -12 82.3310 26.5037  -2
  -1   4 -13 82.3310 26.5037   1
  -1   4 -12 292.530 18.5276   1
   1  -4 -11 2399.40 25.2972  -2
  -1   4 -12 2399.40 25.2972   1
   1  -4 -10 259.524 15.1554  -2
  -1   4 -11 259.524 15.1554   1
   1  -4  -9 1666.89 17.6055  -2
  -1   4 -10 1666.89 17.6055   1
   1  -4  -8 1452.55 19.9109  -2
  -1   4  -9 1452.55 19.9109   1
   1  -4  -7 2113.66 20.3437  -2
  -1   4  -8 2113.66 20.3437   1
   1  -4  -6 679.483 14.8239  -2
  -1   4  -7 679.483 14.8239   1
   1  -4  -5 601.405 13.7956  -2
  -1   4  -6 601.405 13.7956   1
   1  -4  -4 3847.25 19.0655  -2
  -1   4  -5 3847.25 19.0655   1
   1  -4  -3 168.995 9.65940  -2
  -1   4  -4 168.995 9.65940   1
   1  -4  -2 4086.41 21.8837  -2
  -1   4  -3 4086.41 21.8837   1
   1  -4  -1 2535.15 14.6978  -2
  -1   4  -2 2535.15 14.6978   1
   1  -4   0 8232.79 21.5722  -2
  -1   4  -1 8232.79 21.5722   1
   1  -4   1 6913.61 17.7718  -2
  -1   4   0 6913.61 17.7718   1
   1  -4   2 2370.70 13.2791  -2
  -1   4   1 2370.70 13.2791   1
   1  -4   3 3269.71 17.1051  -2
  -1   4   2 3269.71 17.1051   1
   1  -4   4 107.454 11.2800  -2
  -1   4   3 107.454 11.2800   1
   1  -4   5 3684.67 18.2557  -2
  -1   4   4 3684.67 18.2557   1
   1  -4   6 441.574 13.4521  -2
  -1   4   5 441.574 13.4521   1
   1  -4   7 712.138 21.9283  -2
  -1   4   6 712.138 21.9283   1
   1  -4   8 2074.42 22.0786  -2
  -1   4   7 2074.42 22.0786   1
   1  -4   9 424.965 23.3999  -2
  -1   4   8 424.965 23.3999   1
   1  -4  10 444.492 23.1054  -2
  -1   4   9 444.492 23.1054   1
   1  -4  11 67.0559 13.8677  -2
  -1   4  10 67.0559 13.8677   1
  -1   4  11 1653.53 37.7331   1
   1  -4  12 583.296 31.7329  -2
  -1   4  11 583.296 31.7329   1
  -1   4  12-36.4211 25.6084   1
   1  -4  13-27.8576 15.3531  -2
  -1   4  12-27.8576 15.3531   1
  -1   4  13 1.90554 14.8042   1
   1  -4  14-14.4585 20.7712  -2
  -1   4  13-14.4585 20.7712   1
  -1   4  14 69.9349 11.4801   1
  -1   4  15 317.099 11.2787   1
  -1   4  16 62.9921 9.49714   1
  -1   4  17 1.20954 13.4851   1
  -1   5 -16 64.2431 11.7094   1
   1  -5 -15 106.432 22.1500  -2
  -1   5 -16 106.432 22.1500   1
  -1   5 -15 6.32386 20.5168   1
   1  -5 -14 748.228 22.6644  -2
  -1   5 -15 748.228 22.6644   1
  -1   5 -14 31.9858 23.4253   1
   1  -5 -13 196.340 24.0790  -2
  -1   5 -14 196.340 24.0790   1
   1  -5 -12 98.7250 17.8344  -2
  -1   5 -13 98.7250 17.8344   1
   1  -5 -11 390.587 15.7120  -2
  -1   5 -12 390.587 15.7120   1
   1  -5 -10 2952.40 21.5194  -2
  -1   5 -11 2952.40 21.5194   1
   1  -5  -9 1154.17 18.0798  -2
  -1   5 -10 1154.17 18.0798   1
   1  -5  -8 3208.22 21.8895  -2
  -1   5  -9 3208.22 21.8895   1
   1  -5  -7 320.064 14.0821  -2
  -1   5  -8 320.064 14.0821   1
   1  -5  -6 127.972 17.4377  -2
  -1   5  -7 127.972 17.4377   1
   1  -5  -5 114.420 13.5684  -2
  -1   5  -6 114.420 13.5684   1
   1  -5  -4 1040.36 20.2105  -2
  -1   5  -5 1040.36 20.2105   1
   1  -5  -3 1729.04 23.2154  -2
  -1   5  -4 1729.04 23.2154   1
   1  -5  -2 89.5788 12.4348  -2
  -1   5  -3 89.5788 12.4348   1
   1  -5  -1 409.147 24.3757  -2
  -1   5  -2 409.147 24.3757   1
   1  -5   0 167.941 14.0751  -2
  -1   5  -1 167.941 14.0751   1
   1  -5   1 735.035 13.5739  -2
  -1   5   0 735.035 13.5739   1
   1  -5   2 831.140 25.7905  -2
  -1   5   1 831.140 25.7905   1
   1  -5   3 236.847 15.1151  -2
  -1   5   2 236.847 15.1151   1
   1  -5   4 2310.40 25.0907  -2
  -1   5   3 2310.40 25.0907   1
   1  -5   5 153.209 18.0599  -2
  -1   5   4 153.209 18.0599   1
   1  -5   6 55.1105 11.8325  -2
  -1   5   5 55.1105 11.8325   1
   1  -5   7 121.558 22.1416  -2
  -1   5   6 121.558 22.1416   1
   1  -5   8 61.2987 16.6107  -2
  -1   5   7 61.2987 16.6107   1
   1  -5   9 623.011 32.0225  -2
  -1   5   8 623.011 32.0225   1
   1  -5  10 379.526 18.3313  -2
  -1   5   9 379.526 18.3313   1
   1  -5  11 482.581 35.1555  -2
  -1   5  10 482.581 35.1555   1
   1  -5  12 124.339 18.9517  -2
  -1   5  11 124.339 18.9517   1
   1  -5  13 76.9303 18.0403  -2
  -1   5  12 76.9303 18.0403   1
   1  -5  14 113.767 14.2956  -2
  -1   5  13 113.767 14.2956   1
   1  -5  15 537.130 13.3123  -2
  -1   5  14 537.130 13.3123   1
  -1   5  15-4.82203 15.0280   1
   1  -6 -13 385.389 13.4268  -2
  -1   6 -14 385.389 13.4268   1
   1  -6 -12 144.683 15.4379  -2
  -1   6 -13 144.683 15.4379   1
   1  -6 -11 274.020 22.7501  -2
  -1   6 -12 274.020 22.7501   1
   1  -6 -10 294.285 19.5074  -2
  -1   6 -11 294.285 19.5074   1
   1  -6  -9 190.563 20.3078  -2
  -1   6 -10 190.563 20.3078   1
   1  -6  -8 283.363 20.1877  -2
  -1   6  -9 283.363 20.1877   1
   1  -6  -7 1005.21 22.0900  -2
  -1   6  -8 1005.21 22.0900   1
   1  -6  -6 204.702 14.8404  -2
  -1   6  -7 204.702 14.8404   1
   1  -6  -5 194.440 19.3999  -2
  -1   6  -6 194.440 19.3999   1
   1  -6  -4 10.1258 10.8788  -2
  -1   6  -5 10.1258 10.8788   1
   1  -6  -3 78.1145 17.3683  -2
  -1   6  -4 78.1145 17.3683   1
   1  -6  -2 12.3393 25.4193  -2
  -1   6  -3 12.3393 25.4193   1
   1  -6  -1 192.259 23.2203  -2
  -1   6  -2 192.259 23.2203   1
   1  -6   0 30.6760 18.0072  -2
  -1   6  -1 30.6760 18.0072   1
   1  -6   1 4.13456 13.0963  -2
  -1   6   0 4.13456 13.0963   1
   1  -6   2 11.2728 8.51486  -2
  -1   6   1 11.2728 8.51486   1
   1  -6   3 106.567 19.9512  -2
  -1   6   2 106.567 19.9512   1
   1  -6   4 22.0258 12.1718  -2
  -1   6   3 22.0258 12.1718   1
   1  -6   5 7.44638 11.0109  -2
  -1   6   4 7.44638 11.0109   1
   1  -6   6 966.234 24.6779  -2
  -1   6   5 966.234 24.6779   1
   1  -6   7 478.125 22.0389  -2
  -1   6   6 478.125 22.0389   1
   1  -6   8 1203.00 35.0846  -2
  -1   6   7 1203.00 35.0846   1
   1  -6   9 242.546 29.8045  -2
  -1   6   8 242.546 29.8045   1
   1  -6  10 192.139 20.1948  -2
  -1   6   9 192.139 20.1948   1
   1  -6  11 232.296 19.2052  -2
  -1   6  10 232.296 19.2052   1
   1  -6  12 203.785 17.4956  -2
  -1   6  11 203.785 17.4956   1
   1  -6  13 112.158 15.4246  -2
  -1   6  12 112.158 15.4246   1
   1  -6  14 276.857 20.1630  -2
  -1   6  13 276.857 20.1630   1
   1  -7 -11-21.5497 33.5421  -2
  -1   7 -12-21.5497 33.5421   1
   1  -7 -10 312.633 22.0695  -2
  -1   7 -11 312.633 22.0695   1
   1  -7  -9 1079.84 28.9172  -2
  -1   7 -10 1079.84 28.9172   1
   1  -7  -8 86.2855 19.5322  -2
  -1   7  -9 86.2855 19.5322   1
   1  -7  -7 238.172 21.5582  -2
  -1   7  -8 238.172 21.5582   1
   1  -7  -6 335.016 22.9281  -2
  -1   7  -7 335.016 22.9281   1
   1  -7  -5 130.314 22.4069  -2
  -1   7  -6 130.314 22.4069   1
   1  -7  -4 781.694 25.3681  -2
  -1   7  -5 781.694 25.3681   1
   1  -7  -3-13.5360 20.9776  -2
  -1   7  -4-13.5360 20.9776   1
   1  -7  -2 791.030 23.1641  -2
  -1   7  -3 791.030 23.1641   1
   1  -7  -1 4.54589 14.2438  -2
  -1   7  -2 4.54589 14.2438   1
   1  -7   0 90.1611 16.2014  -2
  -1   7  -1 90.1611 16.2014   1
   1  -7   1 17.6932 16.4304  -2
  -1   7   0 17.6932 16.4304   1
   1  -7   2 2.85652 8.65766  -2
  -1   7   1 2.85652 8.65766   1
   1  -7   3-11.4348 8.85096  -2
  -1   7   2-11.4348 8.85096   1
   1  -7   4 0.27689 9.80828  -2
  -1   7   3 0.27689 9.80828   1
   1  -7   5 114.748 18.5477  -2
  -1   7   4 114.748 18.5477   1
   1  -7   6 63.0239 13.8304  -2
  -1   7   5 63.0239 13.8304   1
   1  -7   7 319.240 16.0916  -2
  -1   7   6 319.240 16.0916   1
   1  -7   8 209.938 15.5924  -2
  -1   7   7 209.938 15.5924   1
   1  -7   9 34.3684 14.2207  -2
  -1   7   8 34.3684 14.2207   1
   1  -7  10 959.925 22.1965  -2
  -1   7   9 959.925 22.1965   1
   1  -7  11 259.938 15.6239  -2
  -1   7  10 259.938 15.6239   1
   0  -6  11 15.0426 28.0509   1
   0  -6  12 268.796 27.4871   1
   0  -6  13 6.58544 23.3743   1
   0  -6  14 94.0816 18.9921   1
   0  -6  15 6.74018 23.9074   1
   0   5  -9 80.9863 27.3408  -2
   0  -5  -9 80.9863 27.3408   1
   0  -5  12 846.288 21.8369   1
   0  -5  13-8.22349 15.0361   1
   0  -5  14 18.7119 14.0231   1
   0  -5  15 300.918 13.0843   1
   0  -5  16 10.7452 10.0408   1
   0   4 -10 120.437 27.5302  -2
   0  -4 -10 120.437 27.5302   1
   0   4  -9 1642.67 33.6826  -2
   0  -4  -9 1642.67 33.6826   1
   0   4  -3 2591.97 62.5881  -2
   0  -4  -3 2591.97 62.5881   1
   0   4  -2 1199.32 51.7878  -2
   0  -4  -2 1199.32 51.7878   1
   0   4  -1 2210.26 60.3118  -2
   0  -4  -1 2210.26 60.3118   1
   0   4   0 2782.73 62.6547  -2
   0  -4   0 2782.73 62.6547   1
   0   4   1 2844.89 61.7965  -2
   0  -4   1 2844.89 61.7965   1
   0   4   2 792.858 46.6378  -2
   0  -4   2 792.858 46.6378   1
   0   4   3 2006.40 79.4912  -2
   0  -4   3 2006.40 79.4912   1
   0   4  14 205.957 46.6461  -2
   0  -4  14 205.957 46.6461   1
   0  -4  15 280.089 20.2588   1
   0  -4  16 232.341 18.0261   1
   0  -4  17 173.001 15.0105   1
   0   4  17 625.406 33.3342  -2
   0  -4  17 625.406 33.3342   1
   0  -4  18 66.8243 11.5658   1
   0   3 -18 773.631 20.3158  -2
   0  -3 -18 773.631 20.3158   1
   0   3 -11 781.376 28.6451  -2
   0  -3 -11 781.376 28.6451   1
   0   3 -10 410.710 27.2421  -2
   0  -3 -10 410.710 27.2421   1
   0   3  -9 4078.33 40.4482  -2
   0  -3  -9 4078.33 40.4482   1
   0   3  -7 2874.50 45.6490  -2
   0  -3  -7 2874.50 45.6490   1
   0   3  -6 1077.82 34.7172  -2
   0  -3  -6 1077.82 34.7172   1
   0   3  -5 3155.84 35.1586  -2
   0  -3  -5 3155.84 35.1586   1
   0   3  -4 2371.45 37.6877  -2
   0  -3  -4 2371.45 37.6877   1
   0   3  -3 13343.6 62.7706  -2
   0  -3  -3 13343.6 62.7706   1
   0   3  -2 6355.04 41.2020  -2
   0  -3  -2 6355.04 41.2020   1
   0   3  -1 587.060 16.3068  -2
   0  -3  -1 587.060 16.3068   1
   0  -3   0 2126.98 31.9094   1
   0   3   0 5417.48 50.8776  -2
   0  -3   0 5417.48 50.8776   1
   0   3   1 611.832 22.5555  -2
   0  -3   1 611.832 22.5555   1
   0   3   2 4745.94 39.5626  -2
   0  -3   2 4745.94 39.5626   1
   0   3   3 10679.1 56.9998  -2
   0  -3   3 10679.1 56.9998   1
   0   3   4 2398.61 38.9493  -2
   0  -3   4 2398.61 38.9493   1
   0   3   5 3078.89 42.8620  -2
   0  -3   5 3078.89 42.8620   1
   0   3   6 937.706 31.7347  -2
   0  -3   6 937.706 31.7347   1
   0   3   7 2831.63 43.6205  -2
   0  -3   7 2831.63 43.6205   1
   0   3  14 997.459 51.4755  -2
   0  -3  14 997.459 51.4755   1
   0   3  15 225.310 44.3364  -2
   0  -3  15 225.310 44.3364   1
   0   3  16 1033.46 44.7646  -2
   0  -3  16 1033.46 44.7646   1
   0   3  17 36.0658 34.7255  -2
   0  -3  17 36.0658 34.7255   1
   0   3  18 562.656 30.1510  -2
   0  -3  18 562.656 30.1510   1
   0  -3  19 174.745 12.1119   1
   0   2 -18 91.4047 16.2636  -2
   0  -2 -18 91.4047 16.2636   1
   0   2 -17 669.590 26.8726  -2
   0  -2 -17 669.590 26.8726   1
   0   2 -13 2752.54 40.1328  -2
   0  -2 -13 2752.54 40.1328   1
   0   2 -12 68.0966 25.7294  -2
   0  -2 -12 68.0966 25.7294   1
   0   2 -11 2042.56 36.1411  -2
   0  -2 -11 2042.56 36.1411   1
   0   2 -10 4264.19 41.6177  -2
   0  -2 -10 4264.19 41.6177   1
   0   2  -9 2814.41 32.0302  -2
   0  -2  -9 2814.41 32.0302   1
   0   2  -8 1127.29 20.9407  -2
   0  -2  -8 1127.29 20.9407   1
   0   2  -7 3006.38 39.8202  -2
   0  -2  -7 3006.38 39.8202   1
   0   2  -6 7374.53 50.8719  -2
   0  -2  -6 7374.53 50.8719   1
   0   2  -5 3156.41 34.9118  -2
   0  -2  -5 3156.41 34.9118   1
   0   2  -4 7654.62 54.8963  -2
   0  -2  -4 7654.62 54.8963   1
   0   2  -3 1200.20 29.2986  -2
   0  -2  -3 1200.20 29.2986   1
   0   2  -2 5001.77 39.1766  -2
   0  -2  -2 5001.77 39.1766   1
   0  -2  -1 56183.7 90.8264   1
   0   2  -1 79371.4 115.121  -2
   0  -2  -1 79371.4 115.121   1
   0   2   0 28601.9 40.8331  -2
   0  -2   0 28601.9 40.8331   1
   0   2   1 58302.6 98.6149  -2
   0  -2   1 58302.6 98.6149   1
   0   2   2 5511.38 42.3234  -2
   0  -2   2 5511.38 42.3234   1
   0   2   3 1172.43 30.6922  -2
   0  -2   3 1172.43 30.6922   1
   0   2   4 6379.41 51.8597  -2
   0  -2   4 6379.41 51.8597   1
   0   2   5 2876.67 26.1883  -2
   0  -2   5 2876.67 26.1883   1
   0   2   6 7141.94 40.8560  -2
   0  -2   6 7141.94 40.8560   1
   0   2   7 2472.93 31.5014  -2
   0  -2   7 2472.93 31.5014   1
   0   2   8 1157.04 18.8979  -2
   0  -2   8 1157.04 18.8979   1
   0   2   9 3400.77 30.3154  -2
   0  -2   9 3400.77 30.3154   1
   0   2  10 5139.46 36.5971  -2
   0  -2  10 5139.46 36.5971   1
   0   2  11 1969.36 29.3460  -2
   0  -2  11 1969.36 29.3460   1
   0   2  12 90.3759 23.0682  -2
   0  -2  12 90.3759 23.0682   1
   0   2  13 3183.08 35.6721  -2
   0  -2  13 3183.08 35.6721   1
   0   2  14 159.624 21.3818  -2
   0  -2  14 159.624 21.3818   1
   0   2  15 3772.66 31.9286  -2
   0  -2  15 3772.66 31.9286   1
   0   2  16 364.234 16.7882  -2
   0  -2  16 364.234 16.7882   1
   0   2  17 463.982 15.6150  -2
   0  -2  17 463.982 15.6150   1
   0   2  18 35.6470 11.7320  -2
   0  -2  18 35.6470 11.7320   1
   0   2  19 280.504 17.3215  -2
   0  -2  19 280.504 17.3215   1
   0   1 -17-7.79820 11.9038  -2
   0  -1 -17-7.79820 11.9038   1
   0   1 -16 5.91425 16.3309  -2
   0  -1 -16 5.91425 16.3309   1
   0   1 -15 285.142 29.5127  -2
   0  -1 -15 285.142 29.5127   1
   0   1 -14 1414.60 28.7169  -2
   0  -1 -14 1414.60 28.7169   1
   0   1 -13 4129.09 37.6135  -2
   0  -1 -13 4129.09 37.6135   1
   0   1 -12 2449.43 30.3128  -2
   0  -1 -12 2449.43 30.3128   1
   0   1 -11 259.624 18.5099  -2
   0  -1 -11 259.624 18.5099   1
   0   1 -10 3350.84 28.3557  -2
   0  -1 -10 3350.84 28.3557   1
   0   1  -9 6963.17 30.2721  -2
   0  -1  -9 6963.17 30.2721   1
   0   1  -8 8579.24 64.7433  -2
   0  -1  -8 8579.24 64.7433   1
   0   1  -7 6491.03 53.8533  -2
   0  -1  -7 6491.03 53.8533   1
   0   1  -6 4575.51 43.0703  -2
   0  -1  -6 4575.51 43.0703   1
   0   1  -5 26346.5 84.5106  -2
   0  -1  -5 26346.5 84.5106   1
   0   1  -4 21300.2 68.4657  -2
   0  -1  -4 21300.2 68.4657   1
   0   1  -3 32701.1 87.5932  -2
   0  -1  -3 32701.1 87.5932   1
   0   1  -2 988.461 22.4491  -2
   0  -1  -2 988.461 22.4491   1
   0   1  -1 11909.7 26.9583  -2
   0  -1  -1 11909.7 26.9583   1
   0   1   0 5484.58 16.6612  -2
   0  -1   0 5484.58 16.6612   1
   0   1   1 13532.2 44.2387  -2
   0  -1   1 13532.2 44.2387   1
   0   1   2 809.510 12.9471  -2
   0  -1   2 809.510 12.9471   1
   0   1   3 31167.8 60.3922  -2
   0  -1   3 31167.8 60.3922   1
   0   1   4 24519.2 62.7633  -2
   0  -1   4 24519.2 62.7633   1
   0   1   5 28721.3 75.9437  -2
   0  -1   5 28721.3 75.9437   1
   0   1   6 4949.64 40.0954  -2
   0  -1   6 4949.64 40.0954   1
   0   1   7 7117.41 49.8535  -2
   0  -1   7 7117.41 49.8535   1
   0   1   8 8547.24 34.6544  -2
   0  -1   8 8547.24 34.6544   1
   0   1   9 7617.78 37.7807  -2
   0  -1   9 7617.78 37.7807   1
   0   1  10 2927.39 28.9438  -2
   0  -1  10 2927.39 28.9438   1
   0   1  11 296.083 22.5483  -2
   0  -1  11 296.083 22.5483   1
   0   1  12 2225.30 33.4734  -2
   0  -1  12 2225.30 33.4734   1
   0   1  13 3740.85 33.3803  -2
   0  -1  13 3740.85 33.3803   1
   0   1  14 1180.89 25.6850  -2
   0  -1  14 1180.89 25.6850   1
   0   1  15 293.361 21.9527  -2
   0  -1  15 293.361 21.9527   1
   0   1  16 213.166 14.0215  -2
   0  -1  16 213.166 14.0215   1
   0   1  17 26.8815 10.7100  -2
   0  -1  17 26.8815 10.7100   1
   0   1  18 407.836 15.4714  -2
   0  -1  18 407.836 15.4714   1
   0   1  19 49.5556 10.1193  -2
   0  -1  19 49.5556 10.1193   1
   0   1  20 348.932 14.7095  -2
   0  -1  20 348.932 14.7095   1
   0   0 -17 120.640 36.5970  -2
   0   0 -17 120.640 36.5970   1
   0   0 -16 4.09256 6.68896  -2
   0   0 -16 4.09256 6.68896   1
   0   0 -15 53.9760 18.2035  -2
   0   0 -15 53.9760 18.2035   1
   0   0 -14 548.413 50.5094  -2
   0   0 -14 548.413 50.5094   1
   0   0 -13 70.2340 13.4049  -2
   0   0 -13 70.2340 13.4049   1
   0   0 -12 2695.59 21.4134  -2
   0   0 -12 2695.59 21.4134   1
   0   0 -11 1905.99 18.0212  -2
   0   0 -11 1905.99 18.0212   1
   0   0 -10 3777.53 18.8699  -2
   0   0 -10 3777.53 18.8699   1
   0   0  -9 622.173 10.0655  -2
   0   0  -9 622.173 10.0655   1
   0   0  -8 4306.88 42.2392  -2
   0   0  -8 4306.88 42.2392   1
   0   0  -7 12338.0 56.2036  -2
   0   0  -7 12338.0 56.2036   1
   0   0  -6 3021.35 41.8693  -2
   0   0  -6 3021.35 41.8693   1
   0   0  -5 3098.38 43.6125  -2
   0   0  -5 3098.38 43.6125   1
   0   0  -4 2414.00 32.4203  -2
   0   0  -4 2414.00 32.4203   1
   0   0  -3 909.676 15.2741  -2
   0   0  -3 909.676 15.2741   1
   0   0  -2 2691.90 14.2857  -2
   0   0  -2 2691.90 14.2857   1
   0   0  -1 2339.73 12.4813  -2
   0   0  -1 2339.73 12.4813   1
   0   0   1 2739.30 15.5118  -2
   0   0   1 2739.30 15.5118   1
   0   0   2 2654.92 15.9960  -2
   0   0   2 2654.92 15.9960   1
   0   0   3 728.856 15.4095  -2
   0   0   3 728.856 15.4095   1
   0   0   4 1778.37 27.8384  -2
   0   0   4 1778.37 27.8384   1
   0   0   5 2776.20 33.6362  -2
   0   0   5 2776.20 33.6362   1
   0   0   6 2744.92 47.8530  -2
   0   0   6 2744.92 47.8530   1
   0   0   7 11535.2 75.1045  -2
   0   0   7 11535.2 75.1045   1
   0   0   8 3688.32 22.6355  -2
   0   0   8 3688.32 22.6355   1
   0   0   9 569.044 14.2005  -2
   0   0   9 569.044 14.2005   1
   0   0  10 3420.71 20.7274  -2
   0   0  10 3420.71 20.7274   1
   0   0  11 1773.30 17.6253  -2
   0   0  11 1773.30 17.6253   1
   0   0  12 2380.89 20.0032  -2
   0   0  12 2380.89 20.0032   1
   0   0  13 8.16459 15.0090  -2
   0   0  13 8.16459 15.0090   1
   0   0  14 274.265 46.4499  -2
   0   0  14 274.265 46.4499   1
   0   0  15 15.4986 11.5975  -2
   0   0  15 15.4986 11.5975   1
   0   0  16-15.2030 9.77554  -2
   0   0  16-15.2030 9.77554   1
   0   0  17 4.42047 7.95001  -2
   0   0  17 4.42047 7.95001   1
   0   0  18 170.405 23.9638  -2
   0   0  18 170.405 23.9638   1
   0   0  19 267.647 22.0253  -2
   0   0  19 267.647 22.0253   1
   0   0  20 109.651 16.9560  -2
   0   0  20 109.651 16.9560   1
   0  -1 -18 568.477 38.9949  -2
   0   1 -18 568.477 38.9949   1
   0  -1 -17 87.7813 23.3402  -2
   0   1 -17 87.7813 23.3402   1
   0  -1 -16 485.258 26.5554  -2
   0   1 -16 485.258 26.5554   1
   0  -1 -15 294.751 26.1470  -2
   0   1 -15 294.751 26.1470   1
   0  -1 -14 1402.85 21.0404  -2
   0   1 -14 1402.85 21.0404   1
   0  -1 -13 622.310 38.5402  -2
   0   1 -13 622.310 38.5402   1
   0  -1 -12 2342.24 18.0001  -2
   0   1 -12 2342.24 18.0001   1
   0  -1 -11 286.220 10.9739  -2
   0   1 -11 286.220 10.9739   1
   0  -1 -10 3105.18 16.1353  -2
   0   1 -10 3105.18 16.1353   1
   0  -1  -9 7818.81 20.8739  -2
   0   1  -9 7818.81 20.8739   1
   0  -1  -8 8311.52 22.5992  -2
   0   1  -8 8311.52 22.5992   1
   0  -1  -7 7085.12 53.1611  -2
   0   1  -7 7085.12 53.1611   1
   0  -1  -6 5045.90 41.2938  -2
   0   1  -6 5045.90 41.2938   1
   0  -1  -5 28923.9 74.4510  -2
   0   1  -5 28923.9 74.4510   1
   0  -1  -4 24611.2 60.5746  -2
   0   1  -4 24611.2 60.5746   1
   0  -1  -3 31617.6 67.7567  -2
   0   1  -3 31617.6 67.7567   1
   0  -1  -2 827.237 14.5795  -2
   0   1  -2 827.237 14.5795   1
   0  -1  -1 15882.4 86.8569  -2
   0   1  -1 15882.4 86.8569   1
   0  -1   1 10413.9 28.2275  -2
   0   1   1 10413.9 28.2275   1
   0  -1   2 926.652 21.4772  -2
   0   1   2 926.652 21.4772   1
   0  -1   3 30508.1 87.8069  -2
   0   1   3 30508.1 87.8069   1
   0  -1   4 20057.5 91.0030  -2
   0   1   4 20057.5 91.0030   1
   0  -1   5 23825.2 79.3941  -2
   0   1   5 23825.2 79.3941   1
   0  -1   6 4271.54 44.2260  -2
   0   1   6 4271.54 44.2260   1
   0  -1   7 5793.00 53.3244  -2
   0   1   7 5793.00 53.3244   1
   0  -1   8 6501.45 35.2118  -2
   0   1   8 6501.45 35.2118   1
   0  -1   9 5976.19 24.2971  -2
   0   1   9 5976.19 24.2971   1
   0  -1  10 2962.72 27.0261  -2
   0   1  10 2962.72 27.0261   1
   0  -1  11 245.637 19.7489  -2
   0   1  11 245.637 19.7489   1
   0  -1  12 2156.30 29.5534  -2
   0   1  12 2156.30 29.5534   1
   0  -1  13 3543.16 30.5456  -2
   0   1  13 3543.16 30.5456   1
   0  -1  14 1248.16 23.9946  -2
   0   1  14 1248.16 23.9946   1
   0  -1  15 276.430 27.1785  -2
   0   1  15 276.430 27.1785   1
   0  -1  16 397.805 27.2556  -2
   0   1  16 397.805 27.2556   1
   0  -1  17 69.6911 24.9450  -2
   0   1  17 69.6911 24.9450   1
   0  -1  18 393.192 24.9224  -2
   0   1  18 393.192 24.9224   1
   0  -1  19 62.5762 20.0643  -2
   0   1  19 62.5762 20.0643   1
   0  -1  20 347.299 18.2911  -2
   0   1  20 347.299 18.2911   1
   0  -2 -19 339.133 29.3182  -2
   0   2 -19 339.133 29.3182   1
   0  -2 -18 56.2743 19.7901  -2
   0   2 -18 56.2743 19.7901   1
   0  -2 -17 613.637 25.2095  -2
   0   2 -17 613.637 25.2095   1
   0  -2 -16 443.830 26.4050  -2
   0   2 -16 443.830 26.4050   1
   0  -2 -15 4481.75 40.5587  -2
   0   2 -15 4481.75 40.5587   1
   0  -2 -14 157.494 18.1856  -2
   0   2 -14 157.494 18.1856   1
   0  -2 -13 3260.86 25.1685  -2
   0   2 -13 3260.86 25.1685   1
   0  -2 -12 72.8043 13.4116  -2
   0   2 -12 72.8043 13.4116   1
   0  -2 -11 2012.96 17.3452  -2
   0   2 -11 2012.96 17.3452   1
   0  -2 -10 4915.88 21.2840  -2
   0   2 -10 4915.88 21.2840   1
   0  -2  -9 3227.21 16.7121  -2
   0   2  -9 3227.21 16.7121   1
   0  -2  -8 1058.05 11.7422  -2
   0   2  -8 1058.05 11.7422   1
   0  -2  -7 2581.72 16.2359  -2
   0   2  -7 2581.72 16.2359   1
   0  -2  -6 6919.66 23.3656  -2
   0   2  -6 6919.66 23.3656   1
   0  -2  -5 3071.15 23.4921  -2
   0   2  -5 3071.15 23.4921   1
   0  -2  -4 5236.28 23.5479  -2
   0   2  -4 5236.28 23.5479   1
   0  -2  -3 1227.09 38.4825  -2
   0   2  -3 1227.09 38.4825   1
   0  -2  -2 5750.11 54.0470  -2
   0   2  -2 5750.11 54.0470   1
   0  -2  -1 57810.9 173.649  -2
   0   2  -1 57810.9 173.649   1
   0  -2   0 29844.4 103.559  -2
   0   2   0 29844.4 103.559   1
   0  -2   1 70168.3 82.9416  -2
   0   2   1 70168.3 82.9416   1
   0  -2   2 4183.32 20.6660  -2
   0   2   2 4183.32 20.6660   1
   0  -2   3 924.445 13.2004  -2
   0   2   3 924.445 13.2004   1
   0  -2   4 6237.33 28.7187  -2
   0   2   4 6237.33 28.7187   1
   0  -2   5 2332.67 23.3598  -2
   0   2   5 2332.67 23.3598   1
   0  -2   6 5905.14 28.0467  -2
   0   2   6 5905.14 28.0467   1
   0  -2   7 2473.51 14.8428  -2
   0   2   7 2473.51 14.8428   1
   0  -2   8 1091.71 13.0322  -2
   0   2   8 1091.71 13.0322   1
   0  -2   9 2557.20 17.3155  -2
   0   2   9 2557.20 17.3155   1
   0  -2  10 3790.52 22.0479  -2
   0   2  10 3790.52 22.0479   1
   0  -2  11 1835.75 18.8691  -2
   0   2  11 1835.75 18.8691   1
   0  -2  12 70.9387 16.2503  -2
   0   2  12 70.9387 16.2503   1
   0  -2  13 2460.46 23.8699  -2
   0   2  13 2460.46 23.8699   1
   0  -2  14 115.320 23.6914  -2
   0   2  14 115.320 23.6914   1
   0  -2  15 3794.01 36.8003  -2
   0   2  15 3794.01 36.8003   1
   0  -2  16 428.449 38.8200  -2
   0   2  16 428.449 38.8200   1
   0  -2  17 481.249 36.6074  -2
   0   2  17 481.249 36.6074   1
   0  -2  18 40.0467 31.3480  -2
   0   2  18 40.0467 31.3480   1
   0  -2  19 349.392 28.9817  -2
   0   2  19 349.392 28.9817   1
   0  -2  20 141.542 28.9125  -2
   0   2  20 141.542 28.9125   1
   0   3 -19 193.152 20.0616   1
   0  -3 -18 662.623 35.2185  -2
   0   3 -18 662.623 35.2185   1
   0   3 -18 654.853 19.5015   1
   0   3 -17 11.9104 16.6661   1
   0  -3 -16 1352.43 28.7435  -2
   0   3 -16 1352.43 28.7435   1
   0  -3 -15 247.006 46.2744  -2
   0   3 -15 247.006 46.2744   1
   0   3 -15 148.424 25.4823   1
   0  -3 -14 1061.32 20.9746  -2
   0   3 -14 1061.32 20.9746   1
   0  -3 -13 431.700 17.2262  -2
   0   3 -13 431.700 17.2262   1
   0  -3 -12 1127.83 17.4545  -2
   0   3 -12 1127.83 17.4545   1
   0  -3 -11 728.507 20.0865  -2
   0   3 -11 728.507 20.0865   1
   0  -3 -10 423.957 18.3177  -2
   0   3 -10 423.957 18.3177   1
   0  -3  -9 4181.15 25.5334  -2
   0   3  -9 4181.15 25.5334   1
   0  -3  -8 442.050 12.9823  -2
   0   3  -8 442.050 12.9823   1
   0  -3  -7 2960.25 19.8288  -2
   0   3  -7 2960.25 19.8288   1
   0  -3  -6 967.334 14.9045  -2
   0   3  -6 967.334 14.9045   1
   0  -3  -5 3224.91 20.8681  -2
   0   3  -5 3224.91 20.8681   1
   0  -3  -4 2298.95 18.4935  -2
   0   3  -4 2298.95 18.4935   1
   0  -3  -3 10692.4 102.766  -2
   0   3  -3 10692.4 102.766   1
   0  -3  -1 642.067 36.2770  -2
   0   3  -1 642.067 36.2770   1
   0  -3   2 5808.84 43.3235  -2
   0   3   2 5808.84 43.3235   1
   0  -3   3 11677.0 39.7105  -2
   0   3   3 11677.0 39.7105   1
   0  -3   4 2022.05 23.5403  -2
   0   3   4 2022.05 23.5403   1
   0  -3   5 2550.39 19.6657  -2
   0   3   5 2550.39 19.6657   1
   0  -3   6 1051.32 13.1565  -2
   0   3   6 1051.32 13.1565   1
   0  -3   7 2686.35 14.8692  -2
   0   3   7 2686.35 14.8692   1
   0  -3   8 399.434 13.9903  -2
   0   3   8 399.434 13.9903   1
   0  -3   9 3886.91 22.1837  -2
   0   3   9 3886.91 22.1837   1
   0  -3  10 390.386 15.2067  -2
   0   3  10 390.386 15.2067   1
   0  -3  11 716.094 17.3255  -2
   0   3  11 716.094 17.3255   1
   0  -3  12 1001.64 18.3347  -2
   0   3  12 1001.64 18.3347   1
   0  -3  13 346.602 16.5747  -2
   0   3  13 346.602 16.5747   1
   0  -3  14 873.632 17.7788  -2
   0   3  14 873.632 17.7788   1
   0  -3  15 231.818 19.5983  -2
   0   3  15 231.818 19.5983   1
   0  -3  16 1098.91 20.2704  -2
   0   3  16 1098.91 20.2704   1
   0  -3  17 2.77902 29.6510  -2
   0   3  17 2.77902 29.6510   1
   0  -3  18 526.618 18.7591  -2
   0   3  18 526.618 18.7591   1
   0   3  19-37.6121 14.0388   1
   0   4 -18 88.6203 25.4857   1
   0   4 -17 200.537 14.8184   1
   0   4 -16 336.948 18.0187   1
   0  -4 -15 816.303 26.5979  -2
   0   4 -15 816.303 26.5979   1
   0   4 -15 363.694 24.4694   1
   0  -4 -14 228.584 28.1175  -2
   0   4 -14 228.584 28.1175   1
   0   4 -14 205.000 26.0447   1
   0  -4 -13 126.127 29.2360  -2
   0   4 -13 126.127 29.2360   1
   0   4 -13 1.46262 25.0151   1
   0  -4 -12 173.682 20.3403  -2
   0   4 -12 173.682 20.3403   1
   0   4 -12 25.6779 17.5592   1
   0  -4 -11 227.606 15.4191  -2
   0   4 -11 227.606 15.4191   1
   0  -4 -10 137.435 17.2984  -2
   0   4 -10 137.435 17.2984   1
   0  -4  -9 1372.33 19.5920  -2
   0   4  -9 1372.33 19.5920   1
   0  -4  -8 2310.42 18.8438  -2
   0   4  -8 2310.42 18.8438   1
   0  -4  -7 35.3042 12.7506  -2
   0   4  -7 35.3042 12.7506   1
   0  -4  -6 4428.60 19.2399  -2
   0   4  -6 4428.60 19.2399   1
   0  -4  -5 1275.64 13.5950  -2
   0   4  -5 1275.64 13.5950   1
   0  -4  -4 3282.56 15.3806  -2
   0   4  -4 3282.56 15.3806   1
   0  -4  -3 1638.54 14.5505  -2
   0   4  -3 1638.54 14.5505   1
   0  -4  -2 773.607 11.0741  -2
   0   4  -2 773.607 11.0741   1
   0  -4  -1 2352.13 13.7365  -2
   0   4  -1 2352.13 13.7365   1
   0  -4   0 2162.03 14.9874  -2
   0   4   0 2162.03 14.9874   1
   0  -4   1 1930.53 14.2859  -2
   0   4   1 1930.53 14.2859   1
   0  -4   2 906.377 12.0013  -2
   0   4   2 906.377 12.0013   1
   0  -4   3 1905.28 15.5735  -2
   0   4   3 1905.28 15.5735   1
   0  -4   4 2800.72 24.8406  -2
   0   4   4 2800.72 24.8406   1
   0  -4   5 1266.34 13.9771  -2
   0   4   5 1266.34 13.9771   1
   0  -4   6 3536.88 21.1935  -2
   0   4   6 3536.88 21.1935   1
   0  -4   7 61.7102 14.4233  -2
   0   4   7 61.7102 14.4233   1
   0  -4   8 2324.30 22.6041  -2
   0   4   8 2324.30 22.6041   1
   0  -4   9 1311.03 21.2565  -2
   0   4   9 1311.03 21.2565   1
   0  -4  10 32.3439 11.0274  -2
   0   4  10 32.3439 11.0274   1
   0  -4  11 38.6165 9.93097  -2
   0   4  11 38.6165 9.93097   1
   0  -4  12 17.5618 9.68847  -2
   0   4  12 17.5618 9.68847   1
   0  -4  13 21.6000 10.5313  -2
   0   4  13 21.6000 10.5313   1
   0  -4  14 39.4463 13.0080  -2
   0   4  14 39.4463 13.0080   1
   0   4  14-3.11738 22.0151   1
   0  -4  15 301.438 17.5698  -2
   0   4  15 301.438 17.5698   1
   0   4  15 455.549 23.6292   1
   0  -4  16 262.163 25.0576  -2
   0   4  16 262.163 25.0576   1
   0   4  16 1357.68 28.9681   1
   0   4  17 454.450 18.0043   1
   0   5 -17 68.4868 27.6352   1
   0   5 -16 21.7028 12.2811   1
   0   5 -15 340.424 12.7383   1
   0  -5 -14 53.3277 30.1007  -2
   0   5 -14 53.3277 30.1007   1
   0   5 -14 19.7305 20.8816   1
   0  -5 -13 339.764 36.1519  -2
   0   5 -13 339.764 36.1519   1
   0   5 -13 5.15575 24.0199   1
   0  -5 -12 912.606 41.4136  -2
   0   5 -12 912.606 41.4136   1
   0   5 -12 744.689 31.8013   1
   0  -5 -11 304.732 28.0823  -2
   0   5 -11 304.732 28.0823   1
   0  -5 -10 942.678 22.6511  -2
   0   5 -10 942.678 22.6511   1
   0  -5  -9 120.862 20.3618  -2
   0   5  -9 120.862 20.3618   1
   0  -5  -8 2317.81 17.9119  -2
   0   5  -8 2317.81 17.9119   1
   0  -5  -7 103.209 11.4492  -2
   0   5  -7 103.209 11.4492   1
   0  -5  -6 137.882 14.5258  -2
   0   5  -6 137.882 14.5258   1
   0  -5  -5 313.825 25.1879  -2
   0   5  -5 313.825 25.1879   1
   0  -5  -4 367.635 32.6147  -2
   0   5  -4 367.635 32.6147   1
   0  -5  -3 2249.10 14.5433  -2
   0   5  -3 2249.10 14.5433   1
   0  -5  -2 84.2823 9.40580  -2
   0   5  -2 84.2823 9.40580   1
   0  -5  -1 1334.78 14.8888  -2
   0   5  -1 1334.78 14.8888   1
   0  -5   0 252.031 11.9002  -2
   0   5   0 252.031 11.9002   1
   0  -5   1 1151.58 13.5887  -2
   0   5   1 1151.58 13.5887   1
   0  -5   2 37.6623 9.83823  -2
   0   5   2 37.6623 9.83823   1
   0  -5   3 1629.97 17.8368  -2
   0   5   3 1629.97 17.8368   1
   0  -5   4 2002.04 21.4819  -2
   0   5   4 2002.04 21.4819   1
   0  -5   5 219.219 28.8005  -2
   0   5   5 219.219 28.8005   1
   0  -5   6 828.061 19.0050  -2
   0   5   6 828.061 19.0050   1
   0  -5   7 304.110 21.6782  -2
   0   5   7 304.110 21.6782   1
   0  -5   8 2378.79 42.0687  -2
   0   5   8 2378.79 42.0687   1
   0  -5   9-9.27703 5.12740  -2
   0   5   9-9.27703 5.12740   1
   0  -5  10 31.8762 21.2271  -2
   0   5  10 31.8762 21.2271   1
   0  -5  11 15.2232 13.3081  -2
   0   5  11 15.2232 13.3081   1
   0   5  11 230.601 26.4210   1
   0  -5  12 75.4860 19.2452  -2
   0   5  12 75.4860 19.2452   1
   0   5  12 16.1406 23.2072   1
   0  -5  13-35.4086 13.5341  -2
   0   5  13-35.4086 13.5341   1
   0   5  13 339.551 18.7792   1
   0   5  14 14.9682 9.16698   1
   0   5  15-4.10195 12.7540   1
   0   5  16 3.02603 15.8497   1
   0   6 -15 65.3371 24.0470   1
   0   6 -14 78.3375 9.51809   1
   0   6 -13 10.3698 11.8622   1
   0   6 -12 270.039 14.4600   1
   0   6 -11 29.8366 14.7513   1
   0   6 -10 62.8990 16.0479   1
   0  -6  -9 1403.21 25.6394  -2
   0   6  -9 1403.21 25.6394   1
   0  -6  -8 171.462 18.8554  -2
   0   6  -8 171.462 18.8554   1
   0  -6  -7 608.623 26.4999  -2
   0   6  -7 608.623 26.4999   1
   0  -6  -6-7.11796 20.7876  -2
   0   6  -6-7.11796 20.7876   1
   0  -6  -5 147.485 17.6786  -2
   0   6  -5 147.485 17.6786   1
   0  -6  -4 38.3021 18.7386  -2
   0   6  -4 38.3021 18.7386   1
   0  -6  -3 488.165 20.5802  -2
   0   6  -3 488.165 20.5802   1
   0   6  -3-2.20762 4.89984   1
   0  -6  -2 46.3462 15.6850  -2
   0   6  -2 46.3462 15.6850   1
   0  -6  -1 4.85353 7.90647  -2
   0   6  -1 4.85353 7.90647   1
   0  -6   0 327.379 25.7548  -2
   0   6   0 327.379 25.7548   1
   0  -6   1 227.932 14.4818  -2
   0   6   1 227.932 14.4818   1
   0  -6   2 317.857 19.1342  -2
   0   6   2 317.857 19.1342   1
   0  -6   3 622.050 18.5747  -2
   0   6   3 622.050 18.5747   1
   0  -6   4 726.347 18.3764  -2
   0   6   4 726.347 18.3764   1
   0  -6   5 602.782 18.6970  -2
   0   6   5 602.782 18.6970   1
   0  -6   6 111.114 19.8331  -2
   0   6   6 111.114 19.8331   1
   0  -6   7 147.419 19.8976  -2
   0   6   7 147.419 19.8976   1
   0  -6   8 177.218 22.1455  -2
   0   6   8 177.218 22.1455   1
   0  -6   9 1306.72 35.2843  -2
   0   6   9 1306.72 35.2843   1
   0   6  10 94.5173 23.9515   1
   0   6  11 146.287 21.7117   1
   0   6  12 281.373 15.4535   1
   0   6  13 167.317 13.3969   1
   0   6  14-17.2874 10.4919   1
   0   7 -12 42.3390 17.1550   1
   0   7 -11 60.6590 9.30031   1
   0   7 -10 345.622 11.7600   1
   0   7  -9 898.951 18.1746   1
   0   7  -8 550.651 22.9520   1
   0  -7  -7 280.854 24.1754  -2
   0   7  -7 280.854 24.1754   1
   0  -7  -6 116.558 17.9331  -2
   0   7  -6 116.558 17.9331   1
   0  -7  -5 158.472 14.8270  -2
   0   7  -5 158.472 14.8270   1
   0  -7  -4 35.1452 11.3633  -2
   0   7  -4 35.1452 11.3633   1
   0  -7  -3 0.95735 9.32702  -2
   0   7  -3 0.95735 9.32702   1
   0  -7  -2 902.442 26.2376  -2
   0   7  -2 902.442 26.2376   1
   0  -7  -1 63.3520 13.8565  -2
   0   7  -1 63.3520 13.8565   1
   0  -7   0 9.04739 7.53296  -2
   0   7   0 9.04739 7.53296   1
   0  -7   1 49.7444 9.95419  -2
   0   7   1 49.7444 9.95419   1
   0  -7   2 304.993 15.7629  -2
   0   7   2 304.993 15.7629   1
   0  -7   3 98.2575 15.4396  -2
   0   7   3 98.2575 15.4396   1
   0  -7   4 175.960 14.8883  -2
   0   7   4 175.960 14.8883   1
   0  -7   5 206.784 14.1588  -2
   0   7   5 206.784 14.1588   1
   0  -7   6 255.489 19.2451  -2
   0   7   6 255.489 19.2451   1
   0  -7   7 378.949 26.8010  -2
   0   7   7 378.949 26.8010   1
   0   7   8 70.0476 20.6983   1
   0   7   9 176.106 14.1283   1
   0   7  10 78.1014 12.1402   1
   0   7  11 1.29133 11.0009   1
   0   7  12 121.556 20.2827   1
   0   8  -7 158.374 11.5254   1
   0  -8  -6 34.2044 21.6362  -2
   0   8  -6 34.2044 21.6362   1
   0   8  -6 50.7705 14.7961   1
   0  -8  -5-3.98453 15.3463  -2
   0   8  -5-3.98453 15.3463   1
   0  -8  -4 330.979 16.5871  -2
   0   8  -4 330.979 16.5871   1
   0  -8  -3 37.4659 15.0265  -2
   0   8  -3 37.4659 15.0265   1
   0  -8  -2 16.9967 13.5069  -2
   0   8  -2 16.9967 13.5069   1
   0  -8  -1 629.736 24.3380  -2
   0   8  -1 629.736 24.3380   1
   0  -8   0 203.383 20.8223  -2
   0   8   0 203.383 20.8223   1
   0  -8   1 672.739 20.5888  -2
   0   8   1 672.739 20.5888   1
   0  -8   2 72.0471 15.5296  -2
   0   8   2 72.0471 15.5296   1
   0   8   2-5.32068 11.0773   1
   0   8   3 17.8885 12.9952   1
   0  -8   4 338.859 17.6750  -2
   0   8   4 338.859 17.6750   1
   0  -8   5-2.47745 16.6730  -2
   0   8   5-2.47745 16.6730   1
   0   8   6 31.4456 13.1750   1
  -1   6  12 113.800 30.5573  -2
   1  -6  13 113.800 30.5573   1
  -1   6  13 309.032 27.1667  -2
   1  -6  14 309.032 27.1667   1
  -1   5  14 576.635 20.5019  -2
   1  -5  15 576.635 20.5019   1
   1  -5  15-19.6612 24.5758   1
  -1   5  15 54.7126 15.5388  -2
   1  -5  16 54.7126 15.5388   1
   1  -4 -17-15.1565 14.3273   1
  -1   4  -4 122.682 42.1967  -2
   1  -4  -3 122.682 42.1967   1
  -1   4  -3 3710.72 66.3994  -2
   1  -4  -2 3710.72 66.3994   1
  -1   4  -2 3109.00 61.9540  -2
   1  -4  -1 3109.00 61.9540   1
  -1   4  -1 7871.64 117.860  -2
   1  -4   0 7871.64 117.860   1
  -1   4   0 9462.62 96.3145  -2
   1  -4   1 9462.62 96.3145   1
  -1   4   1 3229.42 61.2569  -2
   1  -4   2 3229.42 61.2569   1
  -1   4   2 4624.47 97.4772  -2
   1  -4   3 4624.47 97.4772   1
   1  -4  16 3.36324 28.5803   1
   1  -4  17 6.34067 12.0862   1
   1  -4  18 9.75713 11.3360   1
   1  -3 -18 107.824 14.6677   1
   1  -3 -17 189.110 20.0362   1
   1  -3  -6 5475.01 50.1673   1
  -1   3  -6 7079.78 90.8464  -2
   1  -3  -5 7079.78 90.8464   1
   1  -3  -5 5060.00 56.2648   1
  -1   3  -5 157.685 47.2648  -2
   1  -3  -4 157.685 47.2648   1
   1  -3  -4-20.7178 15.9777   1
  -1   3  -4 5977.48 81.9336  -2
   1  -3  -3 5977.48 81.9336   1
   1  -3  -3 4159.51 31.4753   1
  -1   3  -3 5778.48 37.5402  -2
   1  -3  -2 5778.48 37.5402   1
  -1   3  -2 2881.80 27.4599  -2
   1  -3  -1 2881.80 27.4599   1
  -1   3  -1 1073.07 17.3893  -2
   1  -3   0 1073.07 17.3893   1
  -1   3   0 1003.80 38.6074  -2
   1  -3   1 1003.80 38.6074   1
   1  -3   1 179.547 5.27005   1
  -1   3   1 3167.44 49.2993  -2
   1  -3   2 3167.44 49.2993   1
   1  -3   2 1798.21 26.8507   1
  -1   3   2 5814.40 60.0094  -2
   1  -3   3 5814.40 60.0094   1
   1  -3   3 1549.38 32.2911   1
  -1   3   3 4710.64 81.1632  -2
   1  -3   4 4710.64 81.1632   1
   1  -3   4 1121.60 35.7361   1
   1  -3   5 313.480 25.3885   1
  -1   3   5 6401.81 101.635  -2
   1  -3   6 6401.81 101.635   1
   1  -3   6 2387.39 65.9591   1
   1  -3   7 9.70610 26.5603   1
   1  -3  10 1621.63 33.1770   1
   1  -3  11 331.256 27.1354   1
   1  -3  12 1244.58 31.9287   1
   1  -3  13 1890.70 35.6031   1
   1  -3  14 272.244 25.9495   1
   1  -3  15 740.911 27.3906   1
   1  -3  16 518.702 19.5033   1
   1  -3  17 329.189 30.0630   1
   1  -3  18 115.057 21.3579   1
   1  -3  19-34.4282 11.5099   1
   1  -2 -18 148.409 17.0636   1
   1  -2 -17 182.976 21.3082   1
   1  -2  -8 1361.28 33.9672   1
   1  -2  -7 8751.94 60.7208   1
   1  -2  -6 1112.17 22.7197   1
   1  -2  -5 1360.49 21.5442   1
   1  -2  -4 79.7469 13.8078   1
   1  -2  -3 1674.33 26.7702   1
   1  -2  -2 2069.93 20.4622   1
   1  -2  -1 34.3592 11.5826   1
   1  -2   0 221.255 6.81689   1
   1  -2   1 523.438 10.0067   1
  -1   2   1 3322.02 48.2839  -2
   1  -2   2 3322.02 48.2839   1
   1  -2   2 3445.65 21.9196   1
   1  -2   3 205.617 13.0658   1
   1  -2   4 2979.18 22.1644   1
   1  -2   5 1963.60 21.8198   1
   1  -2   6 272.302 16.5472   1
   1  -2   7 9359.86 44.7405   1
   1  -2   8-22.9463 26.5532   1
   1  -2   9 134.382 22.2429   1
   1  -2  10 69.8860 16.8677   1
   1  -2  11 4810.57 32.8181   1
   1  -2  12 2709.33 28.4551   1
   1  -2  13 151.194 19.8976   1
   1  -2  14 34.9013 18.8696   1
   1  -2  15 294.315 21.0126   1
   1  -2  16 331.192 17.0520   1
   1  -2  17-27.9292 14.1379   1
   1  -2  18 322.069 10.0679   1
   1  -2  19 39.5266 8.90386   1
   1  -1 -18 180.461 14.9214   1
   1  -1 -17-12.5777 19.3983   1
   1  -1 -16 398.830 24.2789   1
   1  -1 -15 1005.65 28.9633   1
   1  -1  -9 3.79365 19.9014   1
   1  -1  -8 5780.93 44.8567   1
   1  -1  -7 1191.38 25.7885   1
   1  -1  -6 4946.31 36.6754   1
   1  -1  -5 3035.20 24.5510   1
   1  -1  -4 6730.40 29.2785   1
   1  -1  -3 2327.53 17.3112   1
   1  -1  -2 1978.38 16.9115   1
   1  -1  -1 105.821 10.2102   1
   1  -1   0 155.799 10.8234   1
   1  -1   1 728.235 13.4918   1
   1  -1   2 740.476 14.0302   1
   1  -1   3 25901.4 49.5578   1
   1  -1   4 2788.12 24.4445   1
   1  -1   5 3096.86 27.1668   1
   1  -1   6 5518.94 35.6070   1
   1  -1   7 31.4046 17.2467   1
   1  -1   8 3790.41 24.5329   1
   1  -1   9 4719.51 23.0840   1
   1  -1  10 2718.39 23.0407   1
   1  -1  11 228.854 18.6556   1
   1  -1  12-1.86741 18.0552   1
   1  -1  13 116.246 19.5103   1
   1  -1  14 2967.76 31.9050   1
   1  -1  15 116.910 14.7884   1
   1  -1  16-10.1806 8.46123   1
   1  -1  17 81.4582 16.2188   1
   1  -1  18 27.0096 11.9013   1
   1  -1  19 226.826 9.38993   1
   1  -1  20-5.85880 12.2924   1
   1   0 -18 21.4728 9.80575   1
   1   0 -17-7.13902 12.1733   1
   1   0 -16 172.429 20.7975   1
   1   0 -15 1526.38 29.3651   1
   1   0 -14 1053.05 27.4198   1
   1   0 -13 2459.75 33.5676   1
   1   0 -12 107.716 26.1424   1
   1   0 -11 352.405 26.1842   1
   1   0 -10 469.004 25.3113   1
   1   0  -9-19.1125 19.4403   1
   1   0  -8 2510.64 15.3448   1
   1   0  -7 3660.64 31.4102   1
   1   0  -6 2806.30 33.8283   1
   1   0  -5 1.16357 18.9207   1
   1   0  -4 1861.23 24.0351   1
   1   0  -3 11637.9 33.6848   1
   1   0  -2 1446.02 15.1657   1
   1   0  -1 5710.54 17.8893   1
   1   0   0 5408.26 26.3323   1
   1   0   1 23208.0 33.7268   1
   1   0   2 1980.03 16.5103   1
   1   0   3 26284.6 53.1352   1
   1   0   4 1183.19 21.0913   1
   1   0   5 6497.84 38.0584   1
   1   0   6 15619.1 58.6398   1
   1   0   7 460.744 25.3782   1
   1   0   8 8511.72 35.0988   1
   1   0   9-2.67126 11.7735   1
   1   0  10 1182.30 16.1690   1
   1   0  11 203.596 17.7600   1
   1   0  12 41.1507 17.5095   1
   1   0  13 92.4192 11.5253   1
   1   0  14 729.129 24.3495   1
   1   0  15 41.8572 21.3576   1
   1   0  16 443.267 24.1832   1
   1   0  17 51.5613 14.2592   1
   1   0  18 246.108 20.2294   1
   1   0  19 202.354 17.7535   1
   1   0  20 12.6207 14.1073   1
   1   1 -16 12.6413 12.8270   1
   1   1 -15 21.0889 12.8012   1
   1   1 -14 1390.20 22.5543   1
   1   1 -13 918.470 16.3691   1
   1   1 -12 1433.49 22.2725   1
   1   1 -11 100.876 12.3573   1
   1   1 -10 2172.59 13.0630   1
   1   1  -9 1237.75 10.0567   1
   1   1  -8 414.121 8.95312   1
   1   1  -7 2298.72 14.8223   1
   1   1  -6 1675.77 23.1645   1
   1   1  -5 50.7592 17.0896   1
   1   1  -4 5.48429 15.7274   1
   1   1  -3 5849.58 24.8815   1
   1   1  -2 7241.51 25.0429   1
   1   1  -1 38822.1 55.9256   1
   1   1   1 1020.91 27.5118   1
   1   1   2 4910.26 44.5535   1
   1   1   3 2015.52 37.2437   1
   1   1   4 225.833 18.0996   1
   1   1   5 9.32568 17.8227   1
   1   1   6 5832.67 37.1153   1
   1   1   7 794.167 22.1535   1
   1   1   8 408.582 12.4298   1
   1   1   9 3360.88 21.7844   1
   1   1  10 15.6806 14.5846   1
   1   1  11 2068.25 26.8484   1
   1   1  12 5.04471 17.7446   1
   1   1  14 14.0877 26.4744   1
   1   1  15-0.87191 26.8591   1
   1   1  16 226.009 21.6490   1
   1   1  17 4.13065 19.3510   1
   1   1  18 984.359 22.3558   1
   1   1  19 67.7211 16.6105   1
   1   1  20 242.964 14.5055   1
   1   2 -17 108.109 31.6043   1
   1   2 -16 0.66471 33.0772   1
   1   2 -15 2.42002 4.48236   1
   1   2 -14 9.09367 9.18812   1
   1   2 -13 348.600 38.5249   1
   1   2 -12 511.390 14.8519   1
   1   2 -11 1204.34 13.3809   1
   1   2 -10 357.244 10.7122   1
   1   2  -9 4680.47 14.0654   1
   1   2  -8 76.6452 6.69879   1
   1   2  -7 737.811 9.23788   1
   1   2  -6 898.572 17.5707   1
   1   2  -5 355.256 13.7223   1
   1   2  -4 731.796 14.1090   1
   1   2  -3 431.515 10.9546   1
   1   2  -2 5654.13 22.0424   1
   1   2  -1 370.702 12.5811   1
   1   2   0 2478.94 20.7874   1
   1   2   1 124021. 111.075   1
   1   2   2 47756.5 74.8748   1
   1   2   3 26.0518 15.2068   1
   1   2   4 2492.42 25.8579   1
   1   2   5 29.3696 16.9158   1
   1   2   6 11.3780 17.2343   1
   1   2   7 589.248 11.6930   1
   1   2   8 3106.17 15.9396   1
   1   2   9 3992.74 17.0725   1
   1   2  10 15.1694 9.28656   1
   1   2  11 785.088 15.8630   1
   1   2  12 3236.03 23.3694   1
   1   2  13 594.338 16.2796   1
   1   2  14-6.97657 14.0628   1
   1   2  15 392.822 16.0635   1
   1   2  16 307.560 20.6712   1
   1   2  17 474.963 20.2490   1
   1   2  18 118.929 24.5934   1
   1   2  19 98.4497 22.8488   1
   1   2  20-36.6093 16.5928   1
   1   3 -18 55.5780 21.6018   1
   1   3 -17 113.189 29.1261   1
   1   3 -16 21.0700 17.3111   1
   1   3 -15 34.1804 19.1472   1
   1   3 -14 82.3032 20.1047   1
   1   3 -13 602.793 23.4979   1
   1   3 -12 160.539 23.4598   1
   1   3 -11 462.039 23.7117   1
   1   3 -10 155.167 11.5029   1
   1   3  -9 565.205 11.6503   1
   1   3  -8 5812.67 18.1218   1
   1   3  -7 500.676 9.19378   1
   1   3  -6 1739.12 11.5565   1
   1   3  -5 481.807 7.66222   1
   1   3  -4 1153.04 12.3085   1
   1   3  -3 1506.64 16.2237   1
   1   3  -2 432.579 16.9947   1
   1   3  -1 3783.36 60.9774   1
   1   3   0 189.291 10.2142   1
   1   3   1 9101.72 39.1309   1
   1   3   2 191.064 14.7882   1
   1   3   3 1760.41 15.7956   1
   1   3   4 2152.65 12.9605   1
   1   3   5 573.618 9.24836   1
   1   3   6 1537.99 12.6539   1
   1   3   7 994.327 10.4633   1
   1   3   8 1305.53 12.1676   1
   1   3   9 1670.06 15.3091   1
   1   3  10 630.063 13.3800   1
   1   3  11 688.500 13.7928   1
   1   3  12 1015.97 15.2191   1
   1   3  13 785.017 14.3936   1
   1   3  14 90.9397 15.0015   1
   1   3  15 763.102 17.1639   1
   1   3  16 3.65309 13.2001   1
   1   3  17 15.8160 15.7447   1
   1   3  18 3.54491 13.5108   1
   1   3  19 23.1850 10.1056   1
   1   4 -17 127.932 22.3961   1
   1   4 -16 87.7908 14.8827   1
   1   4 -15 21.8902 17.4946   1
   1   4 -14 814.534 23.2514   1
   1   4 -13 32.3710 16.5748   1
   1   4 -12 3519.14 28.8023   1
   1   4 -11-1.24760 16.5454   1
   1   4 -10 118.306 17.7383   1
   1   4  -9 232.740 14.7872   1
   1   4  -8 757.562 10.6246   1
   1   4  -7 454.974 9.72790   1
   1   4  -6 158.083 7.58702   1
   1   4  -5 2250.18 11.1408   1
   1   4  -4 1.83464 8.53741   1
   1   4  -3 43.9670 8.04129   1
   1   4  -2 25.6221 8.12219   1
   1   4  -1-1.05967 8.65656   1
   1   4   0 1823.00 11.8643   1
   1   4   1 1302.40 11.9686   1
   1   4   2 33460.4 40.6989   1
   1   4   3 4030.64 18.7916   1
   1   4   4 236.191 9.36848   1
   1   4   5 108.486 9.17458   1
   1   4   6 1133.54 16.2625   1
   1   4   7 210.736 13.9814   1
   1   4   8 115.156 10.1019   1
   1   4   9 315.040 26.7191   1
   1   4  10-10.2437 10.6260   1
   1   4  11 11.2022 6.42620   1
   1   4  12 9.04451 10.8104   1
   1   4  13 67.8919 15.1867   1
   1   4  14 154.713 12.2953   1
   1   4  15-10.3259 9.02770   1
   1   4  16 321.671 14.4011   1
   1   4  17 57.1435 10.4898   1
   1   5 -16 104.080 20.6150   1
   1   5 -15 40.9365 13.5442   1
   1   5 -14 368.575 13.4762   1
   1   5 -13 362.384 16.1669   1
   1   5 -12 273.544 17.3503   1
   1   5 -11 49.7394 17.4424   1
   1   5 -10 5.15734 17.2637   1
   1   5  -9 318.830 22.5674   1
   1   5  -8 22.8459 11.0585   1
   1   5  -7 383.881 28.5942   1
   1   5  -6 718.747 12.7191   1
   1   5  -5 353.647 13.2656   1
   1   5  -4 271.590 9.69252   1
   1   5  -3 14.4863 8.71676   1
  -1  -5  -2 1742.92 30.8726  -2
   1   5  -2 1742.92 30.8726   1
   1   5  -2 32.2020 11.9427   1
  -1  -5  -1 1034.70 28.4213  -2
   1   5  -1 1034.70 28.4213   1
   1   5  -1 65.4896 12.0814   1
  -1  -5   0 902.655 28.2144  -2
   1   5   0 902.655 28.2144   1
   1   5   0 448.811 15.2193   1
  -1  -5   1 1414.85 30.5178  -2
   1   5   1 1414.85 30.5178   1
   1   5   1 1416.27 17.9088   1
   1   5   2 2135.09 15.0078   1
   1   5   3 2315.50 17.2162   1
   1   5   4 914.417 15.7646   1
   1   5   5 1264.99 17.3233   1
   1   5   6 348.891 15.8942   1
   1   5   7 800.915 17.9336   1
   1   5   8 92.8870 15.5776   1
   1   5   9 14.8608 19.9861   1
   1   5  10 56.2861 19.8342   1
   1   5  11 227.291 20.3814   1
   1   5  12 425.830 20.0732   1
   1   5  13 0.22247 16.7346   1
   1   5  14 413.657 16.9043   1
   1   5  15 51.9359 20.2446   1
   1   5  16 497.415 18.6101   1
   1   6 -14 9.08613 10.4767   1
   1   6 -13 391.712 14.9818   1
   1   6 -12 46.2191 14.8771   1
   1   6 -11 234.637 17.7501   1
   1   6 -10-3.13455 18.0527   1
   1   6  -9 72.5765 16.3475   1
   1   6  -8 227.170 18.0904   1
   1   6  -7 13.8615 17.1206   1
   1   6  -6 19.0068 19.8065   1
  -1  -6  -5 2137.61 44.2780  -2
   1   6  -5 2137.61 44.2780   1
   1   6  -5 39.2373 25.7417   1
  -1  -6  -4 146.540 17.6585  -2
   1   6  -4 146.540 17.6585   1
   1   6  -4 7.15487 8.08868   1
  -1  -6  -3 2505.55 28.1392  -2
   1   6  -3 2505.55 28.1392   1
   1   6  -3 36.8378 12.8507   1
  -1  -6  -2 183.215 27.4556  -2
   1   6  -2 183.215 27.4556   1
   1   6  -2 108.822 15.5785   1
  -1  -6  -1 115.277 20.3097  -2
   1   6  -1 115.277 20.3097   1
   1   6  -1 74.8021 18.3571   1
  -1  -6   0 2944.37 39.0345  -2
   1   6   0 2944.37 39.0345   1
   1   6   0 1240.22 19.6591   1
  -1  -6   1 90.2423 21.5992  -2
   1   6   1 90.2423 21.5992   1
   1   6   1 20.4082 14.3794   1
  -1  -6   2 146.050 22.0174  -2
   1   6   2 146.050 22.0174   1
   1   6   2 25.4181 13.1947   1
  -1  -6   3 3229.02 42.6202  -2
   1   6   3 3229.02 42.6202   1
   1   6   3 252.070 26.1833   1
  -1  -6   4 593.938 32.9460  -2
   1   6   4 593.938 32.9460   1
   1   6   4 0.64281 8.85111   1
   1   6   5 365.444 19.9791   1
   1   6   6 140.875 19.8295   1
   1   6   7 184.818 19.8045   1
   1   6   8 182.035 19.9398   1
   1   6   9 167.404 19.3620   1
   1   6  10 150.359 18.4079   1
   1   6  11 43.7997 16.4233   1
   1   6  12 41.8928 15.1441   1
   1   6  13 57.1472 13.4209   1
   1   6  14 1.21244 10.5025   1
   1   6  15 113.951 21.2575   1
   1   7 -12 67.9001 13.8633   1
   1   7 -11 324.689 10.3369   1
   1   7 -10 21.9155 11.0749   1
   1   7  -9 370.039 13.7050   1
   1   7  -8 19.1374 13.2263   1
   1   7  -7 6.06735 13.3637   1
  -1  -7  -6 237.074 33.0890  -2
   1   7  -6 237.074 33.0890   1
   1   7  -6 8.27860 24.0912   1
  -1  -7  -5 64.6634 22.5276  -2
   1   7  -5 64.6634 22.5276   1
  -1  -7  -4 642.786 20.9477  -2
   1   7  -4 642.786 20.9477   1
  -1  -7  -3 258.696 27.5464  -2
   1   7  -3 258.696 27.5464   1
   1   7  -3-6.26886 8.16369   1
  -1  -7  -2 39.7267 12.4462  -2
   1   7  -2 39.7267 12.4462   1
   1   7  -2-7.39065 11.5976   1
  -1  -7  -1 72.0374 13.1150  -2
   1   7  -1 72.0374 13.1150   1
   1   7  -1-9.69053 20.0451   1
  -1  -7   0 36.5078 10.5621  -2
   1   7   0 36.5078 10.5621   1
   1   7   0 77.1970 17.6360   1
  -1  -7   1 39.0610 10.6378  -2
   1   7   1 39.0610 10.6378   1
   1   7   1 159.166 17.8378   1
  -1  -7   2 170.240 21.1315  -2
   1   7   2 170.240 21.1315   1
   1   7   2 4.60133 5.86368   1
  -1  -7   3 1288.57 24.3066  -2
   1   7   3 1288.57 24.3066   1
   1   7   3 31.4051 26.4391   1
  -1  -7   4 826.216 22.8274  -2
   1   7   4 826.216 22.8274   1
   1   7   4 583.383 29.8263   1
  -1  -7   5 27.6044 19.9054  -2
   1   7   5 27.6044 19.9054   1
   1   7   5 74.7868 25.0672   1
   1   7   6 223.934 16.6652   1
   1   7   7 171.035 24.4118   1
   1   7   8 59.8759 20.5980   1
   1   7   9 297.429 21.2599   1
   1   7  10 40.2859 17.3923   1
   1   7  11 44.5727 11.1790   1
   1   7  12 100.008 14.7548   1
   1   8  -8 147.202 21.9670   1
  -1  -8  -7 55.2749 25.8711  -2
   1   8  -7 55.2749 25.8711   1
   1   8  -6 25.4607 18.0873   1
  -1  -8  -5 137.125 26.3484  -2
   1   8  -5 137.125 26.3484   1
  -1  -8  -4 575.189 29.2847  -2
   1   8  -4 575.189 29.2847   1
  -1  -8  -3 353.068 27.7211  -2
   1   8  -3 353.068 27.7211   1
  -1  -8  -2 250.889 18.2447  -2
   1   8  -2 250.889 18.2447   1
  -1  -8  -1 5.06852 24.6371  -2
   1   8  -1 5.06852 24.6371   1
  -1  -8   0 220.631 25.3854  -2
   1   8   0 220.631 25.3854   1
   1   8   0 60.9031 11.5083   1
  -1  -8   1 25.8178 12.9104  -2
   1   8   1 25.8178 12.9104   1
   1   8   1-1.11841 13.6819   1
  -1  -8   2 221.915 14.3672  -2
   1   8   2 221.915 14.3672   1
   1   8   2 27.9958 16.4011   1
  -1  -8   3 268.016 14.4095  -2
   1   8   3 268.016 14.4095   1
   1   8   3 20.7427 17.6833   1
  -1  -8   4 355.404 14.4720  -2
   1   8   4 355.404 14.4720   1
  -1  -8   5 142.147 13.8056  -2
   1   8   5 142.147 13.8056   1
   1   8   6 51.6707 10.6413   1
   1   8   7-5.48186 9.64911   1
   2  -6  13 24.6087 19.3904   1
   2  -6  14 348.513 28.2389   1
   2  -5  15 342.964 11.5399   1
   2  -5  16-39.7875 11.4193   1
   2  -4 -16 57.4028 17.7032   1
   2  -4 -15 559.602 22.5080   1
   2  -4  10 1695.44 34.2989   1
   2  -4  11 39.1234 25.2008   1
   2  -4  12 35.4184 22.9356   1
   2  -4  13 29.5019 21.4764   1
   2  -4  17 209.681 11.5675   1
   2  -4  18 114.854 17.6433   1
   2  -3 -17 5.18714 15.7693   1
   2  -3  -4 35.6731 24.2099   1
   2  -3  -3 90.9250 16.6160   1
   2  -3  -2 3965.52 32.7968   1
   2  -3  -1 1139.78 17.0441   1
   2  -3   0 9528.18 62.1311   1
   2  -3   1 39.0664 20.8458   1
   2  -3   2 419.425 19.9771   1
   2  -3   3 881.078 28.6438   1
   2  -3   4 832.921 29.6144   1
   2  -3   5-37.5420 34.9816   1
   2  -3   6 86.5607 38.3381   1
   2  -3   9 72.6129 22.4323   1
   2  -3  10 576.273 26.0664   1
   2  -3  11 8.79986 18.0365   1
   2  -3  12 4874.86 33.9972   1
   2  -3  13 1426.49 23.2640   1
   2  -3  14 100.980 17.5332   1
   2  -3  15 65.5017 24.3389   1
   2  -3  16 23.3895 22.1382   1
   2  -3  17 8.75575 15.0729   1
   2  -3  18 134.286 17.3634   1
   2  -3  19 156.363 14.6561   1
   2  -2 -18 80.7173 14.2566   1
   2  -2 -17 190.255 19.7409   1
   2  -2 -16 107.495 18.9300   1
   2  -2  -6 2056.59 33.0850   1
   2  -2  -5 2.00809 15.9563   1
   2  -2  -4 434.681 17.5203   1
   2  -2  -3 2358.40 17.5686   1
   2  -2  -2 2525.17 16.3843   1
   2  -2  -1 4433.41 20.5998   1
   2  -2   0 8549.72 28.2979   1
   2  -2   1 1075.54 16.8272   1
   2  -2   2 3063.70 19.2191   1
   2  -2   3 3700.18 25.0966   1
   2  -2   4 210.328 15.1018   1
   2  -2   5 3993.05 29.8348   1
   2  -2   6 1117.22 21.3352   1
   2  -2   7 5359.77 52.8777   1
   2  -2   8 339.627 27.5221   1
   2  -2  10 1675.16 33.6716   1
   2  -2  11 97.2446 19.5016   1
   2  -2  12 3971.16 34.1406   1
   2  -2  13 399.271 22.5945   1
   2  -2  14 134.108 20.5092   1
   2  -2  15 530.143 23.1691   1
   2  -2  16 372.613 21.1231   1
   2  -2  17 203.924 13.4929   1
   2  -2  18 18.9701 14.8612   1
   2  -2  19 103.497 8.51703   1
   2  -1 -18 7.28783 15.7556   1
   2  -1 -17 830.789 24.2929   1
   2  -1 -16 23.9010 9.10212   1
   2  -1 -15-12.9506 9.19910   1
   2  -1 -14 4.12251 24.8188   1
   2  -1  -7 266.574 16.9077   1
   2  -1  -6 231.533 15.6375   1
   2  -1  -5 2330.71 23.0537   1
   2  -1  -4 520.698 15.2796   1
   2  -1  -3 1848.75 19.1189   1
   2  -1  -2 7233.14 27.1579   1
   2  -1  -1 11682.2 25.3698   1
   2  -1   0 3461.16 13.7181   1
   2  -1   1 19370.7 34.7745   1
   2  -1   2 9628.19 35.3282   1
   2  -1   3 243.623 15.8502   1
   2  -1   4 1793.49 23.1675   1
   2  -1   5 81.9316 18.2046   1
   2  -1   6 243.558 18.4941   1
   2  -1   7 4430.47 35.6843   1
   2  -1   8 2362.92 29.9288   1
   2  -1   9 48.0661 21.7120   1
   2  -1  10 26.2981 26.0953   1
   2  -1  11 5557.70 37.8891   1
   2  -1  12 268.530 21.2567   1
   2  -1  13 2451.82 30.2190   1
   2  -1  14 16.4279 21.6189   1
   2  -1  15 448.980 23.7585   1
   2  -1  16 10.1808 7.62733   1
   2  -1  17-1.63095 19.8949   1
   2  -1  18 136.279 17.8079   1
   2  -1  19-6.31508 8.51254   1
   2  -1  20 187.647 12.6213   1
   2   0 -18 504.414 15.4515   1
   2   0 -17 12.2057 18.3969   1
   2   0 -16 213.487 21.2894   1
   2   0 -15-4.98207 4.86738   1
   2   0 -14 2.15270 8.17866   1
   2   0 -13 346.148 30.0597   1
   2   0 -12 242.976 25.1255   1
   2   0  -8 1267.80 23.5362   1
   2   0  -7 1199.40 21.8021   1
   2   0  -6 7099.18 55.6193   1
   2   0  -5 14463.7 68.5191   1
   2   0  -4 6045.34 36.9130   1
   2   0  -3 856.077 17.7511   1
   2   0  -2 16775.0 37.7319   1
   2   0  -1 3735.16 32.9967   1
   2   0   0 946.452 23.5100   1
   2   0   1 46.4564 10.7400   1
   2   0   2 10434.2 34.2600   1
   2   0   3 12381.0 42.7838   1
   2   0   4 1590.22 23.0675   1
   2   0   5 1885.38 26.3748   1
   2   0   6 277.247 20.3084   1
   2   0   7 14.3592 19.1707   1
   2   0   8 3762.56 35.3886   1
   2   0   9 60.5814 23.6102   1
   2   0  10 435.213 28.0865   1
   2   0  11 516.262 20.5248   1
   2   0  12 2188.01 27.8283   1
   2   0  13 273.725 21.7083   1
   2   0  14 527.594 23.6986   1
   2   0  15 0.42464 20.9355   1
   2   0  16 698.192 24.6355   1
   2   0  17 55.6390 20.7004   1
   2   0  18 1.86772 18.8318   1
   2   0  19 77.4963 16.4655   1
   2   0  20 26.7534 13.3700   1
   2   1 -17 403.853 15.8874   1
   2   1 -16 281.015 20.6618   1
   2   1 -15 181.438 22.2129   1
   2   1 -14 8.64335 21.8217   1
   2   1 -13 49.8262 26.2344   1
   2   1 -12 51.5187 12.5833   1
   2   1 -11 573.582 15.9511   1
   2   1 -10 68.4127 13.2422   1
   2   1  -9 1319.74 15.9363   1
   2   1  -8 1992.51 19.4459   1
   2   1  -7 2701.33 27.5659   1
   2   1  -6 3300.42 27.7633   1
   2   1  -5 1075.85 14.4313   1
   2   1  -4 10194.0 40.9846   1
   2   1  -3 1963.28 22.9248   1
   2   1  -2 14.9707 19.2090   1
   2   1  -1 266.784 20.1730   1
   2   1   0 1493.21 47.3886   1
   2   1   1 59.6075 22.6731   1
   2   1   2 2112.72 30.5941   1
   2   1   3 8174.74 61.2286   1
   2   1   4 11657.0 52.6961   1
   2   1   5 617.538 24.2854   1
   2   1   6 800.629 23.6315   1
   2   1   7-0.06445 19.6321   1
   2   1   8 2294.77 21.4989   1
   2   1   9 456.582 13.5472   1
   2   1  10 18.3375 15.9759   1
   2   1  11 4.30915 22.6679   1
   2   1  12 1012.00 29.1865   1
   2   2 -16-1.25440 11.3548   1
   2   2 -15 34.6607 15.0352   1
   2   2 -14 1210.39 22.7688   1
   2   2 -13 182.829 18.7669   1
   2   2 -12 1582.57 24.7238   1
  -2  -2 -12 561.718 28.9191  -2
   2   2 -11 561.718 28.9191   1
   2   2 -11 39.6447 17.0342   1
  -2  -2 -11 99.2191 26.3970  -2
   2   2 -10 99.2191 26.3970   1
   2   2 -10 60.3372 13.2462   1
  -2  -2 -10 346.217 26.5963  -2
   2   2  -9 346.217 26.5963   1
   2   2  -9 64.9864 14.7698   1
  -2  -2  -9 2836.46 20.1446  -2
   2   2  -8 2836.46 20.1446   1
   2   2  -8 702.106 20.4395   1
  -2  -2  -8 1314.45 16.7109  -2
   2   2  -7 1314.45 16.7109   1
   2   2  -7 837.739 19.1307   1
  -2  -2  -7 1266.48 13.8875  -2
   2   2  -6 1266.48 13.8875   1
   2   2  -6 18.1806 28.8339   1
  -2  -2  -6 11557.4 29.8395  -2
   2   2  -5 11557.4 29.8395   1
   2   2  -5 11449.8 114.484   1
  -2  -2  -5 2028.91 28.6675  -2
   2   2  -4 2028.91 28.6675   1
  -2  -2  -4 4485.71 40.2360  -2
   2   2  -3 4485.71 40.2360   1
  -2  -2  -3 4142.04 38.6839  -2
   2   2  -2 4142.04 38.6839   1
  -2  -2  -2 3695.52 35.9768  -2
   2   2  -1 3695.52 35.9768   1
  -2  -2  -1 2634.02 29.5468  -2
   2   2   0 2634.02 29.5468   1
  -2  -2   0 2048.44 29.3242  -2
   2   2   1 2048.44 29.3242   1
  -2  -2   1 3388.95 35.2201  -2
   2   2   2 3388.95 35.2201   1
   2   2   2 1290.77 41.3046   1
  -2  -2   2 3465.66 32.3381  -2
   2   2   3 3465.66 32.3381   1
  -2  -2   3 3514.64 39.0179  -2
   2   2   4 3514.64 39.0179   1
   2   2   4 200.478 37.2341   1
  -2  -2   4 1833.42 25.5997  -2
   2   2   5 1833.42 25.5997   1
   2   2   5 329.632 22.8540   1
  -2  -2   5 10526.1 44.0543  -2
   2   2   6 10526.1 44.0543   1
   2   2   6 2239.11 34.3306   1
  -2  -2   6 1679.34 20.2414  -2
   2   2   7 1679.34 20.2414   1
   2   2   7 1756.34 18.8422   1
  -2  -2   7 1336.21 15.9042  -2
   2   2   8 1336.21 15.9042   1
   2   2   8 718.970 24.2544   1
  -2  -2   8 3313.96 26.2732  -2
   2   2   9 3313.96 26.2732   1
   2   2   9 2320.29 24.8813   1
  -2  -2   9 340.913 29.8956  -2
   2   2  10 340.913 29.8956   1
   2   2  10 255.569 14.8523   1
   2   2  11 29.9585 12.4808   1
   2   2  12 7.15854 17.2364   1
   2   2  13 306.312 19.6110   1
   2   2  14 176.294 19.6271   1
   2   2  15 591.750 22.2064   1
   2   2  16 34.1612 18.2684   1
   2   2  17 5.87014 17.3496   1
   2   2  18 475.947 26.9581   1
   2   2  19-0.99786 13.5185   1
   2   2  20 35.8351 10.5538   1
   2   3 -16 184.322 26.1972   1
  -2  -3 -16-7.82028 11.2188  -2
   2   3 -15-7.82028 11.2188   1
   2   3 -15 109.742 31.6340   1
  -2  -3 -15 26.9703 16.7885  -2
   2   3 -14 26.9703 16.7885   1
  -2  -3 -14 393.091 25.7682  -2
   2   3 -13 393.091 25.7682   1
   2   3 -13 268.082 38.5079   1
  -2  -3 -13 355.853 28.1446  -2
   2   3 -12 355.853 28.1446   1
   2   3 -12 178.191 37.3993   1
  -2  -3 -12 1375.31 22.0593  -2
   2   3 -11 1375.31 22.0593   1
  -2  -3 -11 19.7772 9.91939  -2
   2   3 -10 19.7772 9.91939   1
  -2  -3 -10 496.765 12.2357  -2
   2   3  -9 496.765 12.2357   1
  -2  -3  -9 481.400 13.2437  -2
   2   3  -8 481.400 13.2437   1
  -2  -3  -8 83.0935 12.2134  -2
   2   3  -7 83.0935 12.2134   1
  -2  -3  -7 8028.56 23.2750  -2
   2   3  -6 8028.56 23.2750   1
  -2  -3  -6 28.8591 8.94414  -2
   2   3  -5 28.8591 8.94414   1
  -2  -3  -5 2550.49 12.8133  -2
   2   3  -4 2550.49 12.8133   1
  -2  -3  -4 3049.21 14.8760  -2
   2   3  -3 3049.21 14.8760   1
  -2  -3  -3 4859.39 17.5377  -2
   2   3  -2 4859.39 17.5377   1
  -2  -3  -2 554.015 11.1029  -2
   2   3  -1 554.015 11.1029   1
  -2  -3  -1 6276.26 20.8754  -2
   2   3   0 6276.26 20.8754   1
  -2  -3   0 4835.81 19.8524  -2
   2   3   1 4835.81 19.8524   1
  -2  -3   1 437.374 10.8962  -2
   2   3   2 437.374 10.8962   1
  -2  -3   2 3883.97 16.6566  -2
   2   3   3 3883.97 16.6566   1
  -2  -3   3 2339.77 13.6551  -2
   2   3   4 2339.77 13.6551   1
  -2  -3   4 3168.99 15.7391  -2
   2   3   5 3168.99 15.7391   1
  -2  -3   5 42.5194 10.8914  -2
   2   3   6 42.5194 10.8914   1
  -2  -3   6 7158.06 28.2164  -2
   2   3   7 7158.06 28.2164   1
  -2  -3   7 69.3562 11.2164  -2
   2   3   8 69.3562 11.2164   1
  -2  -3   8 542.807 13.4029  -2
   2   3   9 542.807 13.4029   1
  -2  -3   9 528.572 14.2609  -2
   2   3  10 528.572 14.2609   1
  -2  -3  10 76.8328 16.7596  -2
   2   3  11 76.8328 16.7596   1
   2   3  11 35.5270 20.5174   1
  -2  -3  11 1193.71 19.7828  -2
   2   3  12 1193.71 19.7828   1
  -2  -3  12 293.120 22.2647  -2
   2   3  13 293.120 22.2647   1
   2   3  13 112.437 23.9222   1
  -2  -3  13 280.144 32.5987  -2
   2   3  14 280.144 32.5987   1
   2   3  14 31.9762 15.9069   1
   2   3  15 21.1336 16.7683   1
   2   3  16 209.246 16.8761   1
   2   3  17 360.871 16.1591   1
   2   3  18 61.9036 12.2830   1
   2   3  19 285.216 12.5906   1
  -2  -4 -17 144.414 26.9768  -2
   2   4 -16 144.414 26.9768   1
  -2  -4 -16 531.082 36.7823  -2
   2   4 -15 531.082 36.7823   1
  -2  -4 -15 126.890 40.5630  -2
   2   4 -14 126.890 40.5630   1
  -2  -4 -14 65.5257 15.1450  -2
   2   4 -13 65.5257 15.1450   1
  -2  -4 -13 151.040 22.0445  -2
   2   4 -12 151.040 22.0445   1
  -2  -4 -12 1390.17 22.1338  -2
   2   4 -11 1390.17 22.1338   1
  -2  -4 -11 323.365 18.4585  -2
   2   4 -10 323.365 18.4585   1
  -2  -4 -10 4884.72 29.4405  -2
   2   4  -9 4884.72 29.4405   1
  -2  -4  -9 383.803 20.1964  -2
   2   4  -8 383.803 20.1964   1
  -2  -4  -8 194.647 13.4813  -2
   2   4  -7 194.647 13.4813   1
  -2  -4  -7 1220.71 16.8086  -2
   2   4  -6 1220.71 16.8086   1
  -2  -4  -6 1477.84 17.2050  -2
   2   4  -5 1477.84 17.2050   1
  -2  -4  -5 797.978 15.0034  -2
   2   4  -4 797.978 15.0034   1
  -2  -4  -4 744.907 14.2700  -2
   2   4  -3 744.907 14.2700   1
  -2  -4  -3 9709.71 29.6401  -2
   2   4  -2 9709.71 29.6401   1
  -2  -4  -2 9238.68 36.4072  -2
   2   4  -1 9238.68 36.4072   1
  -2  -4  -1 1312.06 30.6254  -2
   2   4   0 1312.06 30.6254   1
  -2  -4   0 1344.57 17.1657  -2
   2   4   1 1344.57 17.1657   1
  -2  -4   1 10764.5 30.1060  -2
   2   4   2 10764.5 30.1060   1
  -2  -4   2 12273.5 31.6573  -2
   2   4   3 12273.5 31.6573   1
  -2  -4   3 821.999 14.3929  -2
   2   4   4 821.999 14.3929   1
  -2  -4   4 612.773 15.5149  -2
   2   4   5 612.773 15.5149   1
  -2  -4   5 1847.24 21.7996  -2
   2   4   6 1847.24 21.7996   1
  -2  -4   6 854.506 23.4479  -2
   2   4   7 854.506 23.4479   1
  -2  -4   7 163.346 21.0667  -2
   2   4   8 163.346 21.0667   1
  -2  -4   8 966.194 24.7379  -2
   2   4   9 966.194 24.7379   1
  -2  -4   9 4542.77 34.9330  -2
   2   4  10 4542.77 34.9330   1
  -2  -4  10 15.8574 11.2907  -2
   2   4  11 15.8574 11.2907   1
  -2  -4  11 4.76853 29.4132  -2
   2   4  12 4.76853 29.4132   1
  -2  -4  12 37.4053 15.1459  -2
   2   4  13 37.4053 15.1459   1
  -2  -4  13 19.8934 10.0364  -2
   2   4  14 19.8934 10.0364   1
  -2  -4  14 10.5203 11.6774  -2
   2   4  15 10.5203 11.6774   1
  -2  -4  15 19.5029 13.2986  -2
   2   4  16 19.5029 13.2986   1
  -2  -5 -16 80.9296 24.9355  -2
   2   5 -15 80.9296 24.9355   1
  -2  -5 -15 1.69129 31.0918  -2
   2   5 -14 1.69129 31.0918   1
  -2  -5 -14 156.153 21.5419  -2
   2   5 -13 156.153 21.5419   1
  -2  -5 -13 1668.47 24.6640  -2
   2   5 -12 1668.47 24.6640   1
  -2  -5 -12 12.1884 9.00124  -2
   2   5 -11 12.1884 9.00124   1
  -2  -5 -11 330.107 33.1096  -2
   2   5 -10 330.107 33.1096   1
  -2  -5 -10 15.3716 16.1557  -2
   2   5  -9 15.3716 16.1557   1
  -2  -5  -9 1135.30 22.2053  -2
   2   5  -8 1135.30 22.2053   1
  -2  -5  -8 245.091 24.2654  -2
   2   5  -7 245.091 24.2654   1
  -2  -5  -7 113.965 13.3187  -2
   2   5  -6 113.965 13.3187   1
  -2  -5  -6 58.2435 14.7549  -2
   2   5  -5 58.2435 14.7549   1
  -2  -5  -5 740.962 18.4143  -2
   2   5  -4 740.962 18.4143   1
  -2  -5  -4 3306.10 26.3190  -2
   2   5  -3 3306.10 26.3190   1
  -2  -5  -3 2395.13 23.2563  -2
   2   5  -2 2395.13 23.2563   1
  -2  -5  -2 1401.80 20.0952  -2
   2   5  -1 1401.80 20.0952   1
  -2  -5  -1 1806.30 19.2603  -2
   2   5   0 1806.30 19.2603   1
  -2  -5   0 1934.43 26.6578  -2
   2   5   1 1934.43 26.6578   1
  -2  -5   1 1090.32 23.5716  -2
   2   5   2 1090.32 23.5716   1
  -2  -5   2 3207.16 22.6132  -2
   2   5   3 3207.16 22.6132   1
  -2  -5   3 3827.25 24.1620  -2
   2   5   4 3827.25 24.1620   1
  -2  -5   4 659.352 20.1570  -2
   2   5   5 659.352 20.1570   1
  -2  -5   5 59.4572 21.4197  -2
   2   5   6 59.4572 21.4197   1
  -2  -5   6 250.482 23.3680  -2
   2   5   7 250.482 23.3680   1
  -2  -5   7 1796.25 25.5934  -2
   2   5   8 1796.25 25.5934   1
  -2  -5   8 1088.44 27.3600  -2
   2   5   9 1088.44 27.3600   1
  -2  -5   9 79.8684 22.4583  -2
   2   5  10 79.8684 22.4583   1
  -2  -5  10 2196.88 31.3797  -2
   2   5  11 2196.88 31.3797   1
  -2  -5  11 96.2665 20.3306  -2
   2   5  12 96.2665 20.3306   1
  -2  -5  12 1354.10 23.7877  -2
   2   5  13 1354.10 23.7877   1
  -2  -5  13 144.099 26.3806  -2
   2   5  14 144.099 26.3806   1
  -2  -5  14-16.4359 21.3291  -2
   2   5  15-16.4359 21.3291   1
  -2  -6 -15 92.8564 32.1395  -2
   2   6 -14 92.8564 32.1395   1
  -2  -6 -14 411.049 27.2396  -2
   2   6 -13 411.049 27.2396   1
  -2  -6 -13 47.9290 14.8435  -2
   2   6 -12 47.9290 14.8435   1
  -2  -6 -12 1067.74 21.5455  -2
   2   6 -11 1067.74 21.5455   1
  -2  -6 -11 1218.00 24.3314  -2
   2   6 -10 1218.00 24.3314   1
  -2  -6 -10 116.272 17.4223  -2
   2   6  -9 116.272 17.4223   1
  -2  -6  -9 40.2779 10.9415  -2
   2   6  -8 40.2779 10.9415   1
  -2  -6  -8 164.518 17.9523  -2
   2   6  -7 164.518 17.9523   1
  -2  -6  -7 18.6826 9.06645  -2
   2   6  -6 18.6826 9.06645   1
  -2  -6  -6 31.3976 11.0513  -2
   2   6  -5 31.3976 11.0513   1
  -2  -6  -5 407.742 16.5520  -2
   2   6  -4 407.742 16.5520   1
  -2  -6  -4 3011.62 27.5453  -2
   2   6  -3 3011.62 27.5453   1
  -2  -6  -3 7149.32 38.2444  -2
   2   6  -2 7149.32 38.2444   1
  -2  -6  -2 2136.71 20.8926  -2
   2   6  -1 2136.71 20.8926   1
  -2  -6  -1 3235.46 25.3571  -2
   2   6   0 3235.46 25.3571   1
  -2  -6   0 2659.14 23.8122  -2
   2   6   1 2659.14 23.8122   1
  -2  -6   1 1523.59 20.1013  -2
   2   6   2 1523.59 20.1013   1
  -2  -6   2 9739.80 59.2150  -2
   2   6   3 9739.80 59.2150   1
  -2  -6   3 3661.88 53.9607  -2
   2   6   4 3661.88 53.9607   1
  -2  -6   4 379.437 19.8729  -2
   2   6   5 379.437 19.8729   1
  -2  -6   5 188.403 19.8067  -2
   2   6   6 188.403 19.8067   1
  -2  -6   6 161.473 19.4975  -2
   2   6   7 161.473 19.4975   1
  -2  -6   7 626.670 25.6794  -2
   2   6   8 626.670 25.6794   1
  -2  -6   8 174.141 22.1592  -2
   2   6   9 174.141 22.1592   1
  -2  -6   9 654.094 23.8509  -2
   2   6  10 654.094 23.8509   1
  -2  -6  10 983.742 23.7718  -2
   2   6  11 983.742 23.7718   1
  -2  -6  11 830.743 21.0180  -2
   2   6  12 830.743 21.0180   1
  -2  -6  12 25.3307 14.6422  -2
   2   6  13 25.3307 14.6422   1
  -2  -6  13 346.931 20.4397  -2
   2   6  14 346.931 20.4397   1
  -2  -7 -12 28.1697 20.6272  -2
   2   7 -11 28.1697 20.6272   1
  -2  -7 -11 3.73815 13.5378  -2
   2   7 -10 3.73815 13.5378   1
  -2  -7 -10 570.421 21.3930  -2
   2   7  -9 570.421 21.3930   1
  -2  -7  -9 85.5497 17.0702  -2
   2   7  -8 85.5497 17.0702   1
  -2  -7  -8 238.063 19.0816  -2
   2   7  -7 238.063 19.0816   1
  -2  -7  -7 351.917 30.1583  -2
   2   7  -6 351.917 30.1583   1
  -2  -7  -6 242.104 15.2670  -2
   2   7  -5 242.104 15.2670   1
  -2  -7  -5 50.1956 9.72432  -2
   2   7  -4 50.1956 9.72432   1
  -2  -7  -4 133.917 12.8700  -2
   2   7  -3 133.917 12.8700   1
  -2  -7  -3 1144.94 16.7935  -2
   2   7  -2 1144.94 16.7935   1
  -2  -7  -2 261.220 14.0376  -2
   2   7  -1 261.220 14.0376   1
  -2  -7  -1 183.985 14.6466  -2
   2   7   0 183.985 14.6466   1
  -2  -7   0 237.229 14.0388  -2
   2   7   1 237.229 14.0388   1
  -2  -7   1 201.722 17.4321  -2
   2   7   2 201.722 17.4321   1
  -2  -7   2 977.242 18.8417  -2
   2   7   3 977.242 18.8417   1
  -2  -7   3 292.251 30.4696  -2
   2   7   4 292.251 30.4696   1
  -2  -7   4 197.649 31.7350  -2
   2   7   5 197.649 31.7350   1
  -2  -7   5 726.001 24.5587  -2
   2   7   6 726.001 24.5587   1
  -2  -7   6 1966.15 40.6811  -2
   2   7   7 1966.15 40.6811   1
  -2  -7   7 225.036 19.4428  -2
   2   7   8 225.036 19.4428   1
  -2  -7   8 70.6335 16.7056  -2
   2   7   9 70.6335 16.7056   1
  -2  -7   9 455.112 17.2946  -2
   2   7  10 455.112 17.2946   1
  -2  -7  10 1.75168 12.8674  -2
   2   7  11 1.75168 12.8674   1
  -2  -7  11 155.121 14.6927  -2
   2   7  12 155.121 14.6927   1
  -2  -8  -8 92.5272 28.0215  -2
   2   8  -7 92.5272 28.0215   1
  -2  -8  -7 167.338 13.8995  -2
   2   8  -6 167.338 13.8995   1
  -2  -8  -6 262.869 14.6974  -2
   2   8  -5 262.869 14.6974   1
  -2  -8  -5 132.613 12.9748  -2
   2   8  -4 132.613 12.9748   1
  -2  -8  -4 1442.86 20.6395  -2
   2   8  -3 1442.86 20.6395   1
  -2  -8  -3-3.18690 9.91694  -2
   2   8  -2-3.18690 9.91694   1
  -2  -8  -2 204.260 9.25505  -2
   2   8  -1 204.260 9.25505   1
  -2  -8  -1-1.51124 11.9544  -2
   2   8   0-1.51124 11.9544   1
  -2  -8   0 22.5024 13.2629  -2
   2   8   1 22.5024 13.2629   1
  -2  -8   1 270.339 14.6020  -2
   2   8   2 270.339 14.6020   1
  -2  -8   2 10.3641 11.6627  -2
   2   8   3 10.3641 11.6627   1
  -2  -8   3 2147.01 18.7040  -2
   2   8   4 2147.01 18.7040   1
  -2  -8   4 200.662 15.0057  -2
   2   8   5 200.662 15.0057   1
  -2  -8   5 354.439 20.7411  -2
   2   8   6 354.439 20.7411   1
  -2  -8   6 137.229 18.9853  -2
   2   8   7 137.229 18.9853   1
  -2  -8   7 92.1082 18.6944  -2
   2   8   8 92.1082 18.6944   1
  -3   5 -14 408.002 19.4108  -2
   3  -5 -12 408.002 19.4108   1
  -3   4 -17 530.501 15.6897  -2
   3  -4 -15 530.501 15.6897   1
  -3   4 -16 287.926 21.6769  -2
   3  -4 -14 287.926 21.6769   1
  -3   4 -15 619.255 27.2515  -2
   3  -4 -13 619.255 27.2515   1
  -3   4   9 443.175 37.4570  -2
   3  -4  11 443.175 37.4570   1
  -3   4  10 884.466 37.4321  -2
   3  -4  12 884.466 37.4321   1
  -3   4  11 206.605 31.2006  -2
   3  -4  13 206.605 31.2006   1
  -3   4  12 617.692 29.2877  -2
   3  -4  14 617.692 29.2877   1
  -3   3 -18 813.418 25.5956  -2
   3  -3 -16 813.418 25.5956   1
  -3   3 -17 611.950 18.5058  -2
   3  -3 -15 611.950 18.5058   1
  -3   3 -16 294.259 29.9611  -2
   3  -3 -14 294.259 29.9611   1
  -3   3 -15 966.536 38.2327  -2
   3  -3 -13 966.536 38.2327   1
  -3   3   8 8110.02 71.2088  -2
   3  -3  10 8110.02 71.2088   1
  -3   3   9 369.484 35.4017  -2
   3  -3  11 369.484 35.4017   1
  -3   3  10 1886.70 33.8566  -2
   3  -3  12 1886.70 33.8566   1
  -3   3  11 365.050 25.8540  -2
   3  -3  13 365.050 25.8540   1
  -3   3  12 90.1743 22.9307  -2
   3  -3  14 90.1743 22.9307   1
  -3   3  13 722.684 23.6165  -2
   3  -3  15 722.684 23.6165   1
  -3   3  14 293.015 29.8729  -2
   3  -3  16 293.015 29.8729   1
  -3   3  15 401.991 27.3451  -2
   3  -3  17 401.991 27.3451   1
  -3   2 -18 1334.53 24.4631  -2
   3  -2 -16 1334.53 24.4631   1
  -3   2 -17 212.085 19.5082  -2
   3  -2 -15 212.085 19.5082   1
  -3   2 -16 4488.01 58.0161  -2
   3  -2 -14 4488.01 58.0161   1
  -3   2 -15 605.519 39.6863  -2
   3  -2 -13 605.519 39.6863   1
  -3   2  -5 9048.88 74.1922  -2
   3  -2  -3 9048.88 74.1922   1
  -3   2  -4 2356.16 37.9476  -2
   3  -2  -2 2356.16 37.9476   1
  -3   2  -3 940.920 27.7883  -2
   3  -2  -1 940.920 27.7883   1
  -3   2  -2 4999.93 42.8080  -2
   3  -2   0 4999.93 42.8080   1
  -3   2  -1 3010.72 43.5467  -2
   3  -2   1 3010.72 43.5467   1
  -3   2   0 3301.51 44.6836  -2
   3  -2   2 3301.51 44.6836   1
  -3   2   1 735.607 29.8185  -2
   3  -2   3 735.607 29.8185   1
  -3   2   2 2019.02 35.8420  -2
   3  -2   4 2019.02 35.8420   1
  -3   2   3 9291.25 101.810  -2
   3  -2   5 9291.25 101.810   1
  -3   2   4 1961.49 58.7728  -2
   3  -2   6 1961.49 58.7728   1
  -3   2   9 5472.47 69.5033  -2
   3  -2  11 5472.47 69.5033   1
  -3   2  10 1241.73 34.6213  -2
   3  -2  12 1241.73 34.6213   1
  -3   2  11 345.208 29.5056  -2
   3  -2  13 345.208 29.5056   1
  -3   2  12 572.039 29.9302  -2
   3  -2  14 572.039 29.9302   1
  -3   2  13 421.035 27.8742  -2
   3  -2  15 421.035 27.8742   1
  -3   2  14 3189.09 37.5614  -2
   3  -2  16 3189.09 37.5614   1
  -3   2  15 71.1751 12.9050  -2
   3  -2  17 71.1751 12.9050   1
  -3   2  16 1350.41 23.0047  -2
   3  -2  18 1350.41 23.0047   1
  -3   2  17 62.1078 11.0929  -2
   3  -2  19 62.1078 11.0929   1
  -3   1 -19 1100.56 26.6598  -2
   3  -1 -17 1100.56 26.6598   1
  -3   1 -18 53.7404 15.2695  -2
   3  -1 -16 53.7404 15.2695   1
  -3   1 -17 318.303 25.9172  -2
   3  -1 -15 318.303 25.9172   1
  -3   1 -16 185.560 30.0913  -2
   3  -1 -14 185.560 30.0913   1
  -3   1 -15 1320.13 44.2246  -2
   3  -1 -13 1320.13 44.2246   1
  -3   1 -14 1216.74 44.1010  -2
   3  -1 -12 1216.74 44.1010   1
  -3   1 -13 4202.24 62.7284  -2
   3  -1 -11 4202.24 62.7284   1
  -3   1  -7 2541.79 73.9435  -2
   3  -1  -5 2541.79 73.9435   1
  -3   1  -6 5017.37 51.3259  -2
   3  -1  -4 5017.37 51.3259   1
  -3   1  -5 2029.92 37.9391  -2
   3  -1  -3 2029.92 37.9391   1
  -3   1  -4 10334.8 70.7108  -2
   3  -1  -2 10334.8 70.7108   1
  -3   1  -3 7211.73 56.7971  -2
   3  -1  -1 7211.73 56.7971   1
  -3   1  -2 2604.83 45.5867  -2
   3  -1   0 2604.83 45.5867   1
  -3   1  -1 834.495 32.0445  -2
   3  -1   1 834.495 32.0445   1
  -3   1   0 3692.95 48.1610  -2
   3  -1   2 3692.95 48.1610   1
  -3   1   1 5355.73 41.2518  -2
   3  -1   3 5355.73 41.2518   1
  -3   1   2 10546.2 64.3660  -2
   3  -1   4 10546.2 64.3660   1
  -3   1   3 2531.12 38.6773  -2
   3  -1   5 2531.12 38.6773   1
  -3   1   4 4371.58 50.8500  -2
   3  -1   6 4371.58 50.8500   1
  -3   1   5 4275.31 54.9870  -2
   3  -1   7 4275.31 54.9870   1
  -3   1   6 6557.74 89.8860  -2
   3  -1   8 6557.74 89.8860   1
  -3   1  10 235.080 29.2017  -2
   3  -1  12 235.080 29.2017   1
  -3   1  11 3755.09 45.7654  -2
   3  -1  13 3755.09 45.7654   1
  -3   1  12 1300.48 34.6533  -2
   3  -1  14 1300.48 34.6533   1
  -3   1  13 1120.16 33.7963  -2
   3  -1  15 1120.16 33.7963   1
  -3   1  14 164.246 27.2879  -2
   3  -1  16 164.246 27.2879   1
  -3   1  15 267.787 25.6407  -2
   3  -1  17 267.787 25.6407   1
  -3   1  16 24.9300 19.6028  -2
   3  -1  18 24.9300 19.6028   1
  -3   1  17 752.995 11.8286  -2
   3  -1  19 752.995 11.8286   1
  -3   1  18 158.132 31.9354  -2
   3  -1  20 158.132 31.9354   1
   3   0 -18 66.1638 11.2714   1
  -3   0 -19 272.432 21.8284  -2
   3   0 -17 272.432 21.8284   1
  -3   0 -17 93.1918 12.9141  -2
   3   0 -15 93.1918 12.9141   1
  -3   0 -16 297.188 26.2268  -2
   3   0 -14 297.188 26.2268   1
  -3   0 -15 1861.49 37.9776  -2
   3   0 -13 1861.49 37.9776   1
  -3   0 -14 121.147 30.3033  -2
   3   0 -12 121.147 30.3033   1
  -3   0 -13 2085.47 47.0121  -2
   3   0 -11 2085.47 47.0121   1
  -3   0 -12 4092.97 55.5245  -2
   3   0 -10 4092.97 55.5245   1
  -3   0 -11 752.797 34.3015  -2
   3   0  -9 752.797 34.3015   1
  -3   0 -10 433.266 31.3161  -2
   3   0  -8 433.266 31.3161   1
  -3   0  -9 602.237 30.5100  -2
   3   0  -7 602.237 30.5100   1
  -3   0  -8 7903.17 52.4249  -2
   3   0  -6 7903.17 52.4249   1
  -3   0  -7 2029.32 31.1073  -2
   3   0  -5 2029.32 31.1073   1
  -3   0  -6 2150.62 29.6131  -2
   3   0  -4 2150.62 29.6131   1
  -3   0  -5 470.502 17.7236  -2
   3   0  -3 470.502 17.7236   1
  -3   0  -4 1250.94 33.0204  -2
   3   0  -2 1250.94 33.0204   1
  -3   0  -3 5037.05 54.1831  -2
   3   0  -1 5037.05 54.1831   1
  -3   0  -2 222.323 27.8296  -2
   3   0   0 222.323 27.8296   1
  -3   0  -1 43263.9 144.578  -2
   3   0   1 43263.9 144.578   1
  -3   0   0 278.962 28.0127  -2
   3   0   2 278.962 28.0127   1
  -3   0   1 3208.99 33.5861  -2
   3   0   3 3208.99 33.5861   1
  -3   0   2 1266.51 29.4424  -2
   3   0   4 1266.51 29.4424   1
  -3   0   3 379.396 25.1948  -2
   3   0   5 379.396 25.1948   1
  -3   0   4 1804.13 35.9191  -2
   3   0   6 1804.13 35.9191   1
  -3   0   5 2215.39 40.5323  -2
   3   0   7 2215.39 40.5323   1
  -3   0   6 8353.50 78.1941  -2
   3   0   8 8353.50 78.1941   1
  -3   0   9 765.718 41.4030  -2
   3   0  11 765.718 41.4030   1
  -3   0  10 3923.52 59.9638  -2
   3   0  12 3923.52 59.9638   1
  -3   0  11 2150.47 54.4614  -2
   3   0  13 2150.47 54.4614   1
  -3   0  12 177.608 42.0596  -2
   3   0  14 177.608 42.0596   1
  -3   0  13 1656.69 49.7013  -2
   3   0  15 1656.69 49.7013   1
  -3   0  14 255.882 27.6332  -2
   3   0  16 255.882 27.6332   1
  -3   0  15 369.519 26.2338  -2
   3   0  17 369.519 26.2338   1
  -3   0  16 239.040 22.6624  -2
   3   0  18 239.040 22.6624   1
  -3   0  17 216.395 19.7993  -2
   3   0  19 216.395 19.7993   1
  -3   0  18 230.854 21.7154  -2
   3   0  20 230.854 21.7154   1
   3   1 -17 35.3129 14.8607   1
  -3  -1 -18 75.9815 23.7155  -2
   3   1 -16 75.9815 23.7155   1
  -3  -1 -17 14.0805 25.8401  -2
   3   1 -15 14.0805 25.8401   1
  -3  -1 -16 10.6482 9.91204  -2
   3   1 -14 10.6482 9.91204   1
  -3  -1 -15 176.159 20.2619  -2
   3   1 -13 176.159 20.2619   1
  -3  -1 -14 2189.35 36.6293  -2
   3   1 -12 2189.35 36.6293   1
  -3  -1 -13 2218.69 36.4100  -2
   3   1 -11 2218.69 36.4100   1
  -3  -1 -12 1967.04 37.5401  -2
   3   1 -10 1967.04 37.5401   1
  -3  -1 -11 358.201 20.6788  -2
   3   1  -9 358.201 20.6788   1
  -3  -1 -10 986.603 22.5713  -2
   3   1  -8 986.603 22.5713   1
  -3  -1  -9 7614.96 38.7429  -2
   3   1  -7 7614.96 38.7429   1
  -3  -1  -8 3518.44 23.0994  -2
   3   1  -6 3518.44 23.0994   1
  -3  -1  -7 463.231 18.0072  -2
   3   1  -5 463.231 18.0072   1
  -3  -1  -6 629.498 15.1287  -2
   3   1  -4 629.498 15.1287   1
  -3  -1  -5 2086.82 18.3384  -2
   3   1  -3 2086.82 18.3384   1
  -3  -1  -4 1707.76 16.5669  -2
   3   1  -2 1707.76 16.5669   1
  -3  -1  -3 1170.81 33.6635  -2
   3   1  -1 1170.81 33.6635   1
  -3  -1  -2 22944.9 180.012  -2
   3   1   0 22944.9 180.012   1
  -3  -1  -1 5692.00 98.9332  -2
   3   1   1 5692.00 98.9332   1
  -3  -1   0 17580.2 162.962  -2
   3   1   2 17580.2 162.962   1
  -3  -1   1 1308.03 38.0897  -2
   3   1   3 1308.03 38.0897   1
  -3  -1   2 2208.76 34.3038  -2
   3   1   4 2208.76 34.3038   1
  -3  -1   3 1651.84 32.8297  -2
   3   1   5 1651.84 32.8297   1
  -3  -1   4 589.928 32.1068  -2
   3   1   6 589.928 32.1068   1
  -3  -1   5 502.261 32.5944  -2
   3   1   7 502.261 32.5944   1
  -3  -1   6 2758.57 84.4167  -2
   3   1   8 2758.57 84.4167   1
  -3  -1   7 7941.65 61.3925  -2
   3   1   9 7941.65 61.3925   1
  -3  -1   8 943.723 35.2823  -2
   3   1  10 943.723 35.2823   1
  -3  -1   9 306.049 24.1400  -2
   3   1  11 306.049 24.1400   1
  -3  -1  10 2073.42 41.8928  -2
   3   1  12 2073.42 41.8928   1
  -3  -1  11 2091.62 44.7214  -2
   3   1  13 2091.62 44.7214   1
  -3  -1  12 2439.64 45.4526  -2
   3   1  14 2439.64 45.4526   1
  -3  -1  13 737.062 37.8148  -2
   3   1  15 737.062 37.8148   1
  -3  -1  14 96.1982 33.1075  -2
   3   1  16 96.1982 33.1075   1
  -3  -1  15 3.39672 29.8544  -2
   3   1  17 3.39672 29.8544   1
  -3  -1  16 93.6126 28.1962  -2
   3   1  18 93.6126 28.1962   1
  -3  -1  17 73.4749 24.3764  -2
   3   1  19 73.4749 24.3764   1
  -3  -1  18 190.604 22.5566  -2
   3   1  20 190.604 22.5566   1
   3   2 -17 19.3707 10.3991   1
   3   2 -16 94.3379 16.0951   1
   3   2 -15 14.4467 18.3206   1
   3   2 -14 224.608 21.7445   1
  -3  -2 -15 148.540 29.1676  -2
   3   2 -13 148.540 29.1676   1
   3   2 -13-2.86125 5.85755   1
  -3  -2 -14 399.000 43.7819  -2
   3   2 -12 399.000 43.7819   1
  -3  -2 -13 80.4578 19.2759  -2
   3   2 -11 80.4578 19.2759   1
  -3  -2 -12 1207.09 23.0249  -2
   3   2 -10 1207.09 23.0249   1
  -3  -2 -11 104.319 20.7533  -2
   3   2  -9 104.319 20.7533   1
  -3  -2 -10 1065.61 23.6908  -2
   3   2  -8 1065.61 23.6908   1
  -3  -2  -9 4916.88 32.3186  -2
   3   2  -7 4916.88 32.3186   1
  -3  -2  -8 1088.21 15.2521  -2
   3   2  -6 1088.21 15.2521   1
  -3  -2  -7 1543.49 15.6916  -2
   3   2  -5 1543.49 15.6916   1
  -3  -2  -6 2917.18 17.9209  -2
   3   2  -4 2917.18 17.9209   1
  -3  -2  -5 1328.38 17.1147  -2
   3   2  -3 1328.38 17.1147   1
  -3  -2  -4 2859.12 15.4865  -2
   3   2  -2 2859.12 15.4865   1
  -3  -2  -3 6977.93 22.0547  -2
   3   2  -1 6977.93 22.0547   1
  -3  -2  -2 15261.4 30.1383  -2
   3   2   0 15261.4 30.1383   1
  -3  -2  -1 700.139 11.9358  -2
   3   2   1 700.139 11.9358   1
  -3  -2   0 14466.3 30.5063  -2
   3   2   2 14466.3 30.5063   1
  -3  -2   1 8816.03 25.0033  -2
   3   2   3 8816.03 25.0033   1
  -3  -2   2 3563.13 15.6036  -2
   3   2   4 3563.13 15.6036   1
  -3  -2   3 1536.65 14.7315  -2
   3   2   5 1536.65 14.7315   1
  -3  -2   4 2395.77 22.5326  -2
   3   2   6 2395.77 22.5326   1
  -3  -2   5 1536.79 25.6614  -2
   3   2   7 1536.79 25.6614   1
  -3  -2   6 1224.74 29.7910  -2
   3   2   8 1224.74 29.7910   1
  -3  -2   7 5075.87 33.3033  -2
   3   2   9 5075.87 33.3033   1
  -3  -2   8 1042.05 23.8843  -2
   3   2  10 1042.05 23.8843   1
  -3  -2   9 111.758 21.6897  -2
   3   2  11 111.758 21.6897   1
  -3  -2  10 1264.86 26.9400  -2
   3   2  12 1264.86 26.9400   1
  -3  -2  11 65.7304 23.2193  -2
   3   2  13 65.7304 23.2193   1
  -3  -2  12 3320.61 33.1194  -2
   3   2  14 3320.61 33.1194   1
  -3  -2  13 174.064 23.5192  -2
   3   2  15 174.064 23.5192   1
  -3  -2  14 260.940 33.5159  -2
   3   2  16 260.940 33.5159   1
   3   2  16 115.183 23.4783   1
  -3  -2  15 161.628 21.1282  -2
   3   2  17 161.628 21.1282   1
  -3  -2  16 87.0456 18.5590  -2
   3   2  18 87.0456 18.5590   1
  -3  -2  17-7.81065 23.0497  -2
   3   2  19-7.81065 23.0497   1
   3   2  19 17.5230 15.5567   1
   3   3 -16 0.59879 9.89782   1
   3   3 -15 520.910 17.0768   1
   3   3 -14 19.1195 18.5081   1
   3   3 -13 114.423 16.5508   1
   3   3 -12 17.4922 13.4596   1
   3   3 -11 19.6383 7.80082   1
  -3  -3 -12 1487.75 47.4425  -2
   3   3 -10 1487.75 47.4425   1
   3   3 -10 1215.73 19.4607   1
  -3  -3 -11 248.421 41.1712  -2
   3   3  -9 248.421 41.1712   1
   3   3  -9 195.609 15.9449   1
  -3  -3 -10 575.286 18.9195  -2
   3   3  -8 575.286 18.9195   1
  -3  -3  -9 767.897 19.2089  -2
   3   3  -7 767.897 19.2089   1
  -3  -3  -8 1516.80 20.9894  -2
   3   3  -6 1516.80 20.9894   1
  -3  -3  -7 2236.05 22.1319  -2
   3   3  -5 2236.05 22.1319   1
  -3  -3  -6 1120.67 16.2390  -2
   3   3  -4 1120.67 16.2390   1
  -3  -3  -5 3152.81 16.5920  -2
   3   3  -3 3152.81 16.5920   1
  -3  -3  -4 1257.71 13.2613  -2
   3   3  -2 1257.71 13.2613   1
  -3  -3  -3 2006.52 13.6806  -2
   3   3  -1 2006.52 13.6806   1
  -3  -3  -2 1783.66 13.2734  -2
   3   3   0 1783.66 13.2734   1
  -3  -3  -1 4909.36 18.1091  -2
   3   3   1 4909.36 18.1091   1
  -3  -3   0 1347.92 12.6759  -2
   3   3   2 1347.92 12.6759   1
  -3  -3   1 2372.20 15.5008  -2
   3   3   3 2372.20 15.5008   1
  -3  -3   2 1409.96 13.9521  -2
   3   3   4 1409.96 13.9521   1
  -3  -3   3 2501.31 15.3610  -2
   3   3   5 2501.31 15.3610   1
  -3  -3   4 1470.69 15.8657  -2
   3   3   6 1470.69 15.8657   1
  -3  -3   5 1853.18 15.2744  -2
   3   3   7 1853.18 15.2744   1
  -3  -3   6 1231.19 16.0361  -2
   3   3   8 1231.19 16.0361   1
  -3  -3   7 882.031 16.1542  -2
   3   3   9 882.031 16.1542   1
  -3  -3   8 179.439 14.3792  -2
   3   3  10 179.439 14.3792   1
  -3  -3   9 87.5227 11.6984  -2
   3   3  11 87.5227 11.6984   1
  -3  -3  10 152.677 26.9234  -2
   3   3  12 152.677 26.9234   1
  -3  -3  11 346.774 25.2133  -2
   3   3  13 346.774 25.2133   1
  -3  -3  12 182.332 19.9684  -2
   3   3  14 182.332 19.9684   1
  -3  -3  13 1423.46 35.1358  -2
   3   3  15 1423.46 35.1358   1
   3   3  15 72.8273 17.2214   1
  -3  -3  14 926.557 30.7687  -2
   3   3  16 926.557 30.7687   1
   3   3  16 719.759 20.7779   1
   3   3  17 154.817 11.5597   1
   3   3  18 61.4653 8.67830   1
   3   4 -14 52.2033 10.7572   1
   3   4 -13 54.6252 14.9524   1
   3   4 -12-2.05408 16.8957   1
   3   4 -11 1323.78 23.4045   1
   3   4 -10-5.00237 4.96235   1
  -3  -4 -11 543.660 36.8382  -2
   3   4  -9 543.660 36.8382   1
   3   4  -9 123.377 12.1006   1
  -3  -4 -10 1251.09 41.2088  -2
   3   4  -8 1251.09 41.2088   1
   3   4  -8 10.4131 13.7842   1
  -3  -4  -9 2045.45 20.8752  -2
   3   4  -7 2045.45 20.8752   1
   3   4  -7 1743.19 31.2898   1
  -3  -4  -8-2.48468 14.0225  -2
   3   4  -6-2.48468 14.0225   1
  -3  -4  -7 1262.25 18.6494  -2
   3   4  -5 1262.25 18.6494   1
  -3  -4  -6 2277.34 20.3320  -2
   3   4  -4 2277.34 20.3320   1
  -3  -4  -5 4044.59 23.4104  -2
   3   4  -3 4044.59 23.4104   1
  -3  -4  -4 2191.95 17.8780  -2
   3   4  -2 2191.95 17.8780   1
  -3  -4  -3 186.033 15.1184  -2
   3   4  -1 186.033 15.1184   1
  -3  -4  -2 576.925 13.9887  -2
   3   4   0 576.925 13.9887   1
  -3  -4  -1 875.514 14.6668  -2
   3   4   1 875.514 14.6668   1
  -3  -4   0 639.333 15.0605  -2
   3   4   2 639.333 15.0605   1
  -3  -4   1 185.582 14.0783  -2
   3   4   3 185.582 14.0783   1
  -3  -4   2 2771.00 22.3143  -2
   3   4   4 2771.00 22.3143   1
  -3  -4   3 3195.65 23.2328  -2
   3   4   5 3195.65 23.2328   1
  -3  -4   4 2043.19 21.1698  -2
   3   4   6 2043.19 21.1698   1
  -3  -4   5 1439.12 20.3692  -2
   3   4   7 1439.12 20.3692   1
  -3  -4   6 14.7590 20.2085  -2
   3   4   8 14.7590 20.2085   1
  -3  -4   7 1723.98 35.4577  -2
   3   4   9 1723.98 35.4577   1
   3   4   9 262.406 26.2603   1
  -3  -4   8 1320.15 35.9443  -2
   3   4  10 1320.15 35.9443   1
   3   4  10 1201.85 31.8763   1
   3   4  11 331.096 18.2704   1
   3   4  12 971.389 30.3860   1
   3   4  13 19.6296 22.6945   1
   3   5 -14 34.9375 16.7878   1
   3   5 -13 154.914 23.1008   1
   3   5 -12 2.09186 11.5171   1
   3   5 -11 178.285 16.0339   1
   3   5 -10 26.2396 14.5010   1
   3   5  -9-1.14828 5.95826   1
   3   5  -8-3.22110 8.04203   1
  -3  -5  -9 1184.78 33.7191  -2
   3   5  -7 1184.78 33.7191   1
   3   5  -7 142.619 13.8435   1
  -3  -5  -8 88.2977 21.6038  -2
   3   5  -6 88.2977 21.6038   1
   3   5  -6 21.9962 17.3364   1
  -3  -5  -7 21.6485 15.2946  -2
   3   5  -5 21.6485 15.2946   1
  -3  -5  -6 4543.32 23.2878  -2
   3   5  -4 4543.32 23.2878   1
  -3  -5  -5 712.294 19.2853  -2
   3   5  -3 712.294 19.2853   1
  -3  -5  -4 1571.38 21.1589  -2
   3   5  -2 1571.38 21.1589   1
  -3  -5  -3 910.907 19.9880  -2
   3   5  -1 910.907 19.9880   1
  -3  -5  -2 28.4582 16.5392  -2
   3   5   0 28.4582 16.5392   1
  -3  -5  -1 982.068 24.1321  -2
   3   5   1 982.068 24.1321   1
  -3  -5   0 10.2915 17.6213  -2
   3   5   2 10.2915 17.6213   1
  -3  -5   1 968.461 18.1770  -2
   3   5   3 968.461 18.1770   1
  -3  -5   2 1240.62 18.7429  -2
   3   5   4 1240.62 18.7429   1
  -3  -5   3 854.232 17.8356  -2
   3   5   5 854.232 17.8356   1
  -3  -5   4 4432.50 25.0343  -2
   3   5   6 4432.50 25.0343   1
  -3  -5   5 32.5834 19.0900  -2
   3   5   7 32.5834 19.0900   1
  -3  -5   6 56.2993 22.3973  -2
   3   5   8 56.2993 22.3973   1
   3   5   9 1133.44 24.2095   1
   3   5  10 344.348 20.7440   1
   3   5  11 27.9756 16.9344   1
   3   5  12 38.1922 15.6682   1
   3   5  13 64.0561 21.7788   1
   3   5  14 84.0680 18.3136   1
   3   6 -12 200.412 18.1373   1
   3   6 -11-0.23655 21.0782   1
   3   6 -10 900.298 12.8498   1
   3   6  -9 2.44310 10.1294   1
   3   6  -8-3.12440 11.6085   1
  -3  -6  -9 119.635 39.1678  -2
   3   6  -7 119.635 39.1678   1
   3   6  -7 10.1518 8.05071   1
  -3  -6  -8 540.642 30.6621  -2
   3   6  -6 540.642 30.6621   1
   3   6  -6 1.43426 11.4646   1
  -3  -6  -7 603.117 30.3989  -2
   3   6  -5 603.117 30.3989   1
   3   6  -5 524.936 15.6692   1
  -3  -6  -6 425.395 23.4282  -2
   3   6  -4 425.395 23.4282   1
   3   6  -4 312.837 19.1378   1
  -3  -6  -5 1257.94 18.2020  -2
   3   6  -3 1257.94 18.2020   1
  -3  -6  -4 2327.29 22.5121  -2
   3   6  -2 2327.29 22.5121   1
  -3  -6  -3 428.645 22.1196  -2
   3   6  -1 428.645 22.1196   1
  -3  -6  -2 1242.93 28.7533  -2
   3   6   0 1242.93 28.7533   1
  -3  -6  -1 267.901 25.8462  -2
   3   6   1 267.901 25.8462   1
  -3  -6   0 1594.09 21.4758  -2
   3   6   2 1594.09 21.4758   1
  -3  -6   1 347.766 17.5828  -2
   3   6   3 347.766 17.5828   1
  -3  -6   2 2900.59 23.1567  -2
   3   6   4 2900.59 23.1567   1
  -3  -6   3 979.428 18.7539  -2
   3   6   5 979.428 18.7539   1
  -3  -6   4 455.847 20.3627  -2
   3   6   6 455.847 20.3627   1
  -3  -6   5 428.338 23.3708  -2
   3   6   7 428.338 23.3708   1
   3   6   7 80.4821 26.0948   1
   3   6   8 608.961 20.9642   1
   3   6   9 90.2656 17.9093   1
   3   6  10 93.0272 16.8418   1
   3   6  11 434.062 16.7065   1
   3   6  12 151.042 13.0793   1
   3   6  13 11.3765 16.2198   1
   3   7 -10-0.06747 25.0166   1
   3   7  -9 245.720 19.3958   1
   3   7  -8 85.0332 10.5298   1
   3   7  -7-7.14248 8.52421   1
   3   7  -6 19.7320 11.1463   1
  -3  -7  -7 270.953 35.6822  -2
   3   7  -5 270.953 35.6822   1
   3   7  -5 13.3034 9.29331   1
  -3  -7  -6 39.4976 37.8558  -2
   3   7  -4 39.4976 37.8558   1
   3   7  -4 80.4656 11.4106   1
  -3  -7  -5 19.7884 23.5229  -2
   3   7  -3 19.7884 23.5229   1
   3   7  -3 3.45995 15.7243   1
  -3  -7  -4 159.209 17.8330  -2
   3   7  -2 159.209 17.8330   1
   3   7  -2 82.6573 23.1687   1
  -3  -7  -3 553.027 19.0759  -2
   3   7  -1 553.027 19.0759   1
   3   7  -1 755.488 26.6907   1
  -3  -7  -2 1530.18 18.2987  -2
   3   7   0 1530.18 18.2987   1
  -3  -7  -1 80.0947 15.3549  -2
   3   7   1 80.0947 15.3549   1
  -3  -7   0 1451.95 21.4420  -2
   3   7   2 1451.95 21.4420   1
  -3  -7   1 524.180 23.3945  -2
   3   7   3 524.180 23.3945   1
  -3  -7   2 203.481 31.3330  -2
   3   7   4 203.481 31.3330   1
  -3  -7   3 19.9080 16.8402  -2
   3   7   5 19.9080 16.8402   1
  -3  -7   4 49.8794 19.1946  -2
   3   7   6 49.8794 19.1946   1
   3   7   6 10.8791 22.3267   1
   3   7   7 220.850 16.8975   1
   3   7   8 26.8662 14.1281   1
   3   7   9 207.323 13.8551   1
   3   7  10 7.17193 11.0798   1
   3   7  11 32.1288 9.47124   1
   3   8  -5 10.2435 10.9205   1
   3   8  -4 22.1550 9.86999   1
  -3  -8  -5 1061.16 16.3630  -2
   3   8  -3 1061.16 16.3630   1
   3   8  -3 25.9188 11.1058   1
  -3  -8  -4 587.699 15.8303  -2
   3   8  -2 587.699 15.8303   1
   3   8  -2 26.8183 13.8364   1
  -3  -8  -3 39.1262 15.3961  -2
   3   8  -1 39.1262 15.3961   1
   3   8  -1 9.66340 10.0344   1
  -3  -8  -2 536.971 15.6562  -2
   3   8   0 536.971 15.6562   1
   3   8   0 552.261 19.2327   1
  -3  -8  -1 396.633 12.8501  -2
   3   8   1 396.633 12.8501   1
  -3  -8   0 446.293 13.0158  -2
   3   8   2 446.293 13.0158   1
  -3  -8   1 50.7975 11.9499  -2
   3   8   3 50.7975 11.9499   1
  -3  -8   2 810.393 15.9394  -2
   3   8   4 810.393 15.9394   1
   3   8   6 171.932 19.5048   1
   3   8   7 8.59627 16.2953   1
   4  -5 -11 29.1174 19.7242   1
  -4   5   7 1401.82 31.5985  -2
   4  -5  10 1401.82 31.5985   1
   4  -4 -13 64.5866 22.5633   1
   4  -4 -12 329.475 14.6313   1
   4  -4 -11 238.949 17.0962   1
   4  -4 -10 331.545 19.0347   1
   4  -4  -9 59.4684 18.8130   1
   4  -4  -8 7.88265 18.8554   1
   4  -4  12 13.1877 23.7982   1
   4  -4  13 216.236 21.4324   1
   4  -4  14 230.003 18.0222   1
   4  -3 -14-5.10499 10.3947   1
   4  -3 -13 32.6144 17.7503   1
   4  -3 -12 13.7562 19.7907   1
   4  -3 -11 1082.55 28.0434   1
   4  -3 -10 210.186 24.0298   1
   4  -3  -9 424.834 25.1349   1
   4  -3  -8 163.340 23.6097   1
   4  -3  11 218.788 26.3769   1
   4  -3  12 232.876 19.5877   1
   4  -3  13 54.1163 17.8233   1
   4  -3  14 1765.83 21.8379   1
   4  -3  15 3.05185 22.2451   1
   4  -3  16 292.387 20.0652   1
   4  -3  17 66.1133 13.3887   1
   4  -2 -16-51.8745 20.0288   1
   4  -2 -15 106.651 10.9117   1
   4  -2 -14 124.673 14.1436   1
   4  -2 -13 164.909 16.9962   1
   4  -2 -12 17.6303 23.3752   1
   4  -2 -11 116.421 26.1742   1
   4  -2 -10 63.4746 26.3492   1
   4  -2  -9 282.898 27.5632   1
   4  -2  -8 1500.66 33.4692   1
   4  -2  -7 533.433 26.9780   1
   4  -2  -4 808.617 22.5443   1
   4  -2  12 396.910 33.1702   1
   4  -2  13 1034.82 26.4250   1
   4  -2  14 22.6399 20.3465   1
   4  -2  15 973.213 22.9204   1
   4  -2  16 3.91989 16.2744   1
   4  -2  17 288.409 15.0302   1
   4  -2  18 112.911 10.9965   1
   4  -1 -16 18.5977 16.7599   1
   4  -1 -15 38.7004 12.4796   1
   4  -1 -14 358.889 16.5066   1
   4  -1 -13 24.8634 16.8313   1
   4  -1 -12 499.559 20.8822   1
   4  -1 -11 126.876 28.4397   1
   4  -1 -10 634.378 31.6524   1
   4  -1  -9 1.64389 26.3743   1
   4  -1  -8 132.213 25.6601   1
   4  -1  -7 6136.24 48.5761   1
   4  -1  -6 934.913 26.8113   1
   4  -1  -5 2327.07 30.7787   1
   4  -1  -4 377.859 20.0656   1
   4  -1  -3 218.043 18.2433   1
   4  -1   2 141.488 39.8742   1
   4  -1   3 934.511 51.7930   1
   4  -1   4 8489.44 115.457   1
   4  -1  12 126.355 23.6065   1
   4  -1  13 1465.71 29.5381   1
   4  -1  14 114.770 23.2337   1
   4  -1  15 971.571 25.6199   1
   4  -1  16 447.004 21.0779   1
   4  -1  17 14.6259 16.9191   1
   4  -1  18 344.026 15.4340   1
   4  -1  19 158.636 17.5858   1
   4   0 -15 361.939 15.7341   1
   4   0 -14 742.460 17.6367   1
   4   0 -13 540.434 18.9088   1
   4   0 -12 212.444 18.9825   1
   4   0 -11 14.4969 17.5171   1
   4   0 -10 146.116 19.2203   1
   4   0  -9 164.782 27.0923   1
   4   0  -8 1200.94 31.2998   1
   4   0  -7 1909.25 32.5896   1
   4   0  -6 1929.50 31.3384   1
   4   0  -5 4768.56 39.5822   1
   4   0  -4 472.849 20.9977   1
   4   0  -3 172.308 16.3902   1
   4   0  -2 6352.24 25.9819   1
   4   0  -1 215.732 16.5641   1
   4   0   0 275.347 14.2147   1
   4   0   1 54.9151 12.5627   1
   4   0   2 215.899 24.8339   1
   4   0   3 2526.01 41.5818   1
   4   0   4 3731.86 87.2457   1
   4   0  12 583.598 25.4594   1
   4   0  13 529.748 24.8031   1
   4   0  14 1312.66 40.6077   1
   4   0  15 365.280 33.3730   1
   4   0  16 69.3778 29.9830   1
   4   0  17 283.298 28.5650   1
   4   0  18 323.042 25.1189   1
   4   0  19 541.430 24.6824   1
   4   1 -16 37.3480 15.1355   1
   4   1 -15 350.484 10.4579   1
   4   1 -14 1.30888 15.1115   1
   4   1 -13 713.827 23.7926   1
   4   1 -12 63.1393 17.0117   1
   4   1 -11 315.926 18.8979   1
   4   1 -10 308.386 19.0131   1
   4   1  -9 66.3856 17.8367   1
   4   1  -8 25.5632 24.7162   1
   4   1  -7 67.3309 22.8883   1
   4   1  -6 3342.82 26.1689   1
   4   1  -5 41.1172 14.0028   1
   4   1  -4 1166.53 17.8748   1
   4   1  -3 1786.68 19.0367   1
   4   1  -2 2356.82 19.0366   1
   4   1  -1 5052.35 21.7197   1
   4   1   0 141.893 10.2525   1
   4   1   1 8.12474 15.7053   1
   4   1   2 138.141 15.1025   1
   4   1   3 685.026 17.1156   1
   4   1  10 2881.49 39.5800   1
   4   1  11 657.376 22.8327   1
   4   1  12 565.328 22.9940   1
   4   1  13 131.046 20.3579   1
   4   1  14 1370.27 35.6428   1
   4   1  15 113.520 26.9384   1
   4   1  16 64.1456 23.9439   1
   4   1  17 315.477 23.9267   1
   4   1  18 58.2963 18.5125   1
   4   1  19 168.650 11.9592   1
   4   2 -16 56.1237 12.7097   1
   4   2 -15 181.298 17.4429   1
   4   2 -14 79.3621 15.1145   1
   4   2 -13 25.6406 14.1577   1
   4   2 -12 1544.14 27.2820   1
   4   2 -11 134.687 21.9502   1
   4   2 -10 493.605 18.8234   1
   4   2  -9 538.088 19.1687   1
   4   2  -8 132.454 16.9032   1
   4   2  -7 576.174 18.5444   1
   4   2  -6 734.036 26.2246   1
   4   2  -5 3259.88 35.4973   1
   4   2  -4 75.2595 13.9259   1
   4   2  -3-0.61089 12.8347   1
   4   2  -2 56.9805 10.6720   1
   4   2  -1 3440.56 18.5041   1
   4   2   0 1279.87 13.6748   1
   4   2   1-0.72486 10.0976   1
   4   2   2 1853.58 14.5637   1
   4   2   3 4805.86 20.0123   1
   4   2   4 460.045 14.2056   1
   4   2   5 241.788 18.9967   1
   4   2   7 200.547 15.5832   1
   4   2   8 596.792 18.8216   1
   4   2   9 3853.44 36.5724   1
   4   2  10 548.808 18.5790   1
   4   2  11 830.653 20.5487   1
   4   2  12 233.154 18.5671   1
   4   2  13 1106.99 22.6677   1
   4   2  14 15.0501 17.1154   1
   4   2  15-0.93389 16.3634   1
   4   2  16 96.7102 15.7608   1
   4   2  17 2.21349 13.4965   1
   4   2  18 394.823 12.1218   1
   4   3 -15 32.5305 13.2520   1
   4   3 -14 467.435 19.1890   1
   4   3 -13 68.9901 19.1500   1
   4   3 -12 1.14913 10.1894   1
   4   3 -11 247.613 15.4856   1
   4   3 -10 184.448 21.7082   1
   4   3  -9 472.612 25.5797   1
   4   3  -8 1181.50 18.0956   1
   4   3  -7 497.891 15.5293   1
   4   3  -6 194.827 13.9617   1
   4   3  -5-1.50979 12.7281   1
   4   3  -4 682.698 15.5006   1
   4   3  -3 36.7410 10.8535   1
   4   3  -2 1367.66 14.3450   1
   4   3  -1 1517.41 16.1329   1
   4   3   0 929.774 14.4413   1
  -4  -3  -1 3941.95 34.8062  -2
   4   3   1 3941.95 34.8062   1
   4   3   1 2492.38 18.2921   1
  -4  -3   0 4165.21 36.4171  -2
   4   3   2 4165.21 36.4171   1
   4   3   2 3630.98 20.7052   1
   4   3   3 711.934 11.8309   1
   4   3   4 1199.84 13.1658   1
   4   3   5-3.69433 13.6714   1
   4   3   6 148.245 14.7619   1
   4   3   7 398.497 24.9524   1
   4   3   8 35.7672 10.7572   1
   4   3   9-16.5746 12.6536   1
   4   3  11 11.4299 16.3513   1
   4   3  12-1.76084 3.23615   1
   4   3  13-3.22534 5.44536   1
   4   3  14-4.21802 7.09310   1
   4   3  15 32.2788 10.4650   1
   4   3  16 716.626 19.8223   1
   4   3  17 122.053 13.4950   1
   4   4 -14 71.2924 12.1804   1
   4   4 -13 109.063 16.5773   1
   4   4 -12-0.10077 18.0588   1
   4   4 -11 357.632 30.6917   1
   4   4 -10 0.47663 11.8638   1
   4   4  -9 116.387 13.9032   1
   4   4  -8 190.592 18.3819   1
   4   4  -7 2.61694 14.1990   1
   4   4  -6 736.148 15.1962   1
   4   4  -5-2.00291 12.3849   1
   4   4  -4 290.530 13.6767   1
  -4  -4  -5 340.892 23.2343  -2
   4   4  -3 340.892 23.2343   1
   4   4  -3 172.120 28.5411   1
  -4  -4  -4 223.661 17.2053  -2
   4   4  -2 223.661 17.2053   1
   4   4  -2-6.69708 17.1450   1
  -4  -4  -3 1658.93 18.7249  -2
   4   4  -1 1658.93 18.7249   1
   4   4  -1 182.446 22.8004   1
  -4  -4  -2 3.14917 16.3078  -2
   4   4   0 3.14917 16.3078   1
   4   4   0-4.55542 21.2565   1
  -4  -4  -1 7675.77 31.1606  -2
   4   4   1 7675.77 31.1606   1
   4   4   1 4499.29 43.0060   1
  -4  -4   0-6.68478 16.8801  -2
   4   4   2-6.68478 16.8801   1
   4   4   2-10.3768 23.2716   1
  -4  -4   1 2022.01 25.2300  -2
   4   4   3 2022.01 25.2300   1
   4   4   3 1909.70 24.5763   1
  -4  -4   2 326.680 31.5816  -2
   4   4   4 326.680 31.5816   1
   4   4   4 288.133 14.1988   1
   4   4   5 189.621 12.2807   1
   4   4   6 640.897 15.8960   1
   4   4   7 62.7182 17.1628   1
   4   4   8 4.96038 16.2118   1
   4   4   9 291.350 17.8875   1
   4   4  10 1424.57 29.8208   1
   4   5 -12 48.8357 13.1204   1
   4   5 -11 28.6571 12.6663   1
   4   5 -10 88.7118 15.3219   1
   4   5  -9 117.937 11.9864   1
   4   5  -8 869.305 14.4855   1
   4   5  -7 66.0509 12.8447   1
   4   5  -6 177.307 16.4423   1
   4   5  -5 209.549 16.9446   1
  -4  -5  -6 584.278 24.6359  -2
   4   5  -4 584.278 24.6359   1
   4   5  -4 8.95529 19.2738   1
  -4  -5  -5 90.7651 17.3728  -2
   4   5  -3 90.7651 17.3728   1
   4   5  -3 20.6793 26.8724   1
  -4  -5  -4 909.767 19.3742  -2
   4   5  -2 909.767 19.3742   1
  -4  -5  -3 670.962 18.7604  -2
   4   5  -1 670.962 18.7604   1
  -4  -5  -2 2502.60 22.1114  -2
   4   5   0 2502.60 22.1114   1
  -4  -5  -1 490.842 20.4077  -2
   4   5   1 490.842 20.4077   1
   4   5   1 241.277 28.3873   1
  -4  -5   0 3206.33 26.5422  -2
   4   5   2 3206.33 26.5422   1
   4   5   2 2977.68 42.2249   1
  -4  -5   1 872.482 21.0240  -2
   4   5   3 872.482 21.0240   1
   4   5   3 904.914 32.1547   1
  -4  -5   2 1149.30 21.7141  -2
   4   5   4 1149.30 21.7141   1
   4   5   4 1068.62 32.2806   1
  -4  -5   3 144.887 23.1286  -2
   4   5   5 144.887 23.1286   1
   4   5   5 70.3706 26.3209   1
  -4  -5   4 930.358 38.4664  -2
   4   5   6 930.358 38.4664   1
   4   5   6 725.496 21.7564   1
   4   5   7 226.005 19.0587   1
   4   5   8 4.01566 17.6779   1
   4   5   9-2.32746 17.4910   1
   4   5  10 640.484 19.0314   1
   4   5  11 435.496 16.5474   1
   4   6 -10 311.594 10.6997   1
   4   6  -9 83.5452 12.6207   1
   4   6  -8-3.59145 8.57976   1
   4   6  -7 108.111 11.1540   1
  -4  -6  -8 149.322 28.3030  -2
   4   6  -6 149.322 28.3030   1
   4   6  -6 135.529 14.5664   1
  -4  -6  -7 1813.20 25.0199  -2
   4   6  -5 1813.20 25.0199   1
   4   6  -5 1231.76 19.8108   1
  -4  -6  -6 443.621 17.7168  -2
   4   6  -4 443.621 17.7168   1
  -4  -6  -5 1077.03 23.1086  -2
   4   6  -3 1077.03 23.1086   1
   4   6  -3 477.117 28.7854   1
  -4  -6  -4 1160.16 22.5295  -2
   4   6  -2 1160.16 22.5295   1
  -4  -6  -3 252.154 19.7508  -2
   4   6  -1 252.154 19.7508   1
  -4  -6  -2 1198.54 22.6153  -2
   4   6   0 1198.54 22.6153   1
  -4  -6  -1 134.177 16.7956  -2
   4   6   1 134.177 16.7956   1
  -4  -6   0 1669.41 23.9110  -2
   4   6   2 1669.41 23.9110   1
  -4  -6   1 292.524 19.3760  -2
   4   6   3 292.524 19.3760   1
  -4  -6   2 1088.29 26.0323  -2
   4   6   4 1088.29 26.0323   1
   4   6   4 382.514 29.3797   1
  -4  -6   3 1172.42 25.8298  -2
   4   6   5 1172.42 25.8298   1
   4   6   5 522.849 31.4451   1
  -4  -6   4 400.431 30.6028  -2
   4   6   6 400.431 30.6028   1
   4   6   6 13.4740 25.8761   1
   4   6   7 440.331 19.4835   1
   4   6   8 12.2663 16.0428   1
   4   6   9 40.6184 15.3553   1
   4   6  10-5.86898 13.8466   1
   4   6  11 279.963 12.7789   1
   4   7  -8 112.002 24.3650   1
  -4  -7  -9 52.9275 15.1315  -2
   4   7  -7 52.9275 15.1315   1
   4   7  -7 13.5820 17.0683   1
  -4  -7  -8 224.573 15.2251  -2
   4   7  -6 224.573 15.2251   1
  -4  -7  -7 24.6949 16.4219  -2
   4   7  -5 24.6949 16.4219   1
   4   7  -5 16.4763 13.3918   1
  -4  -7  -6 215.642 12.3049  -2
   4   7  -4 215.642 12.3049   1
  -4  -7  -5 668.474 14.2861  -2
   4   7  -3 668.474 14.2861   1
  -4  -7  -4 144.234 13.7380  -2
   4   7  -2 144.234 13.7380   1
  -4  -7  -3 610.603 21.5346  -2
   4   7  -1 610.603 21.5346   1
  -4  -7  -2 133.673 19.7927  -2
   4   7   0 133.673 19.7927   1
  -4  -7  -1 2.36558 19.1798  -2
   4   7   1 2.36558 19.1798   1
  -4  -7   0 149.056 16.6066  -2
   4   7   2 149.056 16.6066   1
  -4  -7   1 630.944 17.5783  -2
   4   7   3 630.944 17.5783   1
  -4  -7   2 187.672 19.0565  -2
   4   7   4 187.672 19.0565   1
   4   7   4 113.926 22.0974   1
  -4  -7   3 635.886 19.0026  -2
   4   7   5 635.886 19.0026   1
  -4  -7   4 198.994 24.2135  -2
   4   7   6 198.994 24.2135   1
   4   7   6 73.0439 20.8538   1
  -4  -7   5 3.25658 22.2480  -2
   4   7   7 3.25658 22.2480   1
   4   7   7-5.24854 18.6332   1
   4   7   8 110.634 12.8343   1
   4   7   9 17.2347 10.3906   1
   4   7  10 27.1293 13.3155   1
  -4  -8  -3 9.38880 17.3781  -2
   4   8  -1 9.38880 17.3781   1
  -4  -8  -2-42.8450 11.2820  -2
   4   8   0-42.8450 11.2820   1
  -4  -8  -1-18.4211 12.9647  -2
   4   8   1-18.4211 12.9647   1
  -4  -8   0-50.4199 19.8713  -2
   4   8   2-50.4199 19.8713   1
  -4  -8   2 518.074 29.8777  -2
   4   8   4 518.074 29.8777   1
  -4  -8   3 114.619 26.5232  -2
   4   8   5 114.619 26.5232   1
   5  -5   9 15.2398 16.2442   1
   5  -4 -10 13.9547 15.5259   1
   5  -4  -9-19.5611 14.8350   1
   5  -4  -8 21.9461 16.8596   1
   5  -4  -7 586.990 21.0070   1
   5  -4  11 5.89997 22.1494   1
   5  -4  12 1.27052 19.5000   1
   5  -4  13 70.2800 15.8444   1
   5  -3 -12 1092.82 23.6357   1
   5  -3 -11-7.09083 16.9962   1
   5  -3 -10 20.2399 19.2576   1
   5  -3  -9 199.880 22.6493   1
   5  -3  11 981.196 28.4939   1
   5  -3  12 21.7734 17.1841   1
   5  -3  13 34.0437 14.6647   1
   5  -3  14 15.3977 20.7612   1
   5  -3  15 285.591 18.1319   1
   5  -2 -13 267.578 14.0581   1
   5  -2 -12 519.810 14.2095   1
   5  -2 -11 237.476 15.0631   1
   5  -2 -10 29.3908 15.6008   1
   5  -2  -9 357.911 17.2943   1
   5  -2  -8 21.8852 16.0513   1
   5  -2  -7 61.2062 20.7036   1
   5  -2  -6 597.204 22.9264   1
   5  -2  -1 135.127 19.6005   1
   5  -2  12 560.591 31.6812   1
   5  -2  13 455.558 21.4077   1
   5  -2  14 131.298 18.0172   1
   5  -2  15 18.6833 15.2224   1
   5  -2  16-6.08847 12.2735   1
   5  -2  17 61.2928 25.3589   1
   5  -1 -14-6.38071 10.4902   1
   5  -1 -13 337.041 13.9386   1
   5  -1 -12 23.6957 20.6053   1
   5  -1 -11 611.320 25.3460   1
   5  -1 -10 796.713 20.6800   1
   5  -1  -9 7.58175 17.8163   1
   5  -1  -8 243.855 18.7097   1
   5  -1  -7 283.787 18.8014   1
   5  -1  -6 868.154 20.2236   1
  -5   1  -8 295.290 21.1846  -2
   5  -1  -5 295.290 21.1846   1
  -5   1  -7 933.614 35.6187  -2
   5  -1  -4 933.614 35.6187   1
   5  -1  -4 121.609 19.8966   1
  -5   1  -6 609.733 32.3211  -2
   5  -1  -3 609.733 32.3211   1
  -5   1  -5 1017.71 31.5666  -2
   5  -1  -2 1017.71 31.5666   1
  -5   1  -4 2599.64 35.1636  -2
   5  -1  -1 2599.64 35.1636   1
  -5   1  -3 3123.15 34.5325  -2
   5  -1   0 3123.15 34.5325   1
   5  -1  12 1114.31 39.9523   1
   5  -1  13 5.42055 29.9815   1
   5  -1  14 440.873 31.9592   1
   5  -1  15 630.813 28.5095   1
   5  -1  16 2.55005 22.1090   1
   5  -1  17 23.4420 18.2416   1
   5   0 -15 4.67635 21.9127   1
   5   0 -14 115.886 11.2718   1
   5   0 -13 232.999 14.3324   1
   5   0 -12-11.6240 15.6329   1
   5   0 -11 42.8726 24.9127   1
   5   0 -10 599.126 28.9977   1
  -5   0 -12 328.023 34.2210  -2
   5   0  -9 328.023 34.2210   1
   5   0  -9 1.20377 26.0079   1
  -5   0 -11 3189.89 44.4934  -2
   5   0  -8 3189.89 44.4934   1
   5   0  -8 1025.12 34.3875   1
  -5   0 -10 89.9732 23.3086  -2
   5   0  -7 89.9732 23.3086   1
  -5   0  -9 1724.16 27.1720  -2
   5   0  -6 1724.16 27.1720   1
  -5   0  -8 2745.82 28.1960  -2
   5   0  -5 2745.82 28.1960   1
  -5   0  -7 552.522 21.9341  -2
   5   0  -4 552.522 21.9341   1
  -5   0  -6 449.309 19.6736  -2
   5   0  -3 449.309 19.6736   1
  -5   0  -5 299.363 28.1760  -2
   5   0  -2 299.363 28.1760   1
  -5   0  -4 1014.00 29.3359  -2
   5   0  -1 1014.00 29.3359   1
  -5   0  -3 870.342 27.9440  -2
   5   0   0 870.342 27.9440   1
  -5   0  -2 3137.35 33.8256  -2
   5   0   1 3137.35 33.8256   1
  -5   0   9 356.203 39.5109  -2
   5   0  12 356.203 39.5109   1
   5   0  12 268.174 33.3607   1
  -5   0  10 1411.35 42.4304  -2
   5   0  13 1411.35 42.4304   1
   5   0  13 804.275 38.3984   1
   5   0  14 23.4877 19.9428   1
   5   0  15 415.573 20.1246   1
   5   0  16 362.082 17.9395   1
   5   0  17 77.2041 14.0354   1
   5   0  18 61.5327 27.3435   1
   5   1 -15 66.6653 24.7638   1
   5   1 -14 58.5789 10.3812   1
  -5  -1 -16 1126.24 30.3972  -2
   5   1 -13 1126.24 30.3972   1
   5   1 -13 26.3746 17.7051   1
  -5  -1 -15-12.1752 27.9957  -2
   5   1 -12-12.1752 27.9957   1
   5   1 -12 5.48433 19.7370   1
  -5  -1 -14 1003.02 35.4818  -2
   5   1 -11 1003.02 35.4818   1
   5   1 -11 63.7469 22.4484   1
  -5  -1 -13 223.210 33.6171  -2
   5   1 -10 223.210 33.6171   1
  -5  -1 -12 2031.31 43.0020  -2
   5   1  -9 2031.31 43.0020   1
  -5  -1 -11 177.353 23.3459  -2
   5   1  -8 177.353 23.3459   1
  -5  -1 -10 554.390 24.7331  -2
   5   1  -7 554.390 24.7331   1
  -5  -1  -9 2496.70 30.1455  -2
   5   1  -6 2496.70 30.1455   1
  -5  -1  -8 3549.12 31.5028  -2
   5   1  -5 3549.12 31.5028   1
  -5  -1  -7 549.592 21.9633  -2
   5   1  -4 549.592 21.9633   1
  -5  -1  -6 808.581 22.2526  -2
   5   1  -3 808.581 22.2526   1
  -5  -1  -5 4995.68 32.4979  -2
   5   1  -2 4995.68 32.4979   1
  -5  -1  -4 3317.59 27.0638  -2
   5   1  -1 3317.59 27.0638   1
  -5  -1  -3 131.643 25.4152  -2
   5   1   0 131.643 25.4152   1
  -5  -1  -2 892.333 28.3074  -2
   5   1   1 892.333 28.3074   1
  -5  -1  -1 818.284 26.7239  -2
   5   1   2 818.284 26.7239   1
  -5  -1   7 501.880 36.0183  -2
   5   1  10 501.880 36.0183   1
  -5  -1   8 123.611 33.5634  -2
   5   1  11 123.611 33.5634   1
  -5  -1   9 1907.20 30.6277  -2
   5   1  12 1907.20 30.6277   1
  -5  -1  10 214.714 32.4594  -2
   5   1  13 214.714 32.4594   1
   5   1  13 163.990 31.0233   1
  -5  -1  11 955.561 25.8026  -2
   5   1  14 955.561 25.8026   1
   5   1  15-1.42433 16.8774   1
   5   1  16 888.124 18.5859   1
   5   1  17 31.1440 12.1563   1
   5   1  18-7.30650 19.0697   1
  -5  -2 -16 632.668 16.4064  -2
   5   2 -13 632.668 16.4064   1
  -5  -2 -15 439.819 19.2238  -2
   5   2 -12 439.819 19.2238   1
  -5  -2 -14 84.0775 19.8473  -2
   5   2 -11 84.0775 19.8473   1
  -5  -2 -13 540.571 23.3041  -2
   5   2 -10 540.571 23.3041   1
  -5  -2 -12 1074.03 26.5772  -2
   5   2  -9 1074.03 26.5772   1
  -5  -2 -11 266.508 34.0222  -2
   5   2  -8 266.508 34.0222   1
  -5  -2 -10 870.071 38.3087  -2
   5   2  -7 870.071 38.3087   1
  -5  -2  -9 492.191 24.4543  -2
   5   2  -6 492.191 24.4543   1
  -5  -2  -8 1986.47 29.7265  -2
   5   2  -5 1986.47 29.7265   1
  -5  -2  -7 9408.55 50.2097  -2
   5   2  -4 9408.55 50.2097   1
  -5  -2  -6 163.270 20.9126  -2
   5   2  -3 163.270 20.9126   1
  -5  -2  -5 3971.90 34.0878  -2
   5   2  -2 3971.90 34.0878   1
  -5  -2  -4 2214.91 27.8296  -2
   5   2  -1 2214.91 27.8296   1
  -5  -2  -3 773.592 21.3838  -2
   5   2   0 773.592 21.3838   1
  -5  -2  -2 1270.78 18.9987  -2
   5   2   1 1270.78 18.9987   1
  -5  -2  -1 1027.54 30.5737  -2
   5   2   2 1027.54 30.5737   1
  -5  -2   0 829.956 28.9773  -2
   5   2   3 829.956 28.9773   1
  -5  -2   1 1904.42 33.7963  -2
   5   2   4 1904.42 33.7963   1
  -5  -2   5-9.91883 9.32819  -2
   5   2   8-9.91883 9.32819   1
  -5  -2   6-0.56611 8.37540  -2
   5   2   9-0.56611 8.37540   1
  -5  -2   7 15.7794 22.6246  -2
   5   2  10 15.7794 22.6246   1
  -5  -2   8-6.54777 11.3630  -2
   5   2  11-6.54777 11.3630   1
  -5  -2   9 75.1327 23.0139  -2
   5   2  12 75.1327 23.0139   1
  -5  -2  10 45.1949 17.0036  -2
   5   2  13 45.1949 17.0036   1
  -5  -2  11 60.1096 14.3284  -2
   5   2  14 60.1096 14.3284   1
  -5  -2  12 62.4081 16.3064  -2
   5   2  15 62.4081 16.3064   1
  -5  -2  13 563.532 27.2306  -2
   5   2  16 563.532 27.2306   1
   5   2  17 450.938 18.0637   1
  -5  -3 -17 89.9325 21.3822  -2
   5   3 -14 89.9325 21.3822   1
  -5  -3 -15 1115.11 22.6308  -2
   5   3 -12 1115.11 22.6308   1
  -5  -3 -14 754.756 21.0861  -2
   5   3 -11 754.756 21.0861   1
  -5  -3 -13 1224.48 25.4292  -2
   5   3 -10 1224.48 25.4292   1
  -5  -3 -12 555.045 23.8258  -2
   5   3  -9 555.045 23.8258   1
  -5  -3 -11 1674.23 30.2459  -2
   5   3  -8 1674.23 30.2459   1
  -5  -3 -10 743.837 39.3796  -2
   5   3  -7 743.837 39.3796   1
  -5  -3  -9 1052.55 40.5445  -2
   5   3  -6 1052.55 40.5445   1
  -5  -3  -8 5861.10 45.9229  -2
   5   3  -5 5861.10 45.9229   1
  -5  -3  -7 1073.02 27.9044  -2
   5   3  -4 1073.02 27.9044   1
  -5  -3  -6 1455.88 23.0807  -2
   5   3  -3 1455.88 23.0807   1
  -5  -3  -5 70.6800 16.9857  -2
   5   3  -2 70.6800 16.9857   1
  -5  -3  -4 893.234 20.3212  -2
   5   3  -1 893.234 20.3212   1
  -5  -3  -3 233.471 17.3254  -2
   5   3   0 233.471 17.3254   1
  -5  -3  -2 357.376 17.7570  -2
   5   3   1 357.376 17.7570   1
  -5  -3  -1 314.812 17.4181  -2
   5   3   2 314.812 17.4181   1
  -5  -3   0 240.654 20.1208  -2
   5   3   3 240.654 20.1208   1
  -5  -3   1 809.007 22.4875  -2
   5   3   4 809.007 22.4875   1
  -5  -3   2 80.6388 27.8850  -2
   5   3   5 80.6388 27.8850   1
  -5  -3   3 1726.02 37.0667  -2
   5   3   6 1726.02 37.0667   1
  -5  -3   5-8.20946 9.18765  -2
   5   3   8-8.20946 9.18765   1
  -5  -3   6-3.77658 9.58836  -2
   5   3   9-3.77658 9.58836   1
  -5  -3   7-21.1754 10.5310  -2
   5   3  10-21.1754 10.5310   1
  -5  -3   8-5.19361 13.0879  -2
   5   3  11-5.19361 13.0879   1
  -5  -3   9-22.8749 15.0139  -2
   5   3  12-22.8749 15.0139   1
  -5  -3  10-3.03158 16.6063  -2
   5   3  13-3.03158 16.6063   1
  -5  -3  11-25.0334 16.8033  -2
   5   3  14-25.0334 16.8033   1
  -5  -3  12 949.243 19.9523  -2
   5   3  15 949.243 19.9523   1
  -5  -4 -16 384.182 19.3882  -2
   5   4 -13 384.182 19.3882   1
  -5  -4 -15 272.228 21.0629  -2
   5   4 -12 272.228 21.0629   1
  -5  -4 -14 438.600 18.3484  -2
   5   4 -11 438.600 18.3484   1
  -5  -4 -13 181.540 22.9369  -2
   5   4 -10 181.540 22.9369   1
  -5  -4 -12 48.5107 18.9546  -2
   5   4  -9 48.5107 18.9546   1
  -5  -4 -11 847.544 25.0398  -2
   5   4  -8 847.544 25.0398   1
  -5  -4 -10 149.539 17.8127  -2
   5   4  -7 149.539 17.8127   1
  -5  -4  -9 794.596 21.5419  -2
   5   4  -6 794.596 21.5419   1
  -5  -4  -8 1110.42 28.7795  -2
   5   4  -5 1110.42 28.7795   1
  -5  -4  -7 1162.95 29.5613  -2
   5   4  -4 1162.95 29.5613   1
  -5  -4  -6 2580.19 29.0929  -2
   5   4  -3 2580.19 29.0929   1
  -5  -4  -5 1434.15 22.3414  -2
   5   4  -2 1434.15 22.3414   1
  -5  -4  -4 205.105 17.4970  -2
   5   4  -1 205.105 17.4970   1
  -5  -4  -3 1852.06 23.4413  -2
   5   4   0 1852.06 23.4413   1
  -5  -4  -2 55.3993 16.9771  -2
   5   4   1 55.3993 16.9771   1
  -5  -4  -1 86.2303 17.9935  -2
   5   4   2 86.2303 17.9935   1
  -5  -4   0 1529.85 24.1978  -2
   5   4   3 1529.85 24.1978   1
  -5  -4   1 231.272 21.4799  -2
   5   4   4 231.272 21.4799   1
  -5  -4   2 1611.49 28.4045  -2
   5   4   5 1611.49 28.4045   1
  -5  -4   3 2476.75 31.3167  -2
   5   4   6 2476.75 31.3167   1
  -5  -4   4 1548.58 26.7634  -2
   5   4   7 1548.58 26.7634   1
  -5  -4   5 1004.51 34.4130  -2
   5   4   8 1004.51 34.4130   1
  -5  -5 -14 299.676 17.3931  -2
   5   5 -11 299.676 17.3931   1
  -5  -5 -13 139.263 20.6346  -2
   5   5 -10 139.263 20.6346   1
  -5  -5 -12 1070.58 25.0843  -2
   5   5  -9 1070.58 25.0843   1
  -5  -5 -11 280.704 18.6591  -2
   5   5  -8 280.704 18.6591   1
  -5  -5 -10 713.978 18.6935  -2
   5   5  -7 713.978 18.6935   1
  -5  -5  -9 230.844 17.8193  -2
   5   5  -6 230.844 17.8193   1
  -5  -5  -8 874.911 21.6594  -2
   5   5  -5 874.911 21.6594   1
  -5  -5  -7 418.439 25.4439  -2
   5   5  -4 418.439 25.4439   1
  -5  -5  -6 13.6434 20.4140  -2
   5   5  -3 13.6434 20.4140   1
  -5  -5  -5 1413.58 25.4073  -2
   5   5  -2 1413.58 25.4073   1
  -5  -5  -4 1347.60 25.1102  -2
   5   5  -1 1347.60 25.1102   1
  -5  -5  -3 739.462 20.8403  -2
   5   5   0 739.462 20.8403   1
  -5  -5  -2 174.100 16.2962  -2
   5   5   1 174.100 16.2962   1
  -5  -5  -1 147.059 16.3113  -2
   5   5   2 147.059 16.3113   1
  -5  -5   0 682.280 21.7317  -2
   5   5   3 682.280 21.7317   1
  -5  -5   1 1157.90 27.4278  -2
   5   5   4 1157.90 27.4278   1
  -5  -5   2 1324.20 27.2732  -2
   5   5   5 1324.20 27.2732   1
  -5  -5   3 47.2244 20.2461  -2
   5   5   6 47.2244 20.2461   1
  -5  -5   4 380.799 21.4499  -2
   5   5   7 380.799 21.4499   1
  -5  -5   5 1099.88 23.5000  -2
   5   5   8 1099.88 23.5000   1
  -5  -5   6 193.467 17.7117  -2
   5   5   9 193.467 17.7117   1
  -5  -6 -12 538.374 17.8343  -2
   5   6  -9 538.374 17.8343   1
  -5  -6 -11 333.283 13.6710  -2
   5   6  -8 333.283 13.6710   1
  -5  -6 -10 34.4079 11.2758  -2
   5   6  -7 34.4079 11.2758   1
  -5  -6  -9 91.1785 16.9566  -2
   5   6  -6 91.1785 16.9566   1
  -5  -6  -8 107.822 19.0292  -2
   5   6  -5 107.822 19.0292   1
  -5  -6  -7 54.0255 15.8903  -2
   5   6  -4 54.0255 15.8903   1
  -5  -6  -6 426.804 18.1280  -2
   5   6  -3 426.804 18.1280   1
  -5  -6  -5 376.503 22.4683  -2
   5   6  -2 376.503 22.4683   1
  -5  -6  -4 282.732 22.2330  -2
   5   6  -1 282.732 22.2330   1
  -5  -6  -3 219.525 15.1074  -2
   5   6   0 219.525 15.1074   1
  -5  -6  -2 1152.40 18.5898  -2
   5   6   1 1152.40 18.5898   1
  -5  -6  -1 1234.55 19.0637  -2
   5   6   2 1234.55 19.0637   1
  -5  -6   0 296.218 19.8032  -2
   5   6   3 296.218 19.8032   1
  -5  -6   1 378.463 18.7922  -2
   5   6   4 378.463 18.7922   1
  -5  -6   2 531.996 21.2266  -2
   5   6   5 531.996 21.2266   1
  -5  -6   3 400.882 17.9196  -2
   5   6   6 400.882 17.9196   1
  -5  -6   4 55.5003 17.1456  -2
   5   6   7 55.5003 17.1456   1
  -5  -6   5 84.3706 15.7708  -2
   5   6   8 84.3706 15.7708   1
  -5  -6   6 73.8890 13.6728  -2
   5   6   9 73.8890 13.6728   1
  -5  -7  -8 136.463 17.1964  -2
   5   7  -5 136.463 17.1964   1
  -5  -7  -7 108.638 13.0850  -2
   5   7  -4 108.638 13.0850   1
  -5  -7  -6 375.360 15.7202  -2
   5   7  -3 375.360 15.7202   1
  -5  -7  -5 117.567 12.6169  -2
   5   7  -2 117.567 12.6169   1
  -5  -7  -4 589.187 14.8920  -2
   5   7  -1 589.187 14.8920   1
  -5  -7  -3 311.788 23.2108  -2
   5   7   0 311.788 23.2108   1
  -5  -7  -2 136.018 16.2370  -2
   5   7   1 136.018 16.2370   1
  -5  -7  -1 112.278 16.0683  -2
   5   7   2 112.278 16.0683   1
  -5  -7   0 257.285 16.4188  -2
   5   7   3 257.285 16.4188   1
  -5  -7   1 836.051 17.9762  -2
   5   7   4 836.051 17.9762   1
  -5  -7   2 101.416 14.2580  -2
   5   7   5 101.416 14.2580   1
  -5  -7   3 468.562 14.4399  -2
   5   7   6 468.562 14.4399   1
  -5  -7   4 50.1459 11.5641  -2
   5   7   7 50.1459 11.5641   1
  -6   4   6 57.4215 23.5163  -2
   6  -4  10 57.4215 23.5163   1
  -6   3 -13-2.12697 18.2876  -2
   6  -3  -9-2.12697 18.2876   1
  -6   3 -12 122.227 18.0628  -2
   6  -3  -8 122.227 18.0628   1
  -6   3 -10 102.832 20.9367  -2
   6  -3  -6 102.832 20.9367   1
  -6   3  -9 201.349 21.9019  -2
   6  -3  -5 201.349 21.9019   1
  -6   3   6 113.062 27.9575  -2
   6  -3  10 113.062 27.9575   1
  -6   3   7 1056.42 22.4092  -2
   6  -3  11 1056.42 22.4092   1
  -6   3   8 141.480 25.8907  -2
   6  -3  12 141.480 25.8907   1
  -6   3   9 105.004 34.3955  -2
   6  -3  13 105.004 34.3955   1
  -6   2 -15 154.677 26.7837  -2
   6  -2 -11 154.677 26.7837   1
  -6   2 -14 339.620 21.9665  -2
   6  -2 -10 339.620 21.9665   1
  -6   2 -13 317.161 24.4017  -2
   6  -2  -9 317.161 24.4017   1
  -6   2 -12 578.981 29.1986  -2
   6  -2  -8 578.981 29.1986   1
  -6   2 -11 12.2691 26.3902  -2
   6  -2  -7 12.2691 26.3902   1
  -6   2 -10 822.353 33.0290  -2
   6  -2  -6 822.353 33.0290   1
  -6   2  -9 3.98409 26.3384  -2
   6  -2  -5 3.98409 26.3384   1
  -6   2  -8 842.854 31.9262  -2
   6  -2  -4 842.854 31.9262   1
  -6   2  -7 849.696 31.1732  -2
   6  -2  -3 849.696 31.1732   1
  -6   2   7 27.0118 32.7754  -2
   6  -2  11 27.0118 32.7754   1
  -6   2   8 554.574 33.8638  -2
   6  -2  12 554.574 33.8638   1
  -6   2   9 341.874 28.4541  -2
   6  -2  13 341.874 28.4541   1
  -6   2  10 360.381 23.7191  -2
   6  -2  14 360.381 23.7191   1
  -6   1 -15 228.097 12.7509  -2
   6  -1 -11 228.097 12.7509   1
  -6   1 -14 657.060 16.9416  -2
   6  -1 -10 657.060 16.9416   1
  -6   1 -13 41.2349 16.7568  -2
   6  -1  -9 41.2349 16.7568   1
  -6   1 -12 805.666 20.4317  -2
   6  -1  -8 805.666 20.4317   1
  -6   1 -11 619.680 34.7188  -2
   6  -1  -7 619.680 34.7188   1
  -6   1 -10 769.357 36.7168  -2
   6  -1  -6 769.357 36.7168   1
  -6   1  -9 1204.49 39.0415  -2
   6  -1  -5 1204.49 39.0415   1
  -6   1  -8 1166.93 38.2350  -2
   6  -1  -4 1166.93 38.2350   1
  -6   1  -7 841.289 34.9171  -2
   6  -1  -3 841.289 34.9171   1
  -6   1  -6 1739.80 38.2349  -2
   6  -1  -2 1739.80 38.2349   1
  -6   1  -5 588.161 29.5269  -2
   6  -1  -1 588.161 29.5269   1
  -6   1   8 897.022 29.4253  -2
   6  -1  12 897.022 29.4253   1
  -6   1   9 52.4321 22.0102  -2
   6  -1  13 52.4321 22.0102   1
  -6   1  10 714.442 22.1341  -2
   6  -1  14 714.442 22.1341   1
  -6   1  11 200.034 17.1033  -2
   6  -1  15 200.034 17.1033   1
  -6   1  12 862.260 34.3471  -2
   6  -1  16 862.260 34.3471   1
  -6   0 -16-62.6694 17.5477  -2
   6   0 -12-62.6694 17.5477   1
  -6   0 -15 1236.99 24.5401  -2
   6   0 -11 1236.99 24.5401   1
  -6   0 -14 306.723 17.9437  -2
   6   0 -10 306.723 17.9437   1
  -6   0 -13 72.3016 19.0536  -2
   6   0  -9 72.3016 19.0536   1
  -6   0 -12 56.2776 19.7413  -2
   6   0  -8 56.2776 19.7413   1
  -6   0 -11 29.4256 20.4040  -2
   6   0  -7 29.4256 20.4040   1
  -6   0 -10 230.796 21.0480  -2
   6   0  -6 230.796 21.0480   1
  -6   0  -9 909.249 22.9913  -2
   6   0  -5 909.249 22.9913   1
  -6   0  -8 2749.03 48.7108  -2
   6   0  -4 2749.03 48.7108   1
  -6   0  -7 1449.93 40.5139  -2
   6   0  -3 1449.93 40.5139   1
  -6   0  -6 3502.16 48.0716  -2
   6   0  -2 3502.16 48.0716   1
  -6   0  -5 636.770 31.0003  -2
   6   0  -1 636.770 31.0003   1
  -6   0  -4 514.601 28.6140  -2
   6   0   0 514.601 28.6140   1
  -6   0   7-10.5795 34.1448  -2
   6   0  11-10.5795 34.1448   1
  -6   0   8-18.6407 32.6008  -2
   6   0  12-18.6407 32.6008   1
  -6   0   9 115.992 30.8502  -2
   6   0  13 115.992 30.8502   1
  -6   0  10 314.581 28.2739  -2
   6   0  14 314.581 28.2739   1
  -6   0  11 1139.89 26.0013  -2
   6   0  15 1139.89 26.0013   1
  -6   0  12 56.2321 15.9014  -2
   6   0  16 56.2321 15.9014   1
   6   1 -12 220.983 11.1571   1
   6   1 -11 197.673 18.1194   1
  -6  -1 -14 515.008 27.1987  -2
   6   1 -10 515.008 27.1987   1
  -6  -1 -13 1011.55 22.5742  -2
   6   1  -9 1011.55 22.5742   1
  -6  -1 -12 155.127 20.7341  -2
   6   1  -8 155.127 20.7341   1
  -6  -1 -11 359.614 22.3121  -2
   6   1  -7 359.614 22.3121   1
  -6  -1 -10 606.024 23.5035  -2
   6   1  -6 606.024 23.5035   1
  -6  -1  -9 861.773 24.2573  -2
   6   1  -5 861.773 24.2573   1
  -6  -1  -8 392.552 21.8335  -2
   6   1  -4 392.552 21.8335   1
  -6  -1  -7 270.845 20.7829  -2
   6   1  -3 270.845 20.7829   1
  -6  -1  -6 115.452 30.3485  -2
   6   1  -2 115.452 30.3485   1
  -6  -1  -5 1501.58 37.8382  -2
   6   1  -1 1501.58 37.8382   1
  -6  -1  -4 1092.61 32.9959  -2
   6   1   0 1092.61 32.9959   1
  -6  -1  -3 6417.97 52.1432  -2
   6   1   1 6417.97 52.1432   1
  -6  -1  -2 1049.10 30.2563  -2
   6   1   2 1049.10 30.2563   1
  -6  -1   5-33.7183 18.3960  -2
   6   1   9-33.7183 18.3960   1
  -6  -1   6-43.3719 19.8842  -2
   6   1  10-43.3719 19.8842   1
  -6  -1   7 19.8197 18.1669  -2
   6   1  11 19.8197 18.1669   1
  -6  -1   8 66.4131 18.2056  -2
   6   1  12 66.4131 18.2056   1
  -6  -1   9 1030.04 21.1728  -2
   6   1  13 1030.04 21.1728   1
  -6  -1  10 454.496 17.2042  -2
   6   1  14 454.496 17.2042   1
  -6  -1  11 184.252 13.4357  -2
   6   1  15 184.252 13.4357   1
   6   1  16-12.0142 16.1283   1
   6   2 -12 151.490 10.6218   1
   6   2 -11 163.840 12.1324   1
   6   2 -10 386.277 14.8863   1
   6   2  -9 252.664 22.1157   1
   6   2  -8 137.871 15.7291   1
  -6  -2 -11 759.890 23.5495  -2
   6   2  -7 759.890 23.5495   1
  -6  -2 -10 522.968 23.0942  -2
   6   2  -6 522.968 23.0942   1
  -6  -2  -9 643.584 23.8084  -2
   6   2  -5 643.584 23.8084   1
  -6  -2  -8 452.576 22.8422  -2
   6   2  -4 452.576 22.8422   1
  -6  -2  -7 40.8332 21.0802  -2
   6   2  -3 40.8332 21.0802   1
  -6  -2  -6 2039.12 26.8196  -2
   6   2  -2 2039.12 26.8196   1
  -6  -2  -5 174.676 19.9019  -2
   6   2  -1 174.676 19.9019   1
  -6  -2  -4 2470.46 41.7764  -2
   6   2   0 2470.46 41.7764   1
  -6  -2  -3 182.194 28.7970  -2
   6   2   1 182.194 28.7970   1
  -6  -2  -2 1621.56 34.7661  -2
   6   2   2 1621.56 34.7661   1
  -6  -2  -1 83.6523 26.2501  -2
   6   2   3 83.6523 26.2501   1
  -6  -2   6 581.172 35.7131  -2
   6   2  10 581.172 35.7131   1
  -6  -2   7 823.240 35.2715  -2
   6   2  11 823.240 35.2715   1
  -6  -2   8 532.714 32.2437  -2
   6   2  12 532.714 32.2437   1
  -6  -2   9 791.774 30.1784  -2
   6   2  13 791.774 30.1784   1
  -6  -2  10 688.755 26.6142  -2
   6   2  14 688.755 26.6142   1
   6   2  15 140.630 14.7931   1
   6   3 -11 237.520 10.7645   1
   6   3 -10 6.37718 11.9262   1
   6   3  -9 27.4354 13.2886   1
   6   3  -8 408.441 23.7452   1
   6   3  -7 123.446 22.4989   1
  -6  -3 -10 228.835 31.0295  -2
   6   3  -6 228.835 31.0295   1
   6   3  -6-3.75626 22.7741   1
  -6  -3  -9 718.484 23.8675  -2
   6   3  -5 718.484 23.8675   1
  -6  -3  -8 1756.65 39.2007  -2
   6   3  -4 1756.65 39.2007   1
   6   3  -4 1679.34 31.0257   1
  -6  -3  -7 506.030 23.4356  -2
   6   3  -3 506.030 23.4356   1
  -6  -3  -6 510.890 22.9926  -2
   6   3  -2 510.890 22.9926   1
  -6  -3  -5 628.600 22.6289  -2
   6   3  -1 628.600 22.6289   1
  -6  -3  -4 535.260 21.6164  -2
   6   3   0 535.260 21.6164   1
  -6  -3  -3 652.997 22.0215  -2
   6   3   1 652.997 22.0215   1
  -6  -3  -2 2276.76 25.5136  -2
   6   3   2 2276.76 25.5136   1
  -6  -3  -1 657.737 31.3349  -2
   6   3   3 657.737 31.3349   1
  -6  -3   0 449.688 29.0421  -2
   6   3   4 449.688 29.0421   1
  -6  -3   1 702.562 29.5547  -2
   6   3   5 702.562 29.5547   1
  -6  -3   4-7.61391 9.45082  -2
   6   3   8-7.61391 9.45082   1
  -6  -3   5-7.80813 10.7714  -2
   6   3   9-7.80813 10.7714   1
  -6  -3   6 1.09617 12.1072  -2
   6   3  10 1.09617 12.1072   1
   6   4 -10 25.6606 9.80912   1
   6   4  -9 1.63408 11.2366   1
   6   4  -8 576.940 14.8460   1
   6   4  -7 43.5233 13.8719   1
   6   4  -6 261.779 21.6117   1
   6   4  -5 104.087 15.3705   1
  -6  -4  -8 603.678 32.1517  -2
   6   4  -4 603.678 32.1517   1
   6   4  -4 232.381 22.8063   1
  -6  -4  -7 2177.16 27.4262  -2
   6   4  -3 2177.16 27.4262   1
  -6  -4  -6 1079.81 24.4393  -2
   6   4  -2 1079.81 24.4393   1
  -6  -4  -5 186.048 16.8112  -2
   6   4  -1 186.048 16.8112   1
  -6  -4  -4 350.849 21.6687  -2
   6   4   0 350.849 21.6687   1
  -6  -4  -3 320.912 21.1152  -2
   6   4   1 320.912 21.1152   1
  -6  -4  -2 261.025 20.6453  -2
   6   4   2 261.025 20.6453   1
  -6  -4  -1 408.690 20.4565  -2
   6   4   3 408.690 20.4565   1
  -6  -4   0 441.793 19.7643  -2
   6   4   4 441.793 19.7643   1
  -6  -4   1 198.862 28.5108  -2
   6   4   5 198.862 28.5108   1
   6   4   6 753.061 25.5838   1
   6   5  -9-8.28664 20.9620   1
   6   5  -8 12.0226 9.97465   1
   6   5  -7 324.349 12.0310   1
   6   5  -6 55.7689 12.6768   1
   6   5  -5 187.461 19.2057   1
   6   5  -4 220.845 20.2068   1
  -6  -5  -7 1325.98 29.4025  -2
   6   5  -3 1325.98 29.4025   1
   6   5  -3 1411.09 20.1691   1
  -6  -5  -6 359.747 16.6066  -2
   6   5  -2 359.747 16.6066   1
  -6  -5  -5 485.785 31.6858  -2
   6   5  -1 485.785 31.6858   1
   6   5  -1 402.806 21.9815   1
  -6  -5  -4 592.192 21.2859  -2
   6   5   0 592.192 21.2859   1
  -6  -5  -3 110.215 30.4519  -2
   6   5   1 110.215 30.4519   1
   6   5   1 27.9245 19.0965   1
  -6  -5  -2 199.611 29.3631  -2
   6   5   2 199.611 29.3631   1
   6   5   2 126.095 19.7155   1
  -6  -5  -1 160.597 29.1935  -2
   6   5   3 160.597 29.1935   1
   6   5   3 132.939 19.9186   1
  -6  -5   0 772.625 31.3548  -2
   6   5   4 772.625 31.3548   1
   6   5   4 769.345 22.3670   1
  -6  -5   1 351.450 28.0322  -2
   6   5   5 351.450 28.0322   1
   6   5   5 52.4805 18.1833   1
   6   5   6 448.912 22.3586   1
   6   5   7 497.906 20.5895   1
   6   6  -6-12.7372 20.4131   1
   6   6  -5-19.3648 11.0036   1
   6   6  -4 501.579 12.2918   1
   6   6  -3 78.2945 15.3762   1
   6   6  -2 1664.73 17.2565   1
  -6  -6  -5 6.58218 23.3495  -2
   6   6  -1 6.58218 23.3495   1
   6   6  -1-3.82435 16.4080   1
  -6  -6  -4 148.890 24.5841  -2
   6   6   0 148.890 24.5841   1
   6   6   0 101.334 16.4477   1
  -6  -6  -3 91.0111 24.4785  -2
   6   6   1 91.0111 24.4785   1
   6   6   1 115.873 16.9434   1
  -6  -6  -2 232.221 25.1633  -2
   6   6   2 232.221 25.1633   1
   6   6   2 151.754 17.0702   1
  -6  -6  -1 103.683 24.4196  -2
   6   6   3 103.683 24.4196   1
   6   6   3 33.0517 16.6529   1
  -6  -6   0 176.010 23.5486  -2
   6   6   4 176.010 23.5486   1
   6   6   4 135.035 16.1916   1
  -6  -6   1 4.46354 20.8491  -2
   6   6   5 4.46354 20.8491   1
   6   6   5 32.1159 14.2121   1
   6   6   6 126.712 15.8953   1
   7  -2  10 424.153 13.7744   1
   7  -2  11 451.216 14.4544   1
   7  -1  -8 105.402 15.9277   1
   7  -1  -7-4.69447 13.5376   1
   7  -1  -6 768.731 18.5396   1
   7  -1  -5 215.543 16.5670   1
   7  -1  -4 272.491 16.5138   1
   7  -1  10 83.4889 20.8789   1
   7  -1  11 223.943 13.8664   1
   7  -1  12 199.019 12.2814   1
   7  -1  13 89.7626 25.5597   1
   7   0  -9 35.4983 21.7922   1
   7   0  -8-8.45042 15.1220   1
   7   0  -7 358.570 18.9507   1
   7   0  -6 469.441 20.5168   1
   7   0  -5 681.286 22.1190   1
   7   0  -4 346.055 20.4459   1
   7   0  -3 248.898 20.1397   1
   7   0  -2 45.6901 18.5912   1
   7   0   9 0.30175 17.2491   1
   7   0  10 512.685 18.8410   1
   7   0  11 209.008 15.7934   1
   7   0  12 338.662 13.3565   1
   7   1  -9 64.0328 21.7592   1
   7   1  -8 40.2005 16.3089   1
   7   1  -7 337.407 19.7141   1
   7   1  -6 67.7626 19.1388   1
   7   1  -5 401.738 22.2822   1
   7   1  -4-11.7784 19.4518   1
   7   1  -3 425.273 22.9198   1
   7   1  -2 362.434 21.6231   1
   7   1  -1 27.3480 18.5223   1
   7   1   0 196.962 19.0512   1
   7   1  10 38.0825 23.4095   1
   7   1  11 51.5045 21.7569   1
   7   1  12 11.3555 19.2963   1
   7   1  13 25.8028 15.1539   1
   7   2  -9 302.070 24.1008   1
   7   2  -8 172.429 10.2487   1
   7   2  -7 6.02568 10.9046   1
   7   2  -6 182.029 12.5649   1
   7   2  -5 26.5648 19.9305   1
   7   2  -4 682.184 24.2948   1
   7   2  -3 4.47327 19.6362   1
   7   2  -2 234.294 21.6621   1
   7   2  -1 1298.07 26.8236   1
   7   2   0 770.892 23.5510   1
   7   2   1 142.349 18.8090   1
   7   2   2 124.675 19.0188   1
   7   2   9-6.62932 17.7893   1
   7   2  10 891.709 21.0558   1
   7   2  11 8.05213 14.3715   1
   7   2  12 190.845 13.0240   1
   7   3  -7 5.23739 10.2627   1
   7   3  -6 128.970 11.9727   1
   7   3  -5-8.38448 11.9876   1
   7   3  -4 81.2356 12.6071   1
  -7  -3  -7 157.930 22.0555  -2
   7   3  -3 157.930 22.0555   1
   7   3  -3 164.225 21.1376   1
   7   3  -2 6.14230 20.2453   1
   7   3  -1 370.581 23.0752   1
   7   3   0 176.904 21.0611   1
   7   3   1 17.6768 19.8808   1
   7   3   2 1276.75 26.2282   1
   7   3   3 104.624 19.5814   1
   7   4  -6 81.0338 10.5144   1
  -7  -4  -9 76.1140 18.4259  -2
   7   4  -5 76.1140 18.4259   1
   7   4  -5-19.7005 16.5071   1
  -7  -4  -8 141.147 19.7846  -2
   7   4  -4 141.147 19.7846   1
   7   4  -4 111.470 19.0622   1
  -7  -4  -7 321.858 16.4567  -2
   7   4  -3 321.858 16.4567   1
  -7  -4  -6 44.3839 20.5017  -2
   7   4  -2 44.3839 20.5017   1
   7   4  -2 1.27258 18.9825   1
  -7  -4  -5 512.854 21.3636  -2
   7   4  -1 512.854 21.3636   1
   7   4  -1 106.813 20.2452   1
   7   4   0 492.067 22.5953   1
   7   4   1 120.984 20.3488   1
   7   4   2 190.316 20.2445   1
   7   4   3 190.444 19.0386   1
   7   4   4 16.4354 16.9440   1
   7   5  -4 15.3163 24.7248   1
  -7  -5  -7 59.1973 12.5770  -2
   7   5  -3 59.1973 12.5770   1
  -7  -5  -6-1.35912 12.3173  -2
   7   5  -2-1.35912 12.3173   1
  -7  -5  -5 70.2843 12.5574  -2
   7   5  -1 70.2843 12.5574   1
  -7  -5  -4 5.41199 21.6158  -2
   7   5   0 5.41199 21.6158   1
  -7  -5  -3 1111.84 24.9150  -2
   7   5   1 1111.84 24.9150   1
  -7  -5  -2 21.2974 20.3234  -2
   7   5   2 21.2974 20.3234   1
  -7  -5  -1 1281.19 23.2927  -2
   7   5   3 1281.19 23.2927   1
   7   5   4-2.95533 13.5687   1
  -8   0   3-74.4301 24.3870  -2
   8   0   8-74.4301 24.3870   1
  -8  -1   3 25.7672 18.0385  -2
   8   1   8 25.7672 18.0385   1
  -7  -5  -9 5.99304 21.8330   2
  -7  -5  -8 31.6813 23.1436   2
  -7  -4 -10 395.847 11.6712   2
  -7  -4  -9 55.9636 17.0438   2
  -7  -4  -8 39.4821 18.6455   2
  -7  -4  -6 40.5065 20.4392   2
  -7  -4  -5 419.426 22.7062   2
  -7  -4  -4-1.47602 20.1817   2
  -7  -4  -3 140.922 20.0280   2
  -7  -4  -2 138.691 19.1634   2
  -7  -4  -1 106.694 18.0895   2
  -7  -3 -12 4.94795 10.2518   2
  -7  -3 -11 178.845 11.7758   2
  -7  -3 -10 768.848 14.7755   2
  -7  -3  -9 363.583 14.2282   2
  -7  -3  -8 303.888 14.4932   2
  -7  -3  -7 3.89952 21.8255   2
  -7  -3  -6 83.2263 22.2315   2
  -7  -3  -5 57.9978 20.7041   2
  -7  -3  -4 7.26688 20.5850   2
  -7  -3  -3 98.1574 20.8385   2
  -7  -3  -2 1117.99 25.0213   2
  -7  -2 -13-6.74898 19.6043   2
  -7  -2 -12 184.165 11.5560   2
  -7  -2 -11 18.1898 11.9597   2
  -7  -2 -10 831.452 15.6793   2
  -7  -2  -9-13.1955 21.5252   2
  -7  -2  -8 298.892 24.2185   2
  -7  -2  -7 865.977 26.9445   2
  -7  -2  -6 615.976 26.0654   2
  -7  -2  -5 12.5978 22.0213   2
  -7  -2  -4 187.536 21.3767   2
  -7  -2  -3 224.536 19.9048   2
  -7  -2   4 724.890 24.1740   2
  -7  -2   5 17.8214 18.7467   2
  -7  -2   6 200.617 17.6106   2
  -7  -2   7-9.68734 14.2281   2
  -7  -1 -14-3.70449 23.2672   2
  -7  -1 -13 40.4562 17.9584   2
  -7  -1 -12 0.09495 18.4608   2
  -7  -1 -11 38.4975 19.4545   2
  -7  -1 -10 4.83914 20.8374   2
  -7  -1  -9 833.446 26.1229   2
  -7  -1  -8 49.2822 21.4322   2
  -7  -1  -7 3548.17 37.1297   2
  -7  -1  -6 148.939 22.2564   2
  -7  -1  -5 27.6294 20.0510   2
  -7  -1  -4 220.838 20.4015   2
  -7  -1   6 58.1602 23.3147   2
  -7  -1   7 300.640 21.9855   2
  -7  -1   8 51.0658 18.1941   2
  -7  -1   9 28.8110 14.2072   2
  -7   0 -13 207.330 18.6585   2
  -7   0 -12 307.717 18.0424   2
  -7   0 -11 202.492 19.1253   2
  -7   0 -10 451.084 21.7934   2
  -7   0  -9 3.86403 19.4960   2
  -7   0  -8 1067.16 25.2943   2
  -7   0  -7 37.5081 19.2967   2
  -7   0  -6 595.523 21.8656   2
  -7   0   4 403.792 22.7457   2
  -7   0   5 802.768 22.9438   2
  -7   0   6 494.150 18.9720   2
  -7   0   7 362.523 15.6625   2
  -7   1 -12 160.339 14.0596   2
  -7   1 -11 158.551 15.7816   2
  -7   1 -10 63.2163 16.8422   2
  -7   1  -9 170.508 17.1401   2
  -7   1  -8 475.372 18.3582   2
  -7   1   5 287.551 24.1739   2
  -7   1   6 866.773 17.8208   2
  -7   1   7 2.59974 12.8337   2
  -7   1   8 154.689 28.6408   2
  -7   2   5 346.777 15.0928   2
  -7   2   6-27.2489 12.7842   2
  -7   2   7 281.756 23.3539   2
  -7   3   3 147.390 14.6902   2
  -6  -6  -9 71.2581 10.8473   2
  -6  -6  -8 20.8971 10.7922   2
  -6  -6  -7 865.353 18.9169   2
  -6  -6  -6 66.3782 16.7940   2
  -6  -6  -5-1.02526 16.6549   2
  -6  -6  -4 96.0100 17.1302   2
  -6  -6  -3 30.9170 16.7889   2
  -6  -6  -2 108.712 17.1081   2
  -6  -6  -1 58.4533 15.8210   2
  -6  -6   0 56.9319 14.7516   2
  -6  -6   1-5.00283 13.4697   2
  -6  -6   2 1068.26 19.5107   2
  -6  -6   3 42.2471 11.7654   2
  -6  -5 -12 15.9528 22.1305   2
  -6  -5 -11 325.573 11.4647   2
  -6  -5 -10 19.9676 12.3571   2
  -6  -5  -9 287.752 20.5132   2
  -6  -5  -8-8.28159 20.8845   2
  -6  -5  -7 363.495 16.8489   2
  -6  -5  -5 41.3247 22.4173   2
  -6  -5  -3 96.7180 20.4418   2
  -6  -5  -2 93.3970 20.1316   2
  -6  -5  -1-0.43295 19.1267   2
  -6  -5   0 16.5381 18.3697   2
  -6  -5   1 292.693 18.5300   2
  -6  -5   2 22.8676 18.9620   2
  -6  -5   3 1054.78 22.3700   2
  -6  -4 -14 317.560 24.0556   2
  -6  -4 -13 870.860 13.2310   2
  -6  -4 -12-9.17566 12.5568   2
  -6  -4 -11 223.207 14.7990   2
  -6  -4 -10 70.0468 23.5240   2
  -6  -4  -9 159.309 17.0543   2
  -6  -4  -8 439.176 25.5466   2
  -6  -4   2 441.052 22.6878   2
  -6  -3 -15 7.89998 9.38772   2
  -6  -3 -14 575.798 13.6228   2
  -6  -3 -13 8.63619 13.8066   2
  -6  -3 -12 13.4318 22.6078   2
  -6  -3 -11 112.146 24.0706   2
  -6  -3 -10 235.234 25.0340   2
  -6  -3  -8 51.6911 25.3334   2
  -6  -2 -16 15.2953 24.2246   2
  -6  -2 -15 155.868 11.8642   2
  -6  -2 -14 273.468 14.7023   2
  -6  -2 -13 672.797 25.4205   2
  -6  -2 -12 382.735 25.2544   2
  -6  -2  -4 2523.58 31.7106   2
  -6  -2   0 926.477 24.6054   2
  -6  -2  11 136.675 15.9868   2
  -6  -1 -16 18.2611 11.0138   2
  -6  -1 -15 29.1942 12.3776   2
  -6  -1  12 224.569 17.1450   2
  -6   1  12 467.604 23.1825   2
  -5  -2 -18 51.5608 20.4802   2
  -5  -2  14 27.5180 15.0425   2
  -5  -1 -18 141.179 22.6238   2
  -5  -1 -17 6.37186 10.5245   2
  -5  -1 -16 905.293 22.2721   2
  -5  -1 -15 3.58338 19.5186   2
  -5  -1 -14 842.184 27.1486   2
  -5  -1  10 18.0164 27.8885   2
  -5  -1  12 2.13881 16.0051   2
  -5  -1  13 32.5194 14.6459   2
  -5  -1  14 50.3147 11.5808   2
  -5  -1  15 108.740 21.8477   2
  -5   0 -18 22.6798 22.9973   2
  -5   0 -17 83.2324 11.4753   2
  -5   0 -16 379.313 15.0291   2
  -5   0 -15 502.274 17.8885   2
  -5   0 -14 68.9280 24.5010   2
  -5   0 -13 844.026 31.3754   2
  -5   0 -12 263.171 29.3202   2
  -5   0 -11 2058.89 40.2332   2
  -5   0   9 15.6447 32.7805   2
  -5   0  10 496.768 34.7872   2
  -5   0  11 25.8549 18.9721   2
  -5   0  12 15.3392 18.1314   2
  -5   0  13 184.323 16.5383   2
  -5   0  14 96.3054 13.5823   2
  -5   0  15-54.4923 28.4634   2
  -5   1 -17 6.79625 10.2448   2
  -5   1 -16 12.6121 13.0959   2
  -5   1 -15 659.040 24.4964   2
  -5   1 -14 393.142 18.0626   2
  -5   1 -13 18.0715 17.5191   2
  -5   1 -12 1182.13 23.1937   2
  -5   1 -11 446.613 19.8457   2
  -5   1 -10 384.956 19.5010   2
  -5   1  -9 23.9061 17.2731   2
  -5   1   9 0.40314 33.3087   2
  -5   1  10 770.974 34.9144   2
  -5   1  11 514.523 30.4266   2
  -5   1  12 21.8979 25.1693   2
  -5   1  13 297.985 23.3625   2
  -5   1  14-4.50213 19.9573   2
  -5   2 -17 81.3858 19.1611   2
  -5   2 -16-6.88934 14.4811   2
  -5   2 -15 0.28936 12.9766   2
  -5   2 -14 126.505 15.1969   2
  -5   2 -13 407.148 17.8694   2
  -5   2 -12 487.736 18.9429   2
  -5   2 -11 87.2577 21.7382   2
  -5   2 -10 428.497 22.5380   2
  -5   2  -4 81.9729 20.2408   2
  -5   2   9 357.300 23.3187   2
  -5   2  10 32.1558 19.3169   2
  -5   2  11 202.190 18.5237   2
  -5   2  12 499.057 16.7856   2
  -5   2  13 233.747 13.0571   2
  -5   3 -16 55.6738 21.1772   2
  -5   3 -15 280.841 18.0013   2
  -5   3 -14 13.5951 18.8269   2
  -5   3 -13 17.3044 21.1185   2
  -5   3 -12 10.3509 21.8187   2
  -5   3   7 94.6027 27.9635   2
  -5   3   8 56.5669 25.1850   2
  -5   3   9 220.344 18.5062   2
  -5   3  10 13.4835 15.3592   2
  -5   3  11 25.1135 20.4548   2
  -5   3  12 1206.67 24.8403   2
  -5   4 -14 27.3485 19.9752   2
  -5   4 -13 52.6556 14.7729   2
  -5   4 -12 10.4053 16.8141   2
  -5   4 -11 1.95712 18.5577   2
  -5   4   8 45.6775 23.4052   2
  -5   4   9-3.17345 19.1909   2
  -5   4  10 5.75379 14.7962   2
  -5   5   6 53.8362 16.4841   2
  -4  -7 -10 36.2534 21.6869   2
  -4  -7  -9 38.3382 18.2887   2
  -4  -7  -7 13.3161 13.0271   2
  -4  -7   2 44.9748 18.6811   2
  -4  -7   4 52.2120 16.3018   2
  -4  -7   5 6.53932 15.2475   2
  -4  -7   6 88.3369 9.95439   2
  -4  -7   7 3.41262 8.11414   2
  -4  -6 -13-21.6709 13.8227   2
  -4  -6 -12 16.4230 10.7158   2
  -4  -6 -11 335.876 14.3555   2
  -4  -6 -10 6.57063 9.04887   2
  -4  -6  -9 29.6183 11.7454   2
  -4  -6  -8-5.77092 14.3675   2
  -4  -6  -7 299.979 16.4403   2
  -4  -6  -5 493.891 28.5227   2
  -4  -6   2 365.665 27.4720   2
  -4  -6   3 273.416 24.3842   2
  -4  -6   4 242.835 23.3557   2
  -4  -6   5 1031.06 18.1241   2
  -4  -6   6 102.710 13.3147   2
  -4  -6   7 67.0192 11.9752   2
  -4  -6   8-3.86348 10.8462   2
  -4  -6   9 75.8269 14.3940   2
  -4  -5 -15 396.904 11.3566   2
  -4  -5 -14 116.591 11.5905   2
  -4  -5 -13 78.9095 14.1232   2
  -4  -5 -12 6.74775 15.7094   2
  -4  -5 -11 482.354 13.3057   2
  -4  -5 -10 545.733 14.0736   2
  -4  -5  -9 16.9209 13.0774   2
  -4  -5  -8 6.26081 16.1056   2
  -4  -5  -7 119.285 13.6985   2
  -4  -5  -6 573.298 22.9330   2
  -4  -5  -5 68.0438 25.3637   2
  -4  -5  -3 393.096 28.6821   2
  -4  -5  -1 205.095 26.4620   2
  -4  -5   0 211.334 26.8397   2
  -4  -5   1 12.5617 23.0798   2
  -4  -5   2 25.6972 23.4732   2
  -4  -5   3 10.7512 23.1449   2
  -4  -5   4 15.4953 15.6484   2
  -4  -5   5 164.001 15.7641   2
  -4  -5   6 155.041 15.2088   2
  -4  -5   7 41.6917 13.5028   2
  -4  -5   8 617.995 14.8209   2
  -4  -5   9 247.980 18.6004   2
  -4  -4 -16 6.03489 13.6893   2
  -4  -4 -15 1276.33 23.9230   2
  -4  -4 -14 81.6976 21.5760   2
  -4  -4 -13 96.0497 11.6995   2
  -4  -4 -12 528.178 15.0285   2
  -4  -4 -11 174.539 18.0952   2
  -4  -4 -10 1272.38 19.6256   2
  -4  -4  -9 272.402 16.5720   2
  -4  -4  -8-2.29633 13.0744   2
  -4  -4  -7 47.2236 13.4112   2
  -4  -4  -6 502.148 17.8689   2
  -4  -4  -5 128.988 31.7125   2
  -4  -4  -4 216.154 19.0934   2
  -4  -4  -3 1451.96 31.3144   2
  -4  -4  -2-10.0356 21.2226   2
  -4  -4  -1 3335.71 38.4505   2
  -4  -4   0 2.28042 19.3541   2
  -4  -4   1 102.669 15.9384   2
  -4  -4   2 1.99407 12.6912   2
  -4  -4   3 134.032 11.8386   2
  -4  -4   4 276.775 15.8307   2
  -4  -4   5 3.86398 14.0964   2
  -4  -4   6 688.799 16.9133   2
  -4  -4   7 2.56256 13.2814   2
  -4  -4   8 165.825 19.1219   2
  -4  -3 -17 185.980 15.9862   2
  -4  -3 -16 927.230 23.3779   2
  -4  -3 -15 28.0834 10.4892   2
  -4  -3 -14 20.1256 13.2577   2
  -4  -3 -13 0.39033 20.5238   2
  -4  -3 -12 10.3918 21.6501   2
  -4  -3 -11 1681.41 24.0021   2
  -4  -3 -10 698.260 16.5141   2
  -4  -3  -9 913.825 17.3038   2
  -4  -3  -8 101.222 12.2581   2
  -4  -3  -7 1163.68 17.7393   2
  -4  -3  -6 121.629 14.1262   2
  -4  -3  -5 3.94031 11.3291   2
  -4  -3  -4 855.522 13.5768   2
  -4  -3  -3 516.505 13.7169   2
  -4  -3  -2 2722.90 19.3986   2
  -4  -3  -1 1861.10 17.2500   2
  -4  -3   0 672.418 13.5067   2
  -4  -3   1 1142.65 13.0762   2
  -4  -3   2 1033.52 12.9077   2
  -4  -3   3 30.9188 13.3371   2
  -4  -3   4 599.875 15.0540   2
  -4  -3   5-5.52552 8.62733   2
  -4  -3   6 4.71953 12.2274   2
  -4  -3   8-8.07398 15.2303   2
  -4  -3   9-1.38413 16.5917   2
  -4  -3  10-4.62800 4.37605   2
  -4  -3  11-2.35029 6.61387   2
  -4  -3  12-0.00577 7.88975   2
  -4  -3  13 566.305 18.8567   2
  -4  -3  14 319.005 16.0002   2
  -4  -2 -18 614.483 17.7519   2
  -4  -2 -17 17.5833 18.2091   2
  -4  -2 -16 31.0017 10.0811   2
  -4  -2 -15 19.9419 18.0558   2
  -4  -2 -14 10.6510 20.1202   2
  -4  -2 -13 1108.17 21.4382   2
  -4  -2 -12 188.476 18.4600   2
  -4  -2 -11 748.786 20.5069   2
  -4  -2 -10 533.872 19.4439   2
  -4  -2  -9 3238.75 39.7963   2
  -4  -2  -8 568.895 26.0714   2
  -4  -2  -7 120.202 15.4670   2
  -4  -2  -6 84.8850 14.2648   2
  -4  -2  -5 165.687 11.3886   2
  -4  -2  -4 321.391 11.6899   2
  -4  -2  -3 3526.82 18.8070   2
  -4  -2  -2 1375.44 12.9590   2
  -4  -2  -1-1.98967 10.1176   2
  -4  -2   0 1005.42 12.8090   2
  -4  -2   1 2704.59 16.6530   2
  -4  -2   2 47.3763 15.6530   2
  -4  -2   4 99.4375 14.7132   2
  -4  -2   5 2760.09 29.7031   2
  -4  -2   6 551.453 20.7130   2
  -4  -2   7 550.279 18.1126   2
  -4  -2   8 130.460 17.0385   2
  -4  -2   9 495.301 19.5960   2
  -4  -2  10 425.578 19.0913   2
  -4  -2  11 86.3268 17.1810   2
  -4  -2  12 1364.91 21.7938   2
  -4  -2  13-4.64599 15.6673   2
  -4  -2  14 328.540 15.5445   2
  -4  -2  15 114.341 12.4565   2
  -4  -2  16 40.0343 14.7304   2
  -4  -1 -19 276.408 14.0112   2
  -4  -1 -18 69.9760 17.1997   2
  -4  -1 -17 366.143 14.5087   2
  -4  -1 -16 53.7167 18.5723   2
  -4  -1 -15 86.1939 15.8400   2
  -4  -1 -14 1342.24 22.7172   2
  -4  -1 -13 153.390 18.1733   2
  -4  -1 -12 411.504 19.2350   2
  -4  -1 -11 653.241 20.3192   2
  -4  -1 -10 2754.71 37.8141   2
  -4  -1  -9 29.2764 22.6381   2
  -4  -1  -8 1948.17 22.4531   2
  -4  -1  -7 214.145 15.2891   2
  -4  -1  -6 7849.58 33.7685   2
  -4  -1  -5 64.7396 13.2218   2
  -4  -1  -4 296.802 12.4211   2
  -4  -1  -3 543.171 11.8621   2
  -4  -1  -2 97.0534 10.2388   2
  -4  -1  -1 8.19330 14.1999   2
  -4  -1   0 106.968 13.9650   2
  -4  -1   1 4209.98 83.8399   2
  -4  -1   7 52.7052 25.4825   2
  -4  -1   8 18.7605 25.6951   2
  -4  -1   9 57.6496 19.1591   2
  -4  -1  10 394.018 21.2419   2
  -4  -1  11 250.388 27.6868   2
  -4  -1  12 20.9033 25.7189   2
  -4  -1  13 569.158 27.8437   2
  -4  -1  14 10.8400 22.8189   2
  -4  -1  15 245.684 21.6803   2
  -4  -1  16 3.28437 16.0711   2
  -4  -1  17 119.324 24.6539   2
  -4   0 -19 569.145 17.0920   2
  -4   0 -18 313.338 12.1660   2
  -4   0 -17 280.243 14.4049   2
  -4   0 -16 60.9060 15.2116   2
  -4   0 -15 322.837 18.0205   2
  -4   0 -14 1227.39 23.6549   2
  -4   0 -13 458.153 20.6391   2
  -4   0 -12 510.449 29.7421   2
  -4   0 -11 950.236 30.8012   2
  -4   0 -10 71.0146 24.7268   2
  -4   0  -9 1892.51 31.7551   2
  -4   0  -8 252.131 21.9843   2
  -4   0  -7 3993.12 35.9942   2
  -4   0  -6 1000.48 22.6889   2
  -4   0  -5 1966.51 18.1404   2
  -4   0  -4 2479.48 18.3718   2
  -4   0  -3 1929.05 20.5778   2
  -4   0  -2 208.637 14.4902   2
  -4   0  -1 50.8395 12.2259   2
  -4   0   0 237.788 23.4262   2
  -4   0   1 152.026 40.5164   2
  -4   0   9 133.464 22.2868   2
  -4   0  10 145.266 21.9611   2
  -4   0  11 26.6376 20.9378   2
  -4   0  12 125.238 30.9361   2
  -4   0  13 457.597 30.9608   2
  -4   0  14 563.675 28.9997   2
  -4   0  15 273.684 24.8221   2
  -4   0  16 487.093 21.6874   2
  -4   0  17 1.51822 26.1500   2
  -4   1 -18 330.684 11.1984   2
  -4   1 -17 9.77997 13.4446   2
  -4   1 -16 452.160 17.3969   2
  -4   1 -15 1135.79 21.8313   2
  -4   1 -14 103.324 19.2120   2
  -4   1 -13 1523.42 36.4043   2
  -4   1 -12 76.0886 25.6477   2
  -4   1 -11 175.034 27.1784   2
  -4   1 -10 167.269 26.3408   2
  -4   1  -9 328.959 24.8610   2
  -4   1  -8 1725.42 30.2590   2
  -4   1  -7 4296.82 37.5149   2
  -4   1  -6 738.788 21.4885   2
  -4   1  -1 87.7650 36.1484   2
  -4   1   0-8.07361 35.6068   2
  -4   1   1 406.380 44.1403   2
  -4   1  10 428.569 24.8350   2
  -4   1  11 71.9841 23.0206   2
  -4   1  12 450.877 23.3044   2
  -4   1  13 9.81975 19.1757   2
  -4   1  14 303.758 18.5565   2
  -4   1  15 37.3116 15.3895   2
  -4   1  16 14.2440 13.2317   2
  -4   2 -18 119.893 9.69189   2
  -4   2 -17 312.698 13.5278   2
  -4   2 -16-2.40457 14.4429   2
  -4   2 -15 1004.24 28.8826   2
  -4   2 -14-16.6845 24.7652   2
  -4   2 -13 994.551 33.6492   2
  -4   2 -12 548.475 30.1356   2
  -4   2 -11 8.29000 27.2562   2
  -4   2 -10 1963.57 36.2301   2
  -4   2   9 196.341 31.6659   2
  -4   2  10 41.4304 22.3031   2
  -4   2  11 108.665 22.1677   2
  -4   2  12 15.9309 19.3051   2
  -4   2  13 150.422 17.7376   2
  -4   2  14 96.5509 15.6279   2
  -4   2  15 94.6805 12.1163   2
  -4   3 -17 84.4049 10.7523   2
  -4   3 -16 285.201 18.1474   2
  -4   3 -15 3.68982 19.2933   2
  -4   3 -14 1820.99 31.0127   2
  -4   3 -13 30.7126 22.6564   2
  -4   3 -12 218.565 24.4954   2
  -4   3 -11 191.910 24.9079   2
  -4   3   8 165.626 29.3895   2
  -4   3   9 384.647 29.0659   2
  -4   3  10 164.117 20.0939   2
  -4   3  11 958.079 21.2672   2
  -4   3  12-2.98405 15.3863   2
  -4   3  13 43.7116 21.2961   2
  -4   3  14-0.43494 16.3392   2
  -4   4 -15 16.7561 9.97742   2
  -4   4 -14 211.365 16.4825   2
  -4   4 -13 188.542 18.1619   2
  -4   4 -12-22.3682 18.1858   2
  -4   4 -11 1469.52 26.6561   2
  -4   4   9 69.3988 27.1558   2
  -4   4  10 369.677 25.8906   2
  -4   4  11 233.416 21.0465   2
  -4   4  12 305.258 16.2825   2
  -3  -8  -7-0.89539 17.8538   2
  -3  -8  -6 112.095 11.1726   2
  -3  -8  -4 572.777 12.6488   2
  -3  -8  -3 31.6832 8.06066   2
  -3  -8  -2 121.848 13.9491   2
  -3  -8   5 42.6660 19.2548   2
  -3  -8   6 75.9718 12.7280   2
  -3  -7 -12 13.5208 22.4003   2
  -3  -7 -11 42.3240 19.4039   2
  -3  -7 -10 9.81222 10.1789   2
  -3  -7  -9 199.644 8.27030   2
  -3  -7  -8 29.5615 9.25766   2
  -3  -7  -7 55.9072 8.67247   2
  -3  -7  -6 11.5285 9.63344   2
  -3  -7  -5 20.5840 13.5505   2
  -3  -7  -4 101.995 21.2285   2
  -3  -7  -3 36.0620 20.7243   2
  -3  -7   4 56.1150 23.9293   2
  -3  -7   5 27.7770 12.7129   2
  -3  -7   6 19.9647 11.6127   2
  -3  -7   7 2.23999 11.0052   2
  -3  -7   8 75.3439 10.3747   2
  -3  -7   9 217.925 9.16242   2
  -3  -7  10 57.2670 16.0374   2
  -3  -6 -14-17.3591 16.2217   2
  -3  -6 -13 17.7099 20.3464   2
  -3  -6 -12 194.520 9.39705   2
  -3  -6 -11 478.835 11.0657   2
  -3  -6 -10 93.7180 12.1713   2
  -3  -6  -9 18.1968 6.85618   2
  -3  -6  -8 158.832 15.0900   2
  -3  -6  -7 61.3824 13.4019   2
  -3  -6  -6 134.851 17.0143   2
  -3  -6   5 435.802 31.2180   2
  -3  -6   6 13.0576 14.5859   2
  -3  -6   7 20.2818 13.2965   2
  -3  -6   8 6.18278 13.0125   2
  -3  -6   9-3.12162 12.0670   2
  -3  -6  10 546.755 12.9879   2
  -3  -6  11 4.65624 13.9877   2
  -3  -6  12 168.665 11.8946   2
  -3  -5 -16 36.3325 13.3955   2
  -3  -5 -15 51.8148 20.0102   2
  -3  -5 -14 130.878 11.0607   2
  -3  -5 -13 97.1546 13.9908   2
  -3  -5 -12 47.1665 14.1442   2
  -3  -5 -11 1.25585 5.37148   2
  -3  -5 -10 67.7576 10.8210   2
  -3  -5  -9 362.162 20.2446   2
  -3  -5  -8 30.5473 15.9287   2
  -3  -5   7 71.5041 14.9536   2
  -3  -5   8 5.32089 14.2185   2
  -3  -5   9-4.63175 13.2187   2
  -3  -5  10 22.9576 12.7393   2
  -3  -5  11 112.897 18.8028   2
  -3  -5  12-4.25679 15.3982   2
  -3  -4 -16 210.432 10.8722   2
  -3  -4 -15 65.3744 13.7929   2
  -3  -4 -14 128.583 16.9138   2
  -3  -4 -13-3.60252 17.9218   2
  -3  -4 -12 40.1677 22.4199   2
  -3  -4 -11 96.6403 12.7699   2
  -3  -4 -10 1211.07 18.3802   2
  -3  -4  -9 301.117 23.0199   2
  -3  -4   7 1433.51 27.8133   2
  -3  -4   8 4.51265 18.7853   2
  -3  -4   9 221.161 14.1658   2
  -3  -4  10 20.6466 19.8730   2
  -3  -4  11 822.318 24.1123   2
  -3  -3 -17 195.140 14.8337   2
  -3  -3 -16 963.106 23.8273   2
  -3  -3 -15 1717.35 22.5600   2
  -3  -3 -14 14.1563 13.3562   2
  -3  -3 -13 103.501 23.2809   2
  -3  -3 -12 14.2539 13.6570   2
  -3  -3 -11 16.2919 14.9238   2
  -3  -3  13-48.4862 16.5527   2
  -3  -3  14 1.49762 15.9789   2
  -3  -3  15 338.773 12.8878   2
  -3  -3  16 4.00461 8.88460   2
  -3  -2 -18 13.2811 14.8167   2
  -3  -2 -17 178.664 19.6908   2
  -3  -2 -16 154.551 21.3222   2
  -3  -2 -15-0.79513 5.75234   2
  -3  -2  14 169.725 23.7916   2
  -3  -2  17 25.6345 15.7036   2
  -3  -1 -19 63.7246 14.5102   2
  -2  -3 -17 430.853 26.1732   2
  -2  -3 -16 240.014 30.6071   2
  -2  -3 -14 5.27280 34.5384   2
  -2  -3 -13 150.788 37.1581   2
  -2  -3  10 9.62771 16.9665   2
  -2  -3  12 162.030 21.2229   2
  -2  -3  13 249.759 15.9296   2
  -2  -3  14 385.406 17.5355   2
  -2  -3  15 45.9137 15.5364   2
  -2  -3  16 99.9433 14.6704   2
  -2  -3  17 20.8970 11.1419   2
  -2  -2 -18 5.24870 9.32837   2
  -2  -2 -17-2.56240 12.0213   2
  -2  -2 -16 71.5191 15.5781   2
  -2  -2 -15 863.235 20.9845   2
  -2  -2 -14 171.225 18.1478   2
  -2  -2 -13 31.4760 13.3801   2
  -2  -2 -12 2.38680 9.47595   2
  -2  -2 -11 32.2859 13.1021   2
  -2  -2 -10 261.066 15.2612   2
  -2  -2  -9 2072.38 25.4171   2
  -2  -2  -8 588.423 17.0468   2
  -2  -2  -7 1404.21 40.2001   2
  -2  -2  -6 1495.65 60.7912   2
  -2  -2   1 2262.20 46.8483   2
  -2  -2   3 3524.96 59.7421   2
  -2  -2   4 1662.29 30.0563   2
  -2  -2   5 8929.60 58.5933   2
  -2  -2   6 17.4113 11.5178   2
  -2  -2   7 700.164 21.4863   2
  -2  -2   8 536.569 16.1114   2
  -2  -2   9 54.4051 13.0170   2
  -2  -2  10 55.5317 11.8620   2
  -2  -2  11 412.054 18.7512   2
  -2  -2  12 1197.64 22.2493   2
  -2  -2  13 148.315 18.3345   2
  -2  -2  14 827.421 22.4166   2
  -2  -2  15 5.95680 17.3406   2
  -2  -2  16 233.635 17.3285   2
  -2  -2  17 767.649 26.1735   2
  -2  -2  18 37.9157 12.3951   2
  -2  -1 -19-6.47184 10.3405   2
  -2  -1 -18 118.365 15.4546   2
  -2  -1 -17 44.4849 18.9699   2
  -2  -1 -16 848.522 25.1797   2
  -2  -1 -15 2303.34 33.4735   2
  -2  -1 -14 13.2601 9.31662   2
  -2  -1 -13 15.3256 10.6346   2
  -2  -1 -12 951.825 17.6528   2
  -2  -1 -11 0.78902 12.9587   2
  -2  -1 -10 11.7700 12.6610   2
  -2  -1  -9 392.019 13.3897   2
  -2  -1  -8 2121.18 24.7431   2
  -2  -1  -7 21.0071 14.8330   2
  -2  -1  -6 570.279 17.2041   2
  -2  -1  -5 471.062 16.4331   2
  -2  -1  -4 8177.47 33.7499   2
  -2  -1  -3 6746.84 38.8745   2
  -2  -1  -2 1588.66 22.9734   2
  -2  -1  -1 31.8208 34.6383   2
  -2  -1   0 841.846 26.2216   2
  -2  -1   1 132.971 22.3727   2
  -2  -1   2 2.36690 29.2165   2
  -2  -1   3 1387.87 26.5582   2
  -2  -1   4 8459.34 52.2102   2
  -2  -1   5 1042.69 23.8613   2
  -2  -1   6 2397.02 21.4770   2
  -2  -1   7 2156.82 17.1647   2
  -2  -1   8 1795.65 18.4564   2
  -2  -1   9 1428.72 29.0324   2
  -2  -1  10 43.8915 23.0774   2
  -2  -1  11 551.132 27.4922   2
  -2   0 -19 59.2091 14.6474   2
  -2   0 -18 8.63519 18.2194   2
  -2   0 -17 53.9642 20.9304   2
  -2   0 -16 21.9974 18.8523   2
  -2   0 -15-6.33500 8.04870   2
  -2   0 -14 551.726 27.1345   2
  -2   0 -13 317.283 25.0741   2
  -2   0 -10 467.912 51.8457   2
  -2   0  -9 52.2485 15.9882   2
  -2   0  -8 2963.83 27.3552   2
  -2   0  -7 13.2727 22.3832   2
  -2   0  -6 223.830 21.9507   2
  -2   0  -5 1375.52 18.3994   2
  -2   0  -4 1185.64 16.3641   2
  -2   0  -3 9376.99 38.6294   2
  -2   0  -2 8660.55 41.1998   2
  -2   0  -1 48.1736 16.6507   2
  -2   0   0 535.962 13.2700   2
  -2   0   1 2526.22 21.2858   2
  -2   0   2 12736.0 43.7655   2
  -2   0   3 772.713 20.1533   2
  -2   0   4 5732.51 38.3804   2
  -2   0   5 14300.6 60.4043   2
  -2   0   6 6983.07 42.9624   2
  -2   0   7 1158.43 25.1209   2
  -2   0   8 1160.86 21.5577   2
  -2   0   9 2645.15 26.4432   2
  -2   0  10 352.011 18.9704   2
  -2   0  11 147.378 18.5937   2
  -2   0  12 167.109 20.1649   2
  -2   0  13 1429.10 26.7311   2
  -2   0  14 108.593 21.1355   2
  -2   0  15-7.29874 19.9863   2
  -2   0  16 140.571 19.4771   2
  -2   0  17 12.8518 17.3091   2
  -2   0  18 365.363 16.1043   2
  -2   0  19 51.0713 13.9685   2
  -2   1 -19 10.9189 15.7296   2
  -2   1 -18 158.683 20.0197   2
  -2   1 -17 1.46013 7.80705   2
  -2   1 -16 98.8170 24.5342   2
  -2   1 -15 445.678 27.8683   2
  -2   1  -8 1914.60 24.1284   2
  -2   1  -7 3499.97 27.8751   2
  -2   1  -6 199.344 14.5624   2
  -2   1  -5 58.4805 13.0435   2
  -2   1  -4 1387.38 16.8551   2
  -2   1  -3 170.323 9.14641   2
  -2   1  -2 6495.89 18.4100   2
  -2   1  -1 14665.8 27.5466   2
  -2   1   0 2591.59 19.1653   2
  -2   1   1 10830.2 37.7574   2
  -2   1   2 6088.70 32.9041   2
  -2   1   3 1736.29 24.6046   2
  -2   1   4 521.697 21.1484   2
  -2   1   5 2423.40 27.9081   2
  -2   1   6 241.081 18.5856   2
  -2   1   7 300.926 19.8419   2
  -2   1   8 1468.75 33.2101   2
  -2   1   9 471.867 29.2239   2
  -2   1  10 443.510 20.8529   2
  -2   1  11 432.074 21.6682   2
  -2   1  12 1704.80 27.4838   2
  -2   1  13 2.49797 20.4200   2
  -2   1  14 4.99009 19.7484   2
  -2   1  15 3.00527 7.27052   2
  -2   1  16 115.880 18.4539   2
  -2   1  17 573.668 18.6559   2
  -2   1  18 7.56000 7.34294   2
  -2   1  19 451.142 15.0625   2
  -2   2 -19 143.749 15.5069   2
  -2   2 -18 21.9858 18.5183   2
  -2   2 -17 604.264 25.3886   2
  -2   2  -7 4760.53 43.6280   2
  -2   2  -6 909.875 21.6282   2
  -2   2  -5 3198.25 28.7344   2
  -2   2  -4 167.110 10.6682   2
  -2   2  -3 2930.04 17.7931   2
  -2   2  -2 2408.51 16.6553   2
  -2   2  -1 859.299 12.8641   2
  -2   2   0 7038.54 35.6315   2
  -2   2   1 3797.06 20.5834   2
  -2   2   2 2610.60 22.5266   2
  -2   2   3 2902.73 25.1469   2
  -2   2   4 448.322 17.3700   2
  -2   2   5 1.60210 15.1644   2
  -2   2   6 2090.58 39.5849   2
  -2   2   7 230.648 45.6823   2
  -2   2   8 818.292 29.4664   2
  -2   2   9 313.360 28.2214   2
  -2   2  10 1220.41 24.4909   2
  -2   2  11 1070.91 24.9728   2
  -2   2  12 57.6803 20.3597   2
  -2   2  13 15.9059 19.6958   2
  -2   2  14 641.779 22.2551   2
  -2   2  15 47.8633 14.0399   2
  -2   2  16 201.956 13.5470   2
  -2   2  17 132.119 14.4387   2
  -2   2  18 49.5900 8.70722   2
  -2   3 -19 251.848 16.6321   2
  -2   3 -18 132.953 10.8664   2
  -2   3  -5 17.9389 18.2581   2
  -2   3  -4 626.974 21.2272   2
  -2   3  -3 730.350 20.7457   2
  -2   3  -2 348.234 16.9528   2
  -2   3  -1 12.9746 20.4167   2
  -2   3   0 7386.78 56.9643   2
  -2   3   1 1190.43 28.9975   2
  -2   3   2 3578.75 45.9803   2
  -2   3   3 61.3768 24.7291   2
  -2   3   4 20.3859 36.7661   2
  -2   3   5 2091.25 65.4351   2
  -2   3   8 409.975 26.1381   2
  -2   3   9 81.4278 25.0787   2
  -2   3  10 94.0847 19.0579   2
  -2   3  11 72.3208 18.8059   2
  -2   3  12 148.080 18.4987   2
  -2   3  13 2103.59 24.8292   2
  -2   3  14 584.963 28.4688   2
  -2   3  15 24.3262 21.4973   2
  -2   3  16 37.7847 13.7080   2
  -2   3  17-3.34633 12.8338   2
  -2   4 -17 268.238 17.1993   2
  -2   4   9 332.471 28.6639   2
  -2   4  10 1.40238 25.3932   2
  -2   4  11 470.315 27.0373   2
  -2   4  15 405.491 27.0530   2
  -2   4  16 52.2773 11.4593   2
  -2   5 -16 25.4072 20.6973   2
  -2   5  14-20.6707 11.7608   2
  -2   6  12 94.8246 26.2689   2
  -1  -8  -8-17.2762 24.0366   2
  -1  -8  -7-3.56626 19.0117   2
  -1  -8  -6 31.0759 20.4694   2
  -1  -8   0 52.1035 10.2648   2
  -1  -8   1 7.42054 11.6981   2
  -1  -8   2 124.611 14.3103   2
  -1  -8   3 165.687 15.1392   2
  -1  -8   6 24.8868 8.48097   2
  -1  -8   7 7.70663 8.20471   2
  -1  -7 -12 68.2848 11.0300   2
  -1  -7 -11 42.8757 10.6862   2
  -1  -7 -10 49.8517 12.3741   2
  -1  -7  -9 296.810 14.6665   2
  -1  -7  -8 59.2906 14.6037   2
  -1  -7  -7 117.529 15.6322   2
  -1  -7  -6 163.138 25.4195   2
  -1  -7  -3 1.27798 6.51549   2
  -1  -7  -2 8.50375 9.67230   2
  -1  -7  -1 152.243 18.4922   2
  -1  -7   0 64.6483 15.0457   2
  -1  -7   1 31.5061 14.1601   2
  -1  -7   2 127.899 19.7128   2
  -1  -7   3 1073.16 25.3698   2
  -1  -7   4 69.4500 20.0700   2
  -1  -7   6-4.90031 13.9662   2
  -1  -7   7 9.70616 13.3207   2
  -1  -7   8 15.7833 16.7309   2
  -1  -7   9 263.274 17.6782   2
  -1  -7  10 7.18288 14.1389   2
  -1  -7  11 250.857 9.97940   2
  -1  -7  12-17.8821 18.9827   2
  -1  -6 -15 103.165 27.2886   2
  -1  -6 -14 6.41575 9.52171   2
  -1  -6 -13 79.3282 20.7068   2
  -1  -6 -12 42.9145 17.5055   2
  -1  -6 -11 64.9868 19.5037   2
  -1  -6 -10 142.731 21.3650   2
  -1  -6  -9 134.681 18.8962   2
  -1  -6  -8 109.762 19.1990   2
  -1  -6  -7 230.969 20.1965   2
  -1  -6  -6-3.57707 6.70452   2
  -1  -6  -5 1.15706 6.78595   2
  -1  -6  -4 3.05060 10.4517   2
  -1  -6  -3 1315.03 20.9780   2
  -1  -6  -2 47.8825 13.7769   2
  -1  -6  -1 12.1149 17.1016   2
  -1  -6   0 1156.07 18.1473   2
  -1  -6   1 58.8184 13.2217   2
  -1  -6   2 41.0652 11.0751   2
  -1  -6   3 15.6523 7.47106   2
  -1  -6   4 3.14397 9.55598   2
  -1  -6   5 1331.76 21.9608   2
  -1  -6   6 559.214 19.4824   2
  -1  -6   7 6.78669 16.4787   2
  -1  -6   8 186.480 15.8491   2
  -1  -6   9 53.8609 14.8589   2
  -1  -6  10-1.87832 13.5674   2
  -1  -6  11 167.854 13.6176   2
  -1  -6  12 29.2289 11.7753   2
  -1  -6  13 250.663 11.0679   2
  -1  -6  14 3.98389 13.5514   2
  -1  -5 -17 105.343 25.3874   2
  -1  -5 -16 508.270 13.2716   2
  -1  -5 -15 74.3840 15.6795   2
  -1  -5 -14 480.002 16.0720   2
  -1  -5 -13-13.4982 15.7527   2
  -1  -5 -12 454.365 19.7437   2
  -1  -5 -11 233.175 19.7027   2
  -1  -5 -10 41.1508 18.7675   2
  -1  -5  -9-1.33177 3.28928   2
  -1  -5  -8 2.02995 6.94633   2
  -1  -5  -7 153.901 15.9904   2
  -1  -5  -6 100.874 8.42718   2
  -1  -5  -5 582.366 14.1642   2
  -1  -5  -4 733.104 10.7974   2
  -1  -5  -3 628.787 23.4713   2
  -1  -5  -2 1623.59 16.4124   2
  -1  -5  -1 1090.80 16.7592   2
  -1  -5   0 315.018 13.9250   2
  -1  -5   1 42.5487 12.7961   2
  -1  -5   2 22.6875 9.47704   2
  -1  -5   3 22.5391 10.5248   2
  -1  -5   4 159.890 10.4778   2
  -1  -5   5 503.119 12.9712   2
  -1  -5   6 621.107 14.4343   2
  -1  -5   7 1705.81 18.3553   2
  -1  -5   8 222.647 14.0279   2
  -1  -5   9 297.900 16.6549   2
  -1  -5  10 8.82922 15.2846   2
  -1  -5  11 33.3908 15.1800   2
  -1  -5  12 189.142 15.2703   2
  -1  -5  13 233.384 13.9633   2
  -1  -5  14 228.802 12.2141   2
  -1  -5  15 27.5141 15.3283   2
  -1  -5  16 78.5027 11.2887   2
  -1  -4 -18-34.1304 15.7355   2
  -1  -4 -17 82.2841 23.0579   2
  -1  -4 -16 415.047 18.2240   2
  -1  -4 -15 5.62118 18.7728   2
  -1  -4 -14 508.453 18.1489   2
  -1  -4 -13 833.790 20.9266   2
  -1  -4 -12 254.975 19.3216   2
  -1  -4 -11 2.84290 5.10343   2
  -1  -4 -10 9.68968 8.54489   2
  -1  -4  -9 563.546 19.8584   2
  -1  -4  -8 269.099 9.53496   2
  -1  -4  -7 175.773 9.02538   2
  -1  -4  -6 925.496 9.05788   2
  -1  -4  -5 89.1343 8.36303   2
  -1  -4  -4 197.540 8.37687   2
  -1  -4  -3 3202.45 13.8652   2
  -1  -4  -2 27314.8 37.8636   2
  -1  -4  -1 959.148 10.2856   2
  -1  -4   0 1335.74 11.9058   2
  -1  -4   1 1.42146 4.79028   2
  -1  -4   2 19.7960 8.31773   2
  -1  -4   3 26.6563 7.45228   2
  -1  -4   4 8.30815 7.04906   2
  -1  -4   5 1600.96 13.9314   2
  -1  -4   6 101.874 11.8369   2
  -1  -4   7 326.569 12.7836   2
  -1  -4   8 199.841 12.8049   2
  -1  -4   9 159.469 13.5845   2
  -1  -4  10 593.278 18.0223   2
  -1  -4  11-0.41160 5.04243   2
  -1  -4  12 45.5856 26.7538   2
  -1  -4  13 1.27400 6.37834   2
  -1  -4  14 193.801 13.0931   2
  -1  -4  15-6.74685 8.24091   2
  -1  -4  16 44.3543 10.6582   2
  -1  -4  17 54.1259 10.5543   2
  -1  -3 -18 2.21566 22.0547   2
  -1  -3 -17 31.4847 27.5976   2
  -1  -3 -16-7.98475 18.7114   2
  -1  -3 -15 964.861 24.3841   2
  -1  -3 -14 109.001 21.5098   2
  -1  -3 -13 25.7884 18.2645   2
  -1  -3 -12 208.061 19.8861   2
  -1  -3 -11 718.297 13.0637   2
  -1  -3 -10 675.797 12.3867   2
  -1  -3  -9 1512.80 12.7009   2
  -1  -3  -8 1206.70 11.6630   2
  -1  -3  -7 892.075 9.36747   2
  -1  -3  -6 774.541 11.6765   2
  -1  -3  -5 410.308 11.1073   2
  -1  -3  -4 1683.49 13.9676   2
  -1  -3  -3 1185.48 21.9352   2
  -1  -3  -2 149.288 31.3212   2
  -1  -3  -1 7428.42 71.4096   2
  -1  -3   0 110.606 9.89627   2
  -1  -3   1 2662.41 23.1583   2
  -1  -3   2 270.015 10.4846   2
  -1  -3   3 1100.19 11.3637   2
  -1  -3   4 909.840 9.17710   2
  -1  -3   5 361.634 8.06428   2
  -1  -3   6 1699.99 10.7669   2
  -1  -3   7 377.975 7.69641   2
  -1  -3   8 4003.14 17.6978   2
  -1  -3   9 423.897 10.7186   2
  -1  -3  10 116.945 10.2809   2
  -1  -3  11 1254.70 14.0841   2
  -1  -3  12 1094.00 13.9856   2
  -1  -3  13 425.322 15.2614   2
  -1  -3  14 30.4260 13.2463   2
  -1  -3  15 28.9708 13.0456   2
  -1  -3  16 12.2475 11.6975   2
  -1  -3  17 72.6666 14.3159   2
  -1  -3  18 26.4054 10.6785   2
  -1  -2 -18 170.242 24.3124   2
  -1  -2 -17 534.061 31.7686   2
  -1  -2 -16 384.153 32.8992   2
  -1  -2 -15 9.81876 16.3899   2
  -1  -2 -14 1.99110 8.14095   2
  -1  -2 -13 592.321 14.4536   2
  -1  -2 -12 3492.08 18.3015   2
  -1  -2 -11 918.985 12.3415   2
  -1  -2 -10 14.2921 8.77895   2
  -1  -2  -9 3849.26 12.5124   2
  -1  -2  -8 2727.72 11.0648   2
  -1  -2  -7 516.429 8.86206   2
  -1  -2  -6-2.03774 11.0248   2
  -1  -2  -5 21.3376 10.2446   2
  -1  -2  -4 1846.72 14.7225   2
  -1  -2  -3 20.9855 8.68375   2
  -1  -2  -2 35705.7 46.2696   2
  -1  -2  -1 82621.1 87.1385   2
  -1  -2   0 1612.24 19.1226   2
  -1  -2   1 291.348 14.0138   2
  -1  -2   2 3557.19 25.4602   2
  -1  -2   3 294.497 16.5982   2
  -1  -2   4 525.841 17.9357   2
  -1  -2   5 264.952 18.4666   2
  -1  -2   6 684.841 11.0359   2
  -1  -2   7 540.616 9.60287   2
  -1  -2   8 58.2460 7.60926   2
  -1  -2   9 3402.39 15.5351   2
  -1  -2  10 255.013 12.5964   2
  -1  -2  11 832.463 15.3310   2
  -1  -2  12 341.142 14.3454   2
  -1  -2  13 2298.43 20.6939   2
  -1  -2  14 119.613 14.0223   2
  -1  -2  15 21.8271 18.3385   2
  -1  -2  16 7.66725 17.4164   2
  -1  -2  17 123.123 16.3267   2
  -1  -2  18 31.5814 21.7425   2
  -1  -2  19 15.9918 11.5351   2
  -1  -1 -17 5.27889 7.22110   2
  -1  -1 -16 23.3895 14.3519   2
  -1  -1 -15-30.6269 14.2431   2
  -1  -1 -14 3.85830 16.1839   2
  -1  -1 -13-3.36334 17.3466   2
  -1  -1 -12 15.8404 12.4848   2
  -1  -1 -11 2378.35 14.7604   2
  -1  -1 -10 12.5143 6.70865   2
  -1  -1  -9 3453.90 13.2719   2
  -1  -1  -8 326.887 8.45405   2
  -1  -1  -7 737.508 19.8266   2
  -1  -1  -6 5032.59 31.2336   2
  -1  -1  -5 5.75487 15.9788   2
  -1  -1  -4 154.186 13.2695   2
  -1  -1  -3 1428.17 15.6348   2
  -1  -1  -2 3426.93 19.2214   2
  -1  -1  -1 424.450 30.2545   2
  -1  -1   0 6778.52 55.6055   2
  -1  -1   1 25194.2 103.302   2
  -1  -1   2 5556.24 56.8636   2
  -1  -1   3 3924.50 38.8874   2
  -1  -1   4 2.34244 17.3315   2
  -1  -1   5 65.8717 18.7426   2
  -1  -1   6 1264.65 23.4335   2
  -1  -1   7 2069.76 15.8464   2
  -1  -1   8 332.068 9.67916   2
  -1  -1   9 918.152 15.3661   2
  -1  -1  10 1423.04 22.9261   2
  -1  -1  11 80.3058 16.9238   2
  -1  -1  12 986.924 22.8275   2
  -1  -1  14 798.475 32.6566   2
  -1  -1  15 24.3903 26.4453   2
  -1  -1  16 291.541 21.1772   2
  -1  -1  17 8.60136 18.3310   2
  -1  -1  18 38.0221 16.1580   2
  -1  -1  19-3.37243 13.7521   2
  -1  -1  20 5.09781 18.4260   2
  -1   0 -18 5.01011 10.8942   2
  -1   0 -17 680.045 19.7379   2
  -1   0 -16 609.364 23.8074   2
  -1   0 -15 60.6142 21.1454   2
  -1   0 -14 745.319 25.7273   2
  -1   0 -12 52.6073 25.3718   2
  -1   0 -11 243.726 24.2177   2
  -1   0 -10 1225.84 27.4070   2
  -1   0  -9 6.04351 9.82421   2
  -1   0  -8 7831.39 42.6907   2
  -1   0  -7 420.945 23.5579   2
  -1   0  -6 13591.6 58.6864   2
  -1   0  -5 5488.68 36.0751   2
  -1   0  -4 869.057 15.9947   2
  -1   0  -3 20194.0 43.9599   2
  -1   0  -2 1319.68 11.8196   2
  -1   0  -1 16555.3 37.1514   2
  -1   0   0 4114.49 14.5980   2
  -1   0   1 4146.76 18.9868   2
  -1   0   2 1117.20 17.2767   2
  -1   0   3 9907.47 39.7842   2
  -1   0   4 1663.84 24.3038   2
  -1   0   5 6.14298 17.7908   2
  -1   0   6 2275.81 33.6003   2
  -1   0   7 2940.53 23.8617   2
  -1   0   8 2409.41 17.9432   2
  -1   0   9-3.64393 12.2009   2
  -1   0  10 349.055 17.8712   2
  -1   0  11 306.518 18.5516   2
  -1   0  12 57.8046 17.5292   2
  -1   0  13 208.604 30.1753   2
  -1   0  14 733.994 23.6653   2
  -1   0  15 1059.78 26.1417   2
  -1   0  16 4.86403 6.70670   2
  -1   0  17 6.88805 6.11218   2
  -1   0  18 8.84322 16.8082   2
  -1   0  19 13.9207 14.3410   2
  -1   0  20 15.7150 17.1862   2
  -1   1 -19 259.303 13.0797   2
  -1   1 -18 32.9212 17.6756   2
  -1   1 -17 761.182 24.2561   2
  -1   1 -16 0.54103 21.4349   2
  -1   1 -10 2435.68 46.5989   2
  -1   1  -9 4348.84 40.1765   2
  -1   1  -8 3379.86 34.4926   2
  -1   1  -7 21.8863 17.6962   2
  -1   1  -6 4831.63 30.7986   2
  -1   1  -5 2608.20 22.6655   2
  -1   1  -4 2185.21 18.7170   2
  -1   1  -3 20979.5 45.8448   2
  -1   1  -2 558.363 11.0786   2
  -1   1  -1 544.445 9.72529   2
  -1   1   0 114.066 9.90918   2
  -1   1   1 86.9054 10.5239   2
  -1   1   2 1936.89 19.5225   2
  -1   1   3 2307.88 21.8091   2
  -1   1   4 6638.39 34.3339   2
  -1   1   5 2605.08 27.5303   2
  -1   1   6 4717.86 35.1837   2
  -1   1   7 1041.81 17.6618   2
  -1   1   8 4850.29 23.3854   2
  -1   1   9 17.9592 12.9285   2
  -1   1  10 76.4413 17.5646   2
  -1   1  11 290.130 19.2201   2
  -1   1  12-8.74903 18.5136   2
  -1   1  13 94.0556 20.0038   2
  -1   1  14-0.68073 14.9144   2
  -1   1  15 125.583 18.7846   2
  -1   1  16 38.7737 10.3274   2
  -1   1  17 6.59950 11.7268   2
  -1   1  18 122.836 9.65762   2
  -1   1  19-5.08703 12.9026   2
  -1   2 -19 59.5918 13.2212   2
  -1   2 -18 493.884 20.6452   2
  -1   2 -17-0.12218 21.0091   2
  -1   2  -9 110.103 38.9071   2
  -1   2  -8-15.5092 22.4233   2
  -1   2  -7 8573.16 46.9104   2
  -1   2  -6 234.129 16.8837   2
  -1   2  -5 1482.38 20.0053   2
  -1   2  -4 2211.13 17.8863   2
  -1   2  -3 174.872 14.9508   2
  -1   2  -2 2305.28 19.6403   2
  -1   2  -1 413.480 12.1647   2
  -1   2   0 190.409 8.13165   2
  -1   2   1 35.6710 9.33182   2
  -1   2   2 2219.18 17.8531   2
  -1   2   3 1660.60 17.6526   2
  -1   2   4 40.9481 13.6115   2
  -1   2   5 1178.74 20.2589   2
  -1   2   6 829.410 20.3020   2
  -1   2   7 7393.29 51.3185   2
  -1   2   8 1316.25 22.7637   2
  -1   2   9 1136.96 21.0434   2
  -1   2  10 3293.10 28.8679   2
  -1   2  11 191.960 19.8540   2
  -1   2  12 85.1192 19.6880   2
  -1   2  13 389.625 21.3070   2
  -1   2  14 1175.72 24.7846   2
  -1   2  15 685.699 18.2978   2
  -1   2  16 793.011 17.2516   2
  -1   2  17 103.161 9.98318   2
  -1   2  18 81.5395 9.76937   2
  -1   2  19 274.558 10.1949   2
  -1   3 -19 4.46996 11.2273   2
  -1   3 -18 168.910 17.4538   2
  -1   3  -7-27.9926 22.7955   2
  -1   3  -6 1923.51 43.0816   2
  -1   3  -5 301.806 19.3628   2
  -1   3  -4 1059.92 23.0291   2
  -1   3   0 323.719 4.84292   2
  -1   3   1 1071.73 20.6305   2
  -1   3   2 3755.90 41.7341   2
  -1   3   3 3760.30 48.1577   2
  -1   3   4-22.9500 22.0013   2
  -1   3   5 4646.36 85.0718   2
  -1   3   6 5162.79 55.2757   2
  -1   3   9 179.571 26.2289   2
  -1   3  10 1942.77 36.0063   2
  -1   3  11 404.107 29.0792   2
  -1   3  12 285.342 27.3573   2
  -1   3  13 252.193 25.8640   2
  -1   3  14 3.01928 23.9777   2
  -1   3  15 148.511 18.1811   2
  -1   3  16 14.8735 27.1096   2
  -1   3  17 96.5902 23.1260   2
  -1   3  18 68.8804 9.62437   2
  -1   4 -18-6.48388 13.0740   2
  -1   4  15 288.342 30.2383   2
  -1   4  16 81.5538 13.3232   2
  -1   4  17-1.70337 11.4683   2
  -1   5  14 474.850 29.5892   2
  -1   5  15 8.71312 21.9737   2
  -1   6  14 10.2422 27.9741   2
   0  -8  -7-33.8635 13.0978   2
   0  -8  -6 27.9599 15.0548   2
   0  -8   3 31.0257 10.2397   2
   0  -8   6 27.0782 11.6148   2
   0  -8   7 125.395 10.7612   2
   0  -7 -12 156.075 17.2728   2
   0  -7 -11 2.71877 9.41090   2
   0  -7 -10 77.5920 11.1210   2
   0  -7  -9 126.930 12.5340   2
   0  -7  -8 68.2990 19.5036   2
   0  -7   7 52.4064 18.0899   2
   0  -7   8 454.147 19.2837   2
   0  -7   9 901.664 20.5478   2
   0  -7  10 257.532 11.2796   2
   0  -7  11 41.9755 9.12654   2
   0  -7  12 91.6645 12.7310   2
   0  -6 -14-9.74620 9.47402   2
   0  -6 -13 164.165 12.3598   2
   0  -6 -12 334.037 15.0031   2
   0  -6 -11 134.514 15.6330   2
   0  -6 -10 89.7326 16.9752   2
   0  -6   3 1.21747 5.47671   2
   0  -6  10 48.4576 21.2966   2
   0  -6  11 15.2143 18.6180   2
   0  -6  12 177.214 12.5270   2
   0  -6  13 15.1538 10.8146   2
   0  -6  14 63.2072 8.98650   2
   0  -6  15-8.82638 17.4644   2
   0  -5 -16 9.21820 11.9536   2
   0  -5 -15 13.6187 11.5572   2
   0  -5 -14 29.4743 18.2250   2
   0  -5 -13 399.411 29.1116   2
   0  -5 -12 38.1815 28.5370   2
   0  -5  11 12.6945 21.6600   2
   0  -5  12 639.531 24.4387   2
   0  -5  13 2.69985 14.4239   2
   0  -5  14 10.1015 8.18013   2
   0  -5  15 232.714 11.8456   2
   0  -5  16 14.4062 13.3288   2
   0  -4 -18 84.0817 26.1903   2
   0  -4 -17 685.681 15.9401   2
   0  -4 -16 1324.07 21.9359   2
   0  -4 -15 665.031 28.9512   2
   0  -4 -14-11.7104 27.9276   2
   0  -4 -13 51.4905 29.1004   2
   0  -4 -12 74.3506 17.7424   2
   0  -4  14 160.473 19.9259   2
   0  -4  15 193.675 18.6468   2
   0  -4  16 247.630 20.1444   2
   0  -4  17 102.834 15.4258   2
   0  -3 -18 110.613 16.7906   2
   0  -3 -17-1.68522 16.3794   2
   0  -3 -15 153.067 27.5560   2
   0  -3  19 129.285 9.35072   2
   0   2  -1 18532.7 46.9207   2
   0   3   0 2180.70 28.4215   2
   0   3  19-49.9603 12.1909   2
   0   4  15 552.222 22.5342   2
   0   4  16 1169.08 22.6862   2
   0   4  17 524.347 17.1726   2
   0   4  18-12.2476 12.9989   2
   0   5  12 35.0105 20.1357   2
   0   5  13 329.782 18.0413   2
   0   5  14 19.8358 15.5471   2
   0   5  15 1.23619 13.5558   2
   0   5  16-7.87073 10.8687   2
   0   6  11 120.368 29.7563   2
   0   6  12 320.056 29.5973   2
   0   6  13 125.950 25.1877   2
   0   6  14-19.0381 21.1845   2
   1  -6 -14 15.0508 23.6689   2
   1  -5 -16 31.0139 16.4813   2
   1  -5 -15 0.50475 12.0940   2
   1  -5 -14 618.353 25.6865   2
   1  -5 -13 110.826 25.9790   2
   1  -5  16 53.7890 11.1727   2
   1  -4 -17-16.1821 13.1086   2
   1  -4 -16 106.900 15.6657   2
   1  -4 -15 418.004 15.3700   2
   1  -4 -14 123.150 18.7195   2
   1  -4 -13-11.4072 16.2154   2
   1  -4 -12 6.20757 15.0684   2
   1  -4 -11 1711.37 25.4597   2
   1  -4  12 292.663 25.6375   2
   1  -4  13 21.5916 22.3566   2
   1  -4  14 270.639 13.7879   2
   1  -4  15 22.7104 9.35846   2
   1  -4  16 2.89555 8.30308   2
   1  -4  17 10.5442 16.2223   2
   1  -4  18 1.45525 10.7939   2
   1  -3 -18 98.3361 12.4383   2
   1  -3 -17 136.338 16.1783   2
   1  -3 -16 14.1983 18.3033   2
   1  -3 -15 139.447 11.9221   2
   1  -3 -14 1.95983 10.9355   2
   1  -3 -13 227.488 12.1242   2
   1  -3 -12 208.363 12.3450   2
   1  -3 -11 331.736 17.8365   2
   1  -3 -10 1718.27 21.3384   2
   1  -3  -9 157.088 19.4625   2
   1  -3  -8 425.722 20.6608   2
   1  -3  -7 744.407 18.6526   2
   1  -3  -6 4622.21 86.2551   2
   1  -3  -5 3943.60 76.7513   2
   1  -3  -4-9.12949 14.2818   2
   1  -3   7-4.20278 17.8057   2
   1  -3   8 84.7028 20.8547   2
   1  -3   9 248.926 15.7562   2
   1  -3  10 1198.41 16.8234   2
   1  -3  11 184.429 12.4399   2
   1  -3  12 823.609 14.9862   2
   1  -3  13 1341.14 16.5434   2
   1  -3  14 130.004 12.8665   2
   1  -3  15 554.609 13.4456   2
   1  -3  16 400.940 12.0225   2
   1  -3  17 241.473 24.7089   2
   1  -3  18 90.2559 19.5603   2
   1  -3  19-3.56885 9.54903   2
   1  -2 -19 349.084 19.7790   2
   1  -2 -18 136.530 15.4233   2
   1  -2 -17 145.921 18.0593   2
   1  -2 -16 953.280 15.1932   2
   1  -2 -15 727.622 15.5545   2
   1  -2 -14 1165.17 13.8074   2
   1  -2 -13 396.913 11.9172   2
   1  -2 -12 64.1878 10.6983   2
   1  -2 -11 213.469 10.9698   2
   1  -2 -10 3203.26 16.3111   2
   1  -2  -9 1162.95 12.1522   2
   1  -2  -8 1223.40 10.7919   2
   1  -2  -7 6892.26 19.2194   2
   1  -2  -6 870.502 9.92654   2
   1  -2  -5 1154.39 10.9773   2
   1  -2  -4 13.2354 10.7017   2
   1  -2  -3 1122.81 14.2875   2
   1  -2  -2 1656.99 14.3002   2
   1  -2   3 103.997 33.2843   2
   1  -2   4 1884.06 48.6933   2
   1  -2   5 836.946 14.2444   2
   1  -2   6 179.213 9.97057   2
   1  -2   7 6793.46 18.8761   2
   1  -2   8 2.28947 8.77524   2
   1  -2   9 94.5534 11.0907   2
   1  -2  10 40.7982 12.0946   2
   1  -2  11 3384.49 22.0730   2
   1  -2  12 1939.47 19.1072   2
   1  -2  13 90.1986 12.2518   2
   1  -2  14 18.9939 12.1172   2
   1  -2  15 238.548 12.8007   2
   1  -2  16 262.743 15.9204   2
   1  -2  17 12.0785 18.0604   2
   1  -2  18 355.230 17.4674   2
   1  -2  19 26.1492 13.6310   2
   1  -2  20 18.9714 20.7825   2
   1  -1 -19-1.76748 11.4486   2
   1  -1 -18 201.106 16.6487   2
   1  -1 -17 9.85856 17.0639   2
   1  -1 -16 273.425 13.0279   2
   1  -1 -15 751.404 15.1741   2
   1  -1 -14 44.6286 12.7677   2
   1  -1 -13 121.216 11.2232   2
   1  -1 -12 5.90462 9.55899   2
   1  -1 -11 307.781 9.87925   2
   1  -1 -10 79.3689 8.15571   2
   1  -1  -9 13.7358 7.77622   2
   1  -1  -8 4731.25 14.6580   2
   1  -1  -7 978.472 8.31638   2
   1  -1  -6 4173.67 36.3390   2
   1  -1  -5 2467.93 24.2517   2
   1  -1  -4 5720.78 29.3806   2
   1  -1  -3 1885.84 18.0378   2
   1  -1  -2 1651.57 15.3641   2
   1  -1  -1 79.0512 9.59540   2
   1  -1   0 141.650 9.53148   2
   1  -1   1 466.313 19.7630   2
   1  -1   2 480.797 14.8636   2
   1  -1   3 17777.1 50.1308   2
   1  -1   4 1894.53 25.5297   2
   1  -1   5 2264.58 30.8373   2
   1  -1   6 3801.76 32.0269   2
   1  -1   7 28.3737 9.73676   2
   1  -1   8 2861.89 16.6613   2
   1  -1   9 3629.61 14.5610   2
   1  -1  10 2124.89 10.3584   2
   1  -1  11 190.448 6.73364   2
   1  -1  12-4.57491 5.93549   2
   1  -1  13 12.7046 6.23478   2
   1  -1  14 2263.80 17.9833   2
   1  -1  15 184.167 21.5824   2
   1  -1  16 9.08333 20.6013   2
   1  -1  17 577.989 22.4331   2
   1  -1  18 26.0153 17.6675   2
   1  -1  19 183.731 16.2635   2
   1  -1  20-10.3287 11.9756   2
   1   0 -18-1.52304 15.1965   2
   1   0 -17 100.880 17.8941   2
   1   0 -16 123.351 18.9269   2
   1   0 -15 1263.06 15.1410   2
   1   0 -14 817.611 14.0137   2
   1   0 -13 2258.76 17.2249   2
   1   0 -12 78.6556 10.8579   2
   1   0 -11 307.169 11.0198   2
   1   0 -10 370.670 10.6944   2
   1   0  -9 3.91722 8.43386   2
   1   0  -8 2384.40 12.7772   2
   1   0  -7 3143.49 17.9857   2
   1   0  -6 2396.54 33.0575   2
   1   0  -5 18.0327 35.5630   2
   1   0  -4 1856.17 47.5588   2
   1   0  -3 10699.7 91.6829   2
   1   0  -2 960.279 19.0323   2
   1   0  -1 4045.46 22.4038   2
   1   0   0 3756.73 19.2522   2
   1   0   1 14886.2 45.4399   2
   1   0   2 1525.61 21.7157   2
   1   0   3 21014.4 77.4416   2
   1   0   4 822.605 18.8557   2
   1   0   5 4878.41 28.7764   2
   1   0   6 12433.1 45.8332   2
   1   0   7 387.454 18.9285   2
   1   0   8 6575.58 19.6732   2
   1   0   9 2.06132 8.16426   2
   1   0  10 1008.95 10.0928   2
   1   0  11 171.102 7.90142   2
   1   0  12 37.1918 9.18868   2
   1   0  13 297.545 11.8038   2
   1   0  14 531.307 12.1386   2
   1   0  15 12.0576 8.16267   2
   1   0  16 20.4778 9.61388   2
   1   0  17 46.8957 14.1737   2
   1   0  18 201.706 19.0444   2
   1   0  19 158.506 16.8629   2
   1   0  20 7.03242 12.5182   2
   1   1 -18 37.8949 18.8029   2
   1   1 -17 12.2690 16.1742   2
   1   1 -16 423.282 19.4722   2
   1   1 -15 16.6827 18.3242   2
   1   1 -14 1314.83 23.6271   2
   1   1 -13 845.284 21.1316   2
   1   1 -12 1296.11 21.8577   2
   1   1 -11 90.3100 15.8811   2
   1   1 -10 1901.08 21.7414   2
   1   1  -9 1153.11 16.5185   2
   1   1  -8 410.924 12.3648   2
   1   1  -7 2267.01 20.0080   2
   1   1  -6 1569.31 26.1850   2
   1   1  -5 68.8698 21.7298   2
   1   1  -4 9.47606 22.4732   2
   1   1  -3 5173.30 37.3841   2
   1   1  -2 5572.01 33.3208   2
   1   1  -1 27154.0 67.4610   2
   1   1   0 5959.59 25.5368   2
   1   1   1 508.086 13.5375   2
   1   1   2 3230.54 23.7821   2
   1   1   3 1270.39 22.5809   2
   1   1   4 190.299 18.9308   2
   1   1   5-2.80750 18.9551   2
   1   1   6 4703.67 36.3441   2
   1   1   7 568.419 26.9848   2
   1   1   8 370.871 16.5889   2
   1   1   9 3400.16 19.8174   2
   1   1  10 28.0773 11.2262   2
   1   1  11 2210.86 20.6649   2
   1   1  12 2.48603 14.8584   2
   1   1  13 6.88338 12.0371   2
   1   1  14 16.5953 12.4898   2
   1   1  15-0.49716 12.5078   2
   1   1  16 310.877 13.1883   2
   1   1  17-0.85423 10.4212   2
   1   1  18 366.550 15.0250   2
   1   1  19 32.6314 8.34124   2
   1   1  20 168.275 18.3093   2
   1   2 -17 126.597 19.7139   2
   1   2 -16 15.2560 21.4690   2
   1   2 -15 6.10496 16.6976   2
   1   2 -14 158.475 17.6900   2
   1   2 -13 2946.86 27.8210   2
   1   2 -12 436.078 18.4757   2
   1   2 -11 1052.65 20.5027   2
   1   2 -10 322.219 16.8268   2
   1   2  -9 4110.18 27.1214   2
   1   2  -8 71.5106 11.5800   2
   1   2  -7 622.552 12.9438   2
   1   2  -6 851.124 29.7383   2
   1   2  -5 324.757 20.7432   2
   1   2  -4 671.278 21.7440   2
   1   2  -3 339.613 18.7256   2
   1   2  -2 3900.99 28.0458   2
   1   2  -1 251.600 13.7080   2
   1   2   0 1275.91 17.2113   2
   1   2   1 76552.8 83.4448   2
   1   2   2 32471.5 139.580   2
   1   2   3 35.7363 26.1398   2
   1   2   4 2171.73 39.8725   2
   1   2   5 33.7287 21.3049   2
   1   2   6-15.0813 21.6082   2
   1   2   7 493.468 26.4196   2
   1   2   8 2916.44 42.7019   2
   1   2   9 3689.53 32.7408   2
   1   2  10 11.8996 22.7618   2
   1   2  11 731.988 19.5228   2
   1   2  12 3175.85 24.4888   2
   1   2  13 602.145 18.4870   2
   1   2  14-3.26112 16.2130   2
   1   2  15 457.484 14.2878   2
   1   2  16 282.763 13.4631   2
   1   2  17 431.118 14.9845   2
   1   2  18 135.983 12.1198   2
   1   2  19 71.7071 10.1449   2
   1   3 -15 38.3354 21.6512   2
   1   3 -14 39.2974 23.4877   2
   1   3 -13 561.627 28.6524   2
   1   3 -12 1391.67 22.5936   2
   1   3 -11 1722.17 23.4969   2
   1   3 -10 137.276 16.5560   2
   1   3  -9 474.650 17.4636   2
   1   3  -8 4972.45 39.8799   2
   1   3  -7 455.504 16.6258   2
   1   3  -6 1947.44 21.4066   2
   1   3  -5 454.256 26.0440   2
   1   3  -4 1010.75 22.7779   2
   1   3  -3 1187.07 22.2488   2
   1   3  -2 245.977 15.1964   2
   1   3  -1 2561.57 20.6998   2
   1   3   0 92.1852 10.1479   2
   1   3   1 7278.14 48.1111   2
   1   3   2 171.403 23.7841   2
   1   3   3 1348.72 35.9006   2
   1   3   4 1744.74 40.1568   2
   1   3   5 448.195 33.3118   2
   1   3   6 1348.86 32.8882   2
   1   3   7 872.252 30.8263   2
   1   3  12 928.087 43.1278   2
   1   3  13 630.389 26.1725   2
   1   3  14 88.3470 24.3958   2
   1   3  15 776.851 27.1831   2
   1   3  16 20.6276 31.6664   2
   1   3  17 27.4935 29.4821   2
   1   3  18-30.1541 24.0076   2
   1   3  19 24.8233 9.95303   2
   1   4 -14 651.287 24.6340   2
   1   4 -13 44.6678 24.0511   2
   1   4 -12 3594.69 43.4155   2
   1   4 -11 2.40903 26.3517   2
   1   4 -10 703.607 30.8465   2
   1   4  -9 653.995 29.2767   2
   1   4  -8 642.164 23.8720   2
   1   4  -7 381.534 22.1553   2
   1   4  -2 7.38236 44.7909   2
   1   4  -1-19.4633 29.3113   2
   1   4   0 1556.99 32.9982   2
   1   4   1 1575.96 33.9732   2
   1   4   2 32384.0 119.170   2
   1   4   3 3119.22 43.6209   2
   1   4   4 161.719 40.8821   2
   1   4   5 129.998 40.7751   2
   1   4  12 244.729 21.1853   2
   1   4  13 797.802 23.7623   2
   1   4  14 372.963 21.1494   2
   1   4  15 10.7673 18.2269   2
   1   4  16 360.158 20.8505   2
   1   4  17 74.6596 16.4030   2
   1   4  18-0.92560 11.9736   2
   1   5 -12 253.040 24.2043   2
   1   5 -11 23.6553 24.9293   2
   1   5 -10 2.69527 25.7197   2
   1   5  -9 410.280 29.9473   2
   1   5   7 681.709 21.1539   2
   1   5   8 93.1123 20.1157   2
   1   5   9-3.92833 20.4977   2
   1   5  10 62.3553 18.1204   2
   1   5  11 262.716 19.5400   2
   1   5  12 422.682 20.1532   2
   1   5  13 13.1974 18.2458   2
   1   5  14 401.643 17.9115   2
   1   5  15 50.3582 14.6975   2
   1   5  16 397.410 13.4150   2
   1   5  17 108.045 15.7630   2
   1   6 -10-3.68633 22.5297   2
   1   6  -9 75.2225 24.5325   2
   1   6   7 273.890 32.5996   2
   1   6   8 134.807 31.7733   2
   1   6   9 196.283 33.8991   2
   1   6  10 128.574 33.3861   2
   1   6  11 67.4721 31.6459   2
   1   6  12 37.0147 29.1570   2
   1   6  13 26.4762 25.8730   2
   1   6  14-7.92041 22.1228   2
   1   6  15 102.859 27.6135   2
   1   7  -8-6.74385 19.6388   2
   1   7  -7 29.2220 22.3296   2
   1   8  -5 20.1804 15.4666   2
   2  -7  -9 29.2285 22.1702   2
   2  -7  -8 210.423 10.3985   2
   2  -7  -7 128.119 11.3501   2
   2  -7  -6 6.02666 11.7352   2
   2  -7  -5 220.216 12.8288   2
   2  -7  -4-0.33550 10.8218   2
   2  -7  -3 30.6331 9.34940   2
   2  -7   5 25.0793 9.96795   2
   2  -7   6 79.1093 11.9545   2
   2  -7   7 13.9818 12.5802   2
   2  -7   8-2.46517 12.9555   2
   2  -7   9 35.2597 11.9589   2
   2  -7  10-8.38643 10.0077   2
   2  -6 -12 57.5631 12.9889   2
   2  -6 -11 213.430 14.5344   2
   2  -6 -10 10.5308 12.0484   2
   2  -6  -9 910.874 19.0160   2
   2  -6  -8 41.4229 16.3389   2
   2  -6  -7 84.9098 14.9195   2
   2  -6  -6 256.675 15.4753   2
   2  -6  -5 594.707 16.8383   2
   2  -6  -4 234.875 15.5361   2
   2  -6  -3-12.1160 16.9982   2
   2  -6  -2 5.92379 8.02958   2
   2  -6  -1-8.54440 4.40774   2
   2  -6   0-0.85463 3.60689   2
   2  -6   1-1.36190 3.41069   2
   2  -6   2-0.63501 3.70953   2
   2  -6   3-20.0652 7.88590   2
   2  -6   4 214.138 17.3997   2
   2  -6   5 43.4649 24.4868   2
   2  -6   6 1.86100 6.58547   2
   2  -6   7-8.64037 8.83025   2
   2  -6   8 353.265 12.5557   2
   2  -6   9 771.805 15.4535   2
   2  -6  10 85.8461 12.4667   2
   2  -6  11 77.7267 15.5423   2
   2  -6  12 371.034 15.2807   2
   2  -6  13 42.8568 13.4943   2
   2  -6  14 204.055 18.3923   2
   2  -5 -14-0.04103 11.9835   2
   2  -5 -13 71.2754 15.5356   2
   2  -5 -12 10.7958 9.18447   2
   2  -5 -11 202.761 9.92085   2
   2  -5 -10 151.762 11.1995   2
   2  -5  -9 369.716 12.1444   2
   2  -5  -8 175.396 12.0073   2
   2  -5  -7 10.6461 9.16557   2
   2  -5  -6 61.4899 12.0003   2
   2  -5  -5 9.74297 6.16518   2
   2  -5  -4 29.3921 16.8026   2
   2  -5  -3 34.1429 10.0095   2
   2  -5  -2 61.1862 10.4690   2
   2  -5  -1 118.599 12.3210   2
   2  -5   0 5.52776 7.08197   2
   2  -5   1 0.67776 4.51484   2
   2  -5   2 43.3752 8.50161   2
   2  -5   3 50.8557 18.3641   2
   2  -5   4 29.5794 7.08226   2
   2  -5   5 434.836 23.3018   2
   2  -5   6 1228.26 15.8199   2
   2  -5   7 208.267 12.8083   2
   2  -5   8-13.1659 12.3609   2
   2  -5   9 99.2936 15.5641   2
   2  -5  10 15.4194 15.4670   2
   2  -5  11 324.656 13.9985   2
   2  -5  12 399.512 13.6113   2
   2  -5  13 12.0731 11.2896   2
   2  -5  14 21.3807 9.76089   2
   2  -5  15 235.801 10.5234   2
   2  -5  16-7.59248 14.5245   2
   2  -4 -16 72.2339 13.6532   2
   2  -4 -15 517.222 17.2794   2
   2  -4 -14 69.6873 12.2208   2
   2  -4 -13 22.8389 13.5257   2
   2  -4 -12 553.105 13.2181   2
   2  -4 -11 381.067 13.0836   2
   2  -4 -10-2.28746 11.8729   2
   2  -4  -9 254.008 11.5930   2
   2  -4  -8 694.505 12.7541   2
   2  -4  -7 49.0764 9.98823   2
   2  -4  -6 139.269 10.5103   2
   2  -4  -5 2106.72 12.7408   2
   2  -4  -4 52.1514 7.86134   2
   2  -4  -3 117.475 7.24553   2
   2  -4  -2 56.1172 10.6205   2
   2  -4  -1 4225.93 19.3252   2
   2  -4   0 24.6459 10.5768   2
   2  -4   1 256.371 7.98916   2
   2  -4   2 25.1647 11.9582   2
   2  -4   3 929.429 11.7563   2
   2  -4   4 54.9160 8.15695   2
   2  -4   5 7.90603 10.7141   2
   2  -4   6 630.334 26.3357   2
   2  -4   7 79.5216 8.95384   2
   2  -4   8 157.754 13.4711   2
   2  -4   9 632.762 28.4980   2
   2  -4  10 449.617 19.7997   2
   2  -4  11 26.0735 10.5492   2
   2  -4  12 5.44955 11.1003   2
   2  -4  13 2.08524 12.0254   2
   2  -4  14 36.3298 11.7364   2
   2  -4  15 174.268 10.1923   2
   2  -4  16 125.734 9.69522   2
   2  -4  17 171.632 15.9808   2
   2  -3 -17-7.12849 13.2603   2
   2  -3 -16 46.6253 10.2142   2
   2  -3 -15 3.79218 11.2379   2
   2  -3 -14 499.453 12.3255   2
   2  -3 -13 2050.29 17.0470   2
   2  -3 -12 147.558 11.6320   2
   2  -3 -11 58.3411 12.5064   2
   2  -3 -10 84.9078 17.4515   2
   2  -3  -9 53.3746 16.8029   2
   2  -3  -8 361.155 12.5066   2
   2  -3  -7 383.371 9.81634   2
   2  -3  -6 38.2278 7.91945   2
   2  -3  -5 1859.14 10.8511   2
   2  -3  -4 32.1229 7.12222   2
   2  -3  -3 76.8924 6.88136   2
   2  -3  -2 3390.62 11.7083   2
   2  -3  -1 1008.62 10.1046   2
   2  -3   0 7261.20 24.2942   2
   2  -3   1 6.79586 8.87113   2
   2  -3   2 313.275 10.7865   2
   2  -3   3 598.849 8.56472   2
   2  -3   4 535.230 8.94051   2
   2  -3   5 7.83797 8.02758   2
   2  -3   6 79.5497 8.38190   2
   2  -3   7 3680.57 25.3172   2
   2  -3   8 315.300 11.2745   2
   2  -3   9 36.6405 11.1547   2
   2  -3  10 352.263 15.1244   2
   2  -3  11 5.55207 17.6305   2
   2  -3  12 3476.79 31.2081   2
   2  -3  13 1010.74 18.9327   2
   2  -3  14 83.1604 14.8070   2
   2  -3  15 59.0728 13.8140   2
   2  -3  16 6.78862 14.7921   2
   2  -3  17 17.2779 12.8064   2
   2  -3  18 112.100 19.1636   2
   2  -2 -18 56.9761 12.8640   2
   2  -2 -17 152.945 16.3110   2
   2  -2 -16 561.476 13.0868   2
   2  -2 -15 50.1606 11.0666   2
   2  -2 -14 639.763 11.9990   2
   2  -2 -13 18.6619 10.9625   2
   2  -2 -12 46.6743 11.4368   2
   2  -2 -11 1034.65 14.5283   2
   2  -2 -10 1131.36 14.3659   2
   2  -2  -9 322.455 11.7801   2
   2  -2  -8 781.061 11.3769   2
   2  -2  -7 197.712 7.29201   2
   2  -2  -6 1861.36 10.6056   2
   2  -2  -5-0.75595 6.73365   2
   2  -2  -4 379.898 6.83890   2
   2  -2  -3 2348.20 10.9331   2
   2  -2  -2 2198.16 15.2950   2
   2  -2  -1 3510.91 24.1799   2
   2  -2   2 2532.20 35.5454   2
   2  -2   3 2608.26 30.1644   2
   2  -2   4 135.391 10.1910   2
   2  -2   5 2207.06 13.5229   2
   2  -2   6 624.102 8.77362   2
   2  -2   7 3585.11 14.2447   2
   2  -2   8 266.075 9.12260   2
   2  -2   9 50.5904 9.84852   2
   2  -2  10 1185.18 13.5028   2
   2  -2  11 65.7298 11.9708   2
   2  -2  12 2915.74 20.3404   2
   2  -2  13 250.087 13.7774   2
   2  -2  14 112.717 15.0394   2
   2  -2  15 453.263 15.7874   2
   2  -2  16 272.752 16.5355   2
   2  -2  17 388.405 25.6240   2
   2  -2  18 7.47351 20.0660   2
   2  -2  19 91.4165 17.4473   2
   2  -2  20 101.319 16.5025   2
   2  -1 -19 701.584 24.9572   2
   2  -1 -18 14.2085 14.1689   2
   2  -1 -17 735.254 19.8565   2
   2  -1 -16 135.381 11.4974   2
   2  -1 -15 12.1723 12.2754   2
   2  -1 -14-1.28142 11.0998   2
   2  -1 -13-6.44941 9.95869   2
   2  -1 -12 1638.91 14.1474   2
   2  -1 -11 410.317 10.7664   2
   2  -1 -10 450.167 10.5814   2
   2  -1  -9 442.013 11.1503   2
   2  -1  -8 1325.19 12.7473   2
   2  -1  -7 274.903 7.95704   2
   2  -1  -6 201.305 7.15631   2
   2  -1  -5 1978.38 11.4194   2
   2  -1  -4 434.696 16.3890   2
   2  -1  -3 1494.34 18.1436   2
   2  -1  -2 5552.93 26.1774   2
   2  -1  -1 9877.65 34.4575   2
   2  -1   0 2400.65 24.5234   2
   2  -1   1 13589.0 48.6192   2
   2  -1   2 6382.87 31.1176   2
   2  -1   3 164.624 14.2986   2
   2  -1   4 1257.10 16.8359   2
   2  -1   5 50.5223 13.3911   2
   2  -1   6 173.328 10.1000   2
   2  -1   7 2980.80 15.4205   2
   2  -1   8 1638.28 10.2990   2
   2  -1   9 23.0013 6.50713   2
   2  -1  10-2.53592 7.02792   2
   2  -1  11 4274.12 14.9767   2
   2  -1  12 91.4283 6.95813   2
   2  -1  13 205.712 20.4852   2
   2  -1  14-3.40153 3.61226   2
   2  -1  15 2.99333 12.9716   2
   2  -1  16 83.4647 20.8886   2
   2  -1  17-22.1973 18.7858   2
   2  -1  18 96.5790 17.3878   2
   2  -1  19-13.3361 14.8632   2
   2  -1  20 131.096 12.1771   2
   2   0 -19 51.6119 9.99078   2
   2   0 -18 512.494 16.1164   2
   2   0 -17 8.43023 16.7629   2
   2   0 -16 194.913 19.9080   2
   2   0 -15 6.17965 11.2381   2
   2   0 -14 123.432 11.7109   2
   2   0 -13 1528.96 16.0887   2
   2   0 -12 204.117 10.9070   2
   2   0 -11 194.350 10.7250   2
   2   0 -10 358.537 10.6882   2
   2   0  -9 2800.43 15.5532   2
   2   0  -8 1163.76 10.9024   2
   2   0  -7 993.259 9.34720   2
   2   0  -6 5940.59 15.7926   2
   2   0  -5 13224.9 49.2049   2
   2   0  -4 5499.90 53.9273   2
   2   0  -3 742.197 27.7445   2
   2   0  -2 12460.7 74.4790   2
   2   0  -1 2865.44 33.7242   2
   2   0   0 641.051 12.1930   2
   2   0   1 47.4114 19.3308   2
   2   0   2 7756.14 40.2475   2
   2   0   3 7972.21 23.0910   2
   2   0   4 1145.78 18.8593   2
   2   0   5 1336.44 21.5869   2
   2   0   6 196.492 18.0458   2
   2   0   7 10.6792 9.56246   2
   2   0   8 2635.82 10.6177   2
   2   0   9 44.0398 6.96915   2
   2   0  10 364.389 8.21847   2
   2   0  11 425.519 9.98713   2
   2   0  12 1755.60 13.4876   2
   2   0  13 230.851 10.2288   2
   2   0  14 379.006 12.7344   2
   2   0  15 29.9617 11.3820   2
   2   0  16 61.3290 9.85849   2
   2   0  17-1.96153 5.63975   2
   2   0  18 13.0525 18.4046   2
   2   0  19 45.0047 15.4442   2
   2   0  20 18.8403 11.2759   2
   2   1 -18 590.667 15.2428   2
   2   1 -17 400.457 17.8371   2
   2   1 -16 250.285 18.8724   2
   2   1 -15 147.042 19.8888   2
   2   1 -14 12.6088 19.3128   2
   2   1 -13 1280.72 25.1479   2
   2   1 -12 256.274 18.7699   2
   2   1 -11 538.031 19.6825   2
   2   1 -10 59.8500 13.5722   2
   2   1  -9 1494.21 17.7151   2
   2   1  -8 1865.03 17.0614   2
   2   1  -7 2261.02 15.3142   2
   2   1  -6 2405.49 14.6770   2
   2   1  -5 1032.27 16.2159   2
   2   1  -4 8491.94 45.1833   2
   2   1  -3 1490.60 23.4106   2
   2   1  -2 22.3738 15.6708   2
   2   1  -1 161.678 15.7135   2
   2   1   0 903.407 17.2444   2
   2   1   1 31.2572 13.2095   2
   2   1   2 1595.27 16.0891   2
   2   1   3 5964.47 25.3549   2
   2   1   4 7954.30 41.9440   2
   2   1   5 464.711 24.3315   2
   2   1   6 559.239 26.8523   2
   2   1   7 23.6348 14.9250   2
   2   1   8 1902.46 16.2833   2
   2   1   9 357.706 10.2426   2
   2   1  10 6.63679 9.64629   2
   2   1  11-2.70413 10.5918   2
   2   1  12 876.515 14.1718   2
   2   1  13 67.6171 12.4965   2
   2   1  14 104.781 12.7273   2
   2   1  15 1830.69 17.7357   2
   2   1  16 632.323 14.2029   2
   2   1  17 23.6177 11.3528   2
   2   1  18 99.1367 9.80135   2
   2   1  19 0.99346 9.11962   2
   2   1  20 4.65724 16.4084   2
   2   2 -18 39.3362 15.0392   2
   2   2 -17 925.228 17.5952   2
   2   2 -16 307.438 18.0702   2
   2   2 -15 15.7701 18.2526   2
   2   2 -14 1198.78 23.6747   2
   2   2 -13 135.978 20.0638   2
   2   2 -12 1413.24 25.5745   2
   2   2 -11 547.894 20.5166   2
   2   2 -10 49.0502 17.3118   2
   2   2  -9 59.9603 16.9045   2
   2   2  -8 561.077 15.1359   2
   2   2  -7 678.517 14.2348   2
   2   2  -6 14.5821 14.3682   2
   2   2  -5 9000.14 30.6893   2
   2   2  -4 1665.17 40.4474   2
   2   2  -3 3809.66 71.5726   2
   2   2  -2 2800.37 60.7446   2
   2   2  -1 2204.94 35.3306   2
   2   2   0 1810.37 24.6112   2
   2   2   1 14.3819 16.6734   2
   2   2   2 768.334 22.7774   2
   2   2   4 45.9268 41.2242   2
   2   2   5 226.801 25.9479   2
   2   2   6 1616.70 36.9783   2
   2   2   7 1388.51 38.1481   2
   2   2   8 536.983 32.8084   2
   2   2   9 1938.03 60.6792   2
   2   2  10 200.383 29.1192   2
   2   2  14 143.909 23.2952   2
   2   2  15 580.313 17.8139   2
   2   2  16 21.4325 15.1149   2
   2   2  17-8.99307 13.6735   2
   2   2  18 377.911 15.4656   2
   2   2  19-7.92617 10.6478   2
   2   3 -17 33.7644 16.2144   2
   2   3 -16 142.094 21.2156   2
   2   3 -15 58.4598 16.4163   2
   2   3 -14 447.025 20.0504   2
   2   3 -13 304.770 26.6652   2
   2   3 -11 1201.05 24.1220   2
   2   3  11 48.7956 34.4468   2
   2   3  13 76.5542 35.8195   2
   2   3  17 333.271 32.2419   2
   2   3  18 24.5306 24.4867   2
   2   3  19 292.108 11.0599   2
   2   4 -16 8.58842 14.8483   2
   2   4  15 68.0938 35.4810   2
   2   4  16 131.196 30.8062   2
   3  -6  12-4.29293 11.5873   2
   3  -5 -13 38.9605 12.8679   2
   3   2 -17 26.0071 12.8466   2
   3   2 -16 88.2067 16.3486   2
   3   2 -15 4.22165 23.8986   2
   3   2 -13 142.087 29.4348   2
   3   2  -5 1054.41 38.8192   2
   3   2  15 0.19625 30.2851   2
   3   2  16 86.2687 29.3810   2
   3   2  17 137.675 26.5176   2
   3   2  18 6.54432 15.5620   2
   3   2  19 3.63198 9.62783   2
   3   3 -17 481.410 16.5174   2
   3   3 -16-8.17564 13.2573   2
   3   3 -15 461.716 17.6847   2
   3   3 -14 11.9789 17.5431   2
   3   3 -13 111.192 20.1212   2
   3   3 -10 1309.69 27.3506   2
   3   3  -9 175.913 29.4510   2
   3   3  13 924.884 30.3019   2
   3   3  14 256.614 26.2699   2
   3   3  15 1369.19 24.3247   2
   3   3  16 874.708 24.6218   2
   3   3  18 65.4217 23.5921   2
   3   3  19-36.7749 14.4121   2
   3   4 -16 488.100 15.6571   2
   3   4 -15-1.01088 18.1245   2
   3   4 -14 41.1780 14.6628   2
   3   4 -13 68.5103 16.9748   2
   3   4 -12 16.2524 18.8624   2
   3   4 -11 1114.80 25.1828   2
   3   4 -10 28.7521 20.0701   2
   3   4  -9 312.906 30.5972   2
   3   4  -8 85.9693 29.0973   2
   3   4  -5 317.645 32.6926   2
   3   4  10 1156.17 27.6937   2
   3   4  11 304.176 25.4156   2
   3   4  12 942.361 24.1539   2
   3   4  13-8.90977 23.7994   2
   3   4  14 91.6359 19.5095   2
   3   4  15 45.8465 17.7561   2
   3   4  16 193.698 16.2334   2
   3   4  17 243.355 13.9683   2
   3   4  18 89.9526 20.0253   2
   3   5 -14 50.1693 16.1480   2
   3   5 -13 225.497 21.8607   2
   3   5 -12-0.09979 14.6038   2
   3   5 -11 146.443 17.5704   2
   3   5 -10 23.5827 18.1370   2
   3   5  -9-21.4638 19.8944   2
   3   5  -8 18.1989 21.1267   2
   3   5  -7 167.672 20.6206   2
   3   5  -6 21.5001 30.6300   2
   3   5   9 991.747 35.2864   2
   3   5  10 335.241 19.1409   2
   3   5  11 28.1739 20.9222   2
   3   5  12 32.6373 17.9544   2
   3   5  13 91.8676 17.4614   2
   3   5  14 77.5776 16.1517   2
   3   5  15 30.0797 13.5533   2
   3   5  16 0.16010 11.1437   2
   3   6 -12 238.124 17.0331   2
   3   6 -11 14.2955 20.9941   2
   3   6 -10 829.631 29.6009   2
   3   6  -9 1.02503 15.9885   2
   3   6  -8 2.16761 17.5736   2
   3   6  -7 27.7841 18.8167   2
   3   6  -6 20.5776 24.9542   2
   3   6  -5 473.858 31.5296   2
   3   6  -4 228.025 32.4277   2
   3   6  -3 929.778 39.7332   2
   3   6  10 17.3183 27.3221   2
   3   6  11 427.435 29.2268   2
   3   6  12 92.0280 25.4352   2
   3   6  13 9.50633 21.8592   2
   3   6  14-9.34166 16.6501   2
   3   7 -10 37.6913 19.5975   2
   3   7  -9 359.142 19.3542   2
   3   7  -8 120.559 21.9869   2
   3   7  -7 25.9940 23.9434   2
   3   7  -6 19.7865 24.1147   2
   3   7  -5 35.7790 20.7876   2
   3   7  -4 64.3021 24.2667   2
   3   7  -3 2.37447 27.4157   2
   3   7  -2 63.8216 30.4315   2
   3   7  -1 415.346 33.8459   2
   3   8  -5 92.7882 28.8263   2
   3   8  -4 74.1306 23.4123   2
   3   8   0 335.085 23.2694   2
   3   8   1 236.249 24.8426   2
   3   8   3 60.2592 25.3546   2
   3   8   6 145.227 31.8440   2
   3   8   7-11.6997 36.1750   2
   4  -5 -11 11.1088 22.9708   2
   4  -5 -10 365.498 7.78009   2
   4  -5  -9 75.8879 19.4899   2
   4  -5  13 65.9938 12.8737   2
   4  -4 -13 65.9966 12.2295   2
   4  -4 -12 302.178 7.61708   2
   4  -4 -11 179.958 8.68537   2
   4  -4 -10 282.597 13.4603   2
   4  -4  -9 54.5887 10.2427   2
   4  -4  -8 15.8979 17.1826   2
   4  -4  10-55.9449 22.4900   2
   4  -4  11 1103.74 28.3048   2
   4  -4  12-8.64654 19.2645   2
   4  -4  13 110.008 17.8101   2
   4  -4  14 127.641 11.0327   2
   4  -3 -14-1.32165 6.96828   2
   4  -3 -13 25.4314 7.52238   2
   4  -3 -12 5.76798 8.49072   2
   4  -3 -11 920.503 11.6196   2
   4  -3 -10 142.031 12.5463   2
   4  -3  -9 156.579 12.0667   2
   4  -3  -8 31.5148 8.84830   2
   4  -3  -7 78.8601 17.7525   2
   4  -3  -6 6.09057 9.19648   2
   4  -3  -5 503.380 28.1716   2
   4  -3  -4 187.273 30.9988   2
   4  -3  -2 1355.54 29.2591   2
   4  -3  -1 545.687 26.0268   2
   4  -3   0 1023.24 29.0809   2
   4  -3   7 1057.19 28.8991   2
   4  -3   8-1.89932 24.4030   2
   4  -3   9-9.69305 18.2715   2
   4  -3  10 354.223 18.3419   2
   4  -3  11 18.6065 7.32846   2
   4  -3  12 137.805 15.1234   2
   4  -3  13 22.4782 14.0972   2
   4  -3  14 1282.69 17.1301   2
   4  -3  15-5.37125 14.5898   2
   4  -3  16 178.967 13.8478   2
   4  -3  17 79.2635 11.4332   2
   4  -2 -15 94.8213 7.30569   2
   4  -2 -14 96.1667 9.14649   2
   4  -2 -13 154.558 10.4085   2
   4  -2 -12 18.0824 9.61799   2
   4  -2 -11 99.7422 10.6448   2
   4  -2 -10 37.2319 11.0159   2
   4  -2  -9 228.887 11.5916   2
   4  -2  -8 1281.85 13.1032   2
   4  -2  -7 453.823 10.3669   2
   4  -2  -6 4186.36 16.8122   2
   4  -2  -5 19.8613 8.43576   2
   4  -2  -4 262.576 16.4807   2
   4  -2  -3 536.307 12.6166   2
   4  -2  -2 4.73431 11.1383   2
   4  -2  -1 652.098 12.6760   2
   4  -2   0 435.789 18.7531   2
   4  -2   1 1869.95 18.9378   2
   4  -2   2 552.651 12.5055   2
   4  -2   3 2854.08 19.0140   2
   4  -2   5 117.413 20.1300   2
   4  -2   6 692.704 24.6036   2
   4  -2   7 245.333 23.8466   2
   4  -2   8 499.107 28.8690   2
   4  -2   9 14.1469 7.06379   2
   4  -2  10 52.7420 20.5364   2
   4  -2  11 40.9747 14.9189   2
   4  -2  12 229.374 15.1026   2
   4  -2  13 132.178 16.8581   2
   4  -2  14-7.37981 9.25919   2
   4  -2  15 672.995 26.7031   2
   4  -2  16-5.44550 20.7886   2
   4  -2  17 194.361 19.2647   2
   4  -2  18 49.9094 16.0774   2
   4  -1 -15 25.6275 9.43725   2
   4  -1 -14 338.153 10.2843   2
   4  -1 -13 1.22568 10.5409   2
   4  -1 -12 496.760 12.8571   2
   4  -1 -11 94.1234 12.1263   2
   4  -1 -10 474.242 12.0402   2
   4  -1  -9 9.28785 10.8587   2
   4  -1  -8 105.999 10.2982   2
   4  -1  -7 5018.64 18.6264   2
   4  -1  -6 883.189 11.2773   2
   4  -1  -5 2132.06 13.8726   2
   4  -1  -4 370.315 9.14534   2
   4  -1  -3 216.299 7.96978   2
   4  -1  -2 833.720 14.4282   2
   4  -1  -1 451.098 16.6197   2
   4  -1   0 4.57249 14.8798   2
   4  -1   1 65.8230 11.5352   2
   4  -1   2 113.559 11.2766   2
   4  -1   3 614.112 9.73322   2
   4  -1   4 5569.81 17.6149   2
   4  -1   5 2088.06 14.0721   2
   4  -1   6 642.508 14.0851   2
   4  -1   7 3686.17 16.1472   2
   4  -1   8 1431.34 14.0267   2
   4  -1   9 244.216 11.1375   2
   4  -1  10 188.926 10.1269   2
   4  -1  11 166.005 10.2798   2
   4  -1  12 42.1364 8.86159   2
   4  -1  13 82.2717 16.4996   2
   4  -1  14 2.66223 5.22708   2
   4  -1  15 515.219 15.5200   2
   4  -1  16 106.229 10.8896   2
   4  -1  17-15.6059 15.9076   2
   4  -1  18 231.373 13.9432   2
   4  -1  19 147.646 30.2916   2
   4   0 -17 51.7926 18.9141   2
   4   0 -16 662.838 15.6776   2
   4   0 -15 397.516 26.8276   2
   4   0 -14 586.940 12.2161   2
   4   0 -13 469.367 13.7008   2
   4   0 -12 203.835 12.6849   2
   4   0 -11 19.0758 12.5716   2
   4   0 -10 166.171 12.0913   2
   4   0  -9 151.438 11.9820   2
   4   0  -8 1066.73 13.1394   2
   4   0  -7 1645.18 13.0069   2
   4   0  -6 1720.49 11.6595   2
   4   0  -5 4384.24 14.9506   2
   4   0  -4 477.014 10.1128   2
   4   0  -3 180.200 8.13244   2
   4   0  -2 5676.43 17.4099   2
   4   0  -1 184.610 7.85349   2
   4   0   0 216.516 9.98418   2
   4   0   1 45.4107 9.28707   2
   4   0   2 197.649 9.65364   2
   4   0   3 1777.95 16.1814   2
   4   0   4 2165.66 16.4823   2
   4   0   5 1654.13 15.7208   2
   4   0   6 870.302 12.1187   2
   4   0   7 3463.44 17.3351   2
   4   0   8 228.677 12.2645   2
   4   0   9 1599.08 16.1968   2
   4   0  10 63.2196 12.3443   2
   4   0  11 712.127 13.4489   2
   4   0  12 402.799 12.7733   2
   4   0  13 351.517 12.8714   2
   4   0  14 842.030 14.1186   2
   4   0  15 229.597 11.6788   2
   4   0  16 6.43280 8.41209   2
   4   0  17 51.2251 6.93595   2
   4   0  18 171.287 11.8579   2
   4   0  19 276.655 20.3210   2
   4   1 -17 66.3158 17.8219   2
   4   1 -16 13.4707 13.4395   2
   4   1 -15 365.476 17.4321   2
   4   1 -14 26.3137 18.2567   2
   4   1 -13 748.152 22.1740   2
   4   1 -12 41.9764 20.9690   2
   4   1 -11 324.133 22.7373   2
   4   1 -10 400.624 13.2282   2
   4   1  -9 52.5243 12.3297   2
   4   1  -8 12.0133 12.4492   2
   4   1  -7 62.6193 10.1352   2
   4   1  -6 3290.84 14.9117   2
   4   1  -5 52.4021 8.81657   2
   4   1  -4 1073.77 11.5000   2
   4   1  -3 1561.17 11.5503   2
   4   1  -2 1979.17 11.5309   2
   4   1  -1 4077.74 13.3316   2
   4   1   0 117.187 10.2426   2
   4   1   1 8.16943 9.44005   2
   4   1   2 92.5193 9.71318   2
   4   1   3 492.262 10.9409   2
   4   1   4 249.598 10.8558   2
   4   1   5 31.1237 8.85623   2
   4   1   6 6951.81 24.6789   2
   4   1   7 189.870 12.4658   2
   4   1   8 1702.11 25.3045   2
   4   1   9 33.9907 19.1820   2
   4   1  10 2157.06 29.4751   2
   4   1  11 510.219 18.2695   2
   4   1  12 447.749 18.4625   2
   4   1  13 106.822 17.4228   2
   4   1  14 1116.99 18.3221   2
   4   1  15 102.384 14.3104   2
   4   1  16 49.2428 13.2998   2
   4   1  17 272.665 12.1876   2
   4   1  18 31.9783 8.79068   2
   4   2 -16 23.2483 13.3690   2
   4   2 -15 149.949 16.1925   2
   4   2 -14 427.248 18.6194   2
   4   2 -13-14.0215 18.2881   2
   4   2 -12 1643.41 26.6167   2
   4   2 -11 121.908 21.2322   2
   4   2 -10 407.276 23.3763   2
   4   2  -9 529.522 19.4618   2
   4   2  -8 138.497 16.5882   2
   4   2  -7 605.558 22.9944   2
   4   2  -6 646.271 16.4302   2
   4   2  -5 2874.08 22.0437   2
   4   2  -4 68.6664 9.23739   2
   4   2  -3 8.06137 9.01316   2
   4   2  -2 56.4817 9.62506   2
   4   2  -1 2730.10 18.7264   2
   4   2   0 1044.93 13.2078   2
   4   2   1 5.30996 9.69972   2
   4   2   2 1413.21 12.8961   2
   4   2   3 3413.18 17.5360   2
   4   2   4 264.026 11.9118   2
   4   2   5 148.101 11.5345   2
   4   2   6 68.0013 10.0668   2
   4   2   7 123.220 9.90962   2
   4   2   8 447.842 14.1629   2
   4   2   9 2843.11 21.7487   2
   4   2  10 441.778 15.9938   2
   4   2  11 597.999 16.8188   2
   4   2  12 169.823 16.2739   2
   4   2  13 893.350 26.7834   2
   4   2  14 1.03040 27.8615   2
   4   2  15-7.67462 26.8802   2
   4   2  16 104.254 18.8633   2
   4   2  17-2.19074 13.7403   2
   4   2  18 309.507 12.2986   2
   4   3 -16 6.19229 24.1481   2
   4   3 -15 28.6308 13.3062   2
   4   3 -14 406.098 17.5613   2
   4   3 -13 739.788 20.5105   2
   4   3 -12-3.17386 19.2923   2
   4   3 -11 241.571 17.3578   2
   4   3 -10 208.140 22.5610   2
   4   3  -9 524.903 24.8159   2
   4   3  -8 1304.56 28.6289   2
   4   3  -7 513.579 19.2696   2
   4   3  -6 201.846 17.7978   2
   4   3  -5-6.50090 15.6039   2
   4   3  -4 694.003 22.2069   2
   4   3  -3 14.4859 29.2855   2
   4   3  -2 1164.75 35.3364   2
   4   3  -1 1209.05 35.2687   2
   4   3   1 1713.93 21.5498   2
   4   3   2 2625.15 20.6126   2
   4   3   3 478.405 17.9263   2
   4   3   4 775.903 16.1951   2
   4   3   5 0.84700 14.2532   2
   4   3   6 94.2520 15.5263   2
   4   3   7 954.415 19.6448   2
   4   3   8 97.5705 16.6577   2
   4   3   9 765.201 20.3548   2
   4   3  10 644.980 20.9105   2
   4   3  11 1486.41 25.3271   2
   4   3  12-2.40502 19.3980   2
   4   3  13-0.21241 19.6342   2
   4   3  14 25.4593 18.8104   2
   4   3  15 183.400 18.1127   2
   4   3  16 663.813 18.5832   2
   4   4 -15 34.7285 23.6068   2
   4   4 -14 48.4828 12.2748   2
   4   4 -13 85.4067 15.4473   2
   4   4 -12 20.7357 17.4991   2
   4   4 -11 2356.12 27.7727   2
   4   4 -10 26.8447 20.5521   2
   4   4  -9 167.843 21.8554   2
   4   4  -8 213.051 23.1245   2
   4   4  -7-3.71287 22.9010   2
   4   4  -6 699.035 21.0970   2
   4   4  -5 3.78942 17.6745   2
   4   4  -4 298.976 23.3655   2
   4   4  -3 155.886 34.6367   2
   4   4  -2-15.5132 31.7163   2
   4   4  -1 118.647 31.1673   2
   4   4   0-9.17670 29.1121   2
   4   4   1 3460.37 50.5634   2
   4   4   4 210.393 17.0381   2
   4   4   5 118.322 17.7652   2
   4   4   6 452.593 17.1678   2
   4   4   7 39.2807 16.0999   2
   4   4   8-1.28176 17.3579   2
   4   4   9 219.142 19.1948   2
   4   4  10 1162.53 23.4140   2
   4   4  11 146.731 19.7490   2
   4   4  12 418.147 21.0171   2
   4   4  13 276.391 19.6571   2
   4   4  14 619.842 19.8652   2
   4   4  15 874.254 19.1159   2
   4   4  16 0.51127 13.8500   2
   4   4  17 45.8135 15.2006   2
   4   5 -13 24.6270 21.4179   2
   4   5 -12 47.8395 13.3372   2
   4   5 -11 14.1147 15.5568   2
   4   5 -10 71.0636 17.8743   2
   4   5  -9 398.780 21.2664   2
   4   5  -8 881.990 19.9703   2
   4   5  -7 69.5172 20.9825   2
   4   5  -6 185.011 22.8885   2
   4   5  -5 229.496 24.0817   2
   4   5  -4-1.29223 22.5884   2
   4   5  -3 20.4309 33.7511   2
   4   5  -2 28.5571 36.6679   2
   4   5  -1 31.2361 37.0828   2
   4   5   0 198.252 37.1188   2
   4   5   7 120.059 18.4555   2
   4   5   8-16.3617 15.6782   2
   4   5   9 17.4336 16.2857   2
   4   5  10 455.086 18.7712   2
   4   5  11 368.394 18.1219   2
   4   5  12 2.10383 16.3289   2
   4   5  13 68.2213 15.3376   2
   4   5  14 104.238 13.6303   2
   4   5  15 263.897 11.9749   2
   4   6 -11 71.1403 24.9600   2
   4   6 -10 292.211 13.0579   2
   4   6  -9 86.9939 15.1175   2
   4   6  -8 3.16298 16.8985   2
   4   6  -7 114.095 18.8656   2
   4   6  -6 141.435 19.5154   2
   4   6  -5 1255.93 25.5381   2
   4   6  -4 325.024 33.0719   2
   4   6  -3 373.600 36.1904   2
   4   6  -2 641.105 39.5777   2
   4   6  11 242.905 23.4858   2
   4   7  -8 213.830 29.0428   2
   4   7  -7-30.6826 20.4195   2
   4   7  -6 98.6086 13.7038   2
   4   7  -5 25.6700 19.3250   2
   4   7  -4 93.3979 23.2632   2
   4   7  -3 336.466 28.6044   2
   4   7   8 73.5740 28.0361   2
   4   7   9 9.13787 23.1166   2
   4   7  10 73.9818 17.3378   2
   5  -5  -8 48.0725 21.2713   2
   5  -5  -7 93.9437 18.1485   2
   5  -5  -6 24.8480 14.0385   2
   5  -5  -5 41.3814 13.5960   2
   5  -5  -4 127.243 13.3282   2
   5  -5  -3 321.477 15.0834   2
   5  -5  -2 521.088 21.0708   2
   5  -5  -1 43.4093 19.3875   2
   5  -5   0 170.010 21.0275   2
   5  -5   5 16.0075 13.0763   2
   5  -5   7 508.321 20.3489   2
   5  -5   8 133.728 17.5103   2
   5  -5   9-12.6161 15.0638   2
   5  -5  10 29.5211 13.6415   2
   5  -4 -10 18.0014 7.13702   2
   5  -4  -9 3.60290 8.13312   2
   5  -4  -8 34.0675 9.09603   2
   5  -4  -7 599.661 11.4971   2
   5  -4  -6 161.037 10.0487   2
   5  -4  -5 250.687 10.5436   2
   5  -4  -4 1453.73 18.6605   2
   5  -4  -3-1.08063 7.56050   2
   5  -4  -2 3.28930 10.8881   2
   5  -4  -1 533.453 27.6426   2
   5  -4   0 208.512 25.5389   2
   5  -4   7 544.202 25.4847   2
   5  -4   8 134.805 14.1658   2
   5  -4   9-7.15070 9.41368   2
   5  -4  10 45.3852 17.2669   2
   5  -4  11 2.91079 14.9007   2
   5  -4  12 9.50233 13.6213   2
   5  -4  13 42.3576 15.1112   2
   5  -3 -12 1154.56 13.9217   2
   5  -3 -11 4.58142 9.97470   2
   5  -3 -10 20.3970 14.9143   2
   5  -3  -9 171.894 22.8810   2
   5  -3  -8 34.9891 23.5680   2
   5  -3  -7 78.0941 18.8902   2
   5  -3  -6 33.1234 11.4360   2
   5  -3  -5 422.826 12.7557   2
   5  -3  -4 4.93397 15.1864   2
   5  -3  -3 656.053 17.5097   2
   5  -3  -2 338.398 27.2251   2
   5  -3  -1 250.420 37.3671   2
   5  -3   0-1.64409 6.98803   2
   5  -3   1 176.154 18.8081   2
   5  -3   7 49.3011 28.3195   2
   5  -3   8 355.066 30.2983   2
   5  -3   9 220.488 19.3169   2
   5  -3  10 54.1691 13.6074   2
   5  -3  11 286.932 16.9227   2
   5  -3  12-5.96364 9.43068   2
   5  -3  13 31.6646 14.9100   2
   5  -3  14 15.7721 13.1153   2
   5  -3  15 189.206 11.7627   2
   5  -2 -13 230.998 9.64202   2
   5  -2 -12 464.477 8.64658   2
   5  -2 -11 209.714 8.81219   2
   5  -2 -10 23.8228 7.92162   2
   5  -2  -9 101.180 8.89650   2
   5  -2  -8 6.65143 6.16025   2
   5  -2  -7 9.17959 4.35027   2
   5  -2  -6 611.731 13.1555   2
   5  -2  -5 8.22683 14.2548   2
   5  -2  -4 1407.73 18.4959   2
   5  -2  -3 375.647 15.4041   2
   5  -2  -2 31.5709 16.8072   2
   5  -2  -1 129.152 19.5566   2
   5  -2   0-50.7519 16.9255   2
   5  -2   1-7.94373 10.6358   2
   5  -2   2 2855.22 41.9860   2
   5  -2   9 295.383 30.4674   2
   5  -2  10 16.3915 9.53213   2
   5  -2  11 53.3006 18.4923   2
   5  -2  12 339.689 18.3088   2
   5  -2  13 286.616 16.0920   2
   5  -2  14 36.3117 11.9950   2
   5  -2  15 8.66947 18.2085   2
   5  -2  16 9.64426 15.9201   2
   5  -1 -14 9.21959 8.19859   2
   5  -1 -13 281.577 8.48192   2
   5  -1 -12 14.1531 9.18438   2
   5  -1 -11 518.851 11.4999   2
   5  -1 -10 736.009 12.7538   2
   5  -1  -9 9.96835 10.1474   2
   5  -1  -8 142.168 10.2515   2
   5  -1  -7 79.9422 8.03339   2
   5  -1  -6 65.3985 16.2073   2
   5  -1  -5 2.62501 4.69502   2
   5  -1  -4 32.7314 8.61499   2
   5  -1  -3 341.430 20.1399   2
   5  -1  -2 165.683 31.6094   2
   5  -1   0 2756.67 40.6484   2
   5  -1   1 574.907 24.4321   2
   5  -1   2-6.20221 13.7775   2
   5  -1  10 297.135 20.2050   2
   5  -1  11 361.616 13.4285   2
   5  -1  12 234.786 14.5604   2
   5  -1  13-13.7636 7.23280   2
   5  -1  14 42.8737 8.57338   2
   5  -1  15 396.872 13.9831   2
   5  -1  16 2.54676 9.86800   2
   5  -1  17 14.9645 20.3514   2
   5  -1  18-4.84207 25.1006   2
   5   0 -15 69.6966 23.9552   2
   5   0 -14 104.709 10.2280   2
   5   0 -13 209.214 13.0488   2
   5   0 -12-6.14302 9.23320   2
   5   0 -11 26.8968 10.3950   2
   5   0 -10 540.951 12.6619   2
   5   0  -9 16.7970 11.5823   2
   5   0  -8 909.141 41.7113   2
   5   0  -7 90.4716 16.1517   2
   5   0  -6 82.5413 32.9913   2
   5   0  -5 2655.60 30.8609   2
   5   0  -4 589.134 29.2608   2
   5   0  11 1728.74 42.6037   2
   5   0  12 175.275 19.8457   2
   5   0  13 535.128 13.1544   2
   5   0  14 13.2660 14.5068   2
   5   0  15 272.034 11.4228   2
   5   0  16 193.390 8.98384   2
   5   0  17 51.1981 12.7708   2
   5   0  18-33.9090 20.2623   2
   5   1 -15 137.500 20.0628   2
   5   1 -14 86.6922 17.4528   2
   5   1 -13 9.98685 14.8794   2
   5   1 -12 16.0836 26.8735   2
   5   1 -11 69.4437 31.2227   2
   5   1 -10 32.2308 32.5958   2
   5   1  -9 791.983 40.3702   2
   5   1  -8 109.861 35.4604   2
   5   1  15 11.8473 18.5974   2
   5   1  16 628.609 12.8268   2
   5   1  17-3.05860 8.43768   2
   5   2 -15 8.64544 27.9611   2
   5   2 -14 28.8752 20.7060   2
   5   2 -12 13.1868 24.6300   2
   5   2 -11 144.785 30.1293   2
   5   2  18 71.7532 23.2953   2
   6   1 -12 223.981 16.7232   2
   6   1 -11 157.978 12.9264   2
   6   2 -12 103.696 18.1587   2
   6   2 -11 145.681 10.1653   2
   6   2 -10 341.809 13.7178   2
   6   2  12 279.153 19.6243   2
   6   2  15 108.365 14.9219   2
   6   2  16 64.7079 30.8395   2
   6   3 -11 161.350 10.2019   2
   6   3 -10-0.56698 10.5864   2
   6   3  -9 7.41794 12.1274   2
   6   3  -8 392.062 14.2590   2
   6   3  -7 116.874 14.0514   2
   6   3  12 6.88540 18.7431   2
   6   3  13 0.33954 14.1369   2
   6   3  14 382.702 14.4967   2
   6   3  15 13.3574 15.1985   2
   6   4  -9 13.6136 12.3221   2
   6   4  -8 504.636 16.2311   2
   6   4  -7 48.6113 15.5396   2
   6   4  -6 207.008 13.8460   2
   6   4  -5 145.677 26.1056   2
   6   4  10 48.1078 19.0046   2
   6   4  11 138.728 18.3610   2
   6   4  12-22.9375 13.2472   2
   6   4  13 574.215 13.7349   2
   6   4  14 163.604 19.5752   2
   6   5  -8-1.18224 22.7477   2
   6   5  -7 286.904 11.1120   2
   6   5  -6 43.9514 13.7636   2
   6   5  -5 153.618 15.2127   2
   6   5  -4 240.850 31.2748   2
   6   6  -6 8.77483 26.6479   2
   6   6  -5 23.6915 25.3854   2
   6   6  -4 402.735 16.2106   2
   7  -3  -4 28.2269 19.0523   2
   7  -3  -3 137.213 7.25886   2
   7  -3  -2 126.169 16.7807   2
   7  -3   9 138.008 19.4833   2
   7  -2  -7 115.585 15.6450   2
   7  -2  -6-2.32747 8.69829   2
   7  -2  -5 231.466 10.5762   2
   7  -2  -4 25.0555 10.2163   2
   7  -2  -3 106.454 11.5712   2
   7  -2  -2 381.638 13.2191   2
   7  -2  -1 67.3124 15.1496   2
   7  -2   0 584.353 17.5928   2
   7  -2   9 8.29525 11.9589   2
   7  -2  10 282.758 11.5720   2
   7  -2  11 268.811 14.8127   2
   7  -1  -8 115.812 11.4967   2
   7  -1  -7-3.83323 9.31974   2
   7  -1  -6 810.089 13.2122   2
   7  -1  -5 253.290 12.7758   2
   7  -1  -4 304.742 10.2410   2
   7  -1  -3 17.8893 10.2730   2
   7  -1  -2 48.9366 10.7165   2
   7  -1  -1 42.8077 12.9000   2
   7  -1   0 31.8067 16.5338   2
   7  -1   1 455.675 19.8961   2
   7  -1   2 166.592 28.9811   2
   7  -1   8 439.972 14.6773   2
   7  -1   9 158.566 9.55105   2
   7  -1  10 52.3413 10.2473   2
   7  -1  11 116.317 7.75773   2
   7  -1  12 136.438 13.2139   2
   7  -1  13 85.7044 25.3795   2
   7   0  -9 71.6015 29.1552   2
   7   0  -8 18.5848 9.77602   2
   7   0  -7 407.613 13.8234   2
   7   0  -6 529.252 13.9386   2
   7   0  -5 710.212 13.5309   2
   7   0  -4 394.931 13.5632   2
   7   0  -3 277.291 13.5553   2
   7   0  -2 56.9675 10.3233   2
   7   0  -1 215.079 14.1739   2
   7   0   0 99.6859 14.3042   2
   7   0   1 10.8663 14.2647   2
   7   0   2 286.095 15.2896   2
   7   0   3 296.801 21.6250   2
   7   0   4 321.454 29.1334   2
   7   0   6 553.139 30.1255   2
   7   0   7 31.5053 19.4712   2
   7   0   8 974.238 15.5209   2
   7   0   9 12.8297 17.8212   2
   7   0  10 352.715 12.3625   2
   7   0  11 157.354 10.9435   2
   7   0  12 212.774 11.1497   2
   7   0  13 89.1841 17.7704   2
   7   1  -9 59.1537 27.0380   2
   7   1  -8 43.3346 21.0687   2
   7   1  -7 347.872 16.7466   2
   7   1  -6 68.8250 13.9953   2
   7   1  -5 477.234 15.1184   2
   7   1  -4-3.15045 12.6842   2
   7   1  -3 510.481 14.6133   2
   7   1  -2 419.404 14.8679   2
   7   1  -1 21.2560 13.8549   2
   7   1   0 211.104 14.3747   2
   7   1   1 1.68335 11.9050   2
   7   1   2 25.5307 9.72453   2
   7   1   3 2.97832 26.1828   2
   7   1   4 238.898 27.9514   2
   7   1   5 23.6665 27.1138   2
   7   1   6 128.133 19.1698   2
   7   1   7 3379.92 21.6373   2
   7   1   8 36.0672 12.8675   2
   7   1   9 723.379 20.7868   2
   7   1  10 16.8654 16.4256   2
   7   1  11 36.7286 11.3705   2
   7   1  12 2.40684 9.82124   2
   7   1  13 13.0965 10.7676   2
   7   1  14 85.4811 30.7924   2
   7   2  -9 257.350 31.1546   2
   7   2  -8 151.573 22.3422   2
   7   2  -7-0.22326 10.5818   2
   7   2  -6 135.615 11.8840   2
   7   2  -5-22.5156 11.6477   2
   7   2  -4 199.194 18.6105   2
   7   2  -3 45.8388 14.9165   2
   7   2  -2 265.879 16.8906   2
   7   2  -1 1373.81 20.2784   2
   7   2   0 829.569 18.8859   2
   7   2   1 114.467 16.9093   2
   7   2   2 89.6592 15.4895   2
   7   2   3-23.1240 13.8826   2
   7   2   4 6.73813 9.43088   2
   7   2   5 19.4618 26.2243   2
   7   2   6 563.724 29.2526   2
   7   2   7 780.577 22.0714   2
   7   2   8 230.600 15.7497   2
   7   2   9-1.04225 14.4272   2
   7   2  10 683.660 16.6182   2
   7   2  11 28.8194 13.5036   2
   7   2  12 139.825 12.6829   2
   7   2  13 2.26130 25.2470   2
   7   3  -8 178.634 30.9208   2
   7   3  -7 4.08993 11.4946   2
   7   3  -6 126.771 13.1178   2
   7   3  -5-2.71065 13.1971   2
   7   3  -4 47.3248 15.4393   2
   7   3  -3 144.455 15.2583   2
   7   3  -2-11.7870 11.6628   2
   7   3  -1 38.8821 13.3138   2
   7   3   0 6.13992 9.60679   2
   7   3   1 46.3291 27.4719   2
   7   3   2 945.119 32.9831   2
   7   3   3 72.6457 25.1950   2
   7   3   4-0.53640 17.1416   2
   7   3   5-19.0746 12.0615   2
   7   3   8 205.842 23.6702   2
   7   3   9 307.770 14.9766   2
   7   3  10 569.281 15.2937   2
   7   3  11 138.968 12.4496   2
   7   3  12-0.05418 12.3120   2
   7   3  13 8.15027 19.7081   2
   7   4  -7 116.942 29.9958   2
   7   4  -6 87.5777 12.0891   2
   7   4  -5 3.31963 13.0283   2
   7   4  -4 108.908 14.0434   2
   7   4   0 337.736 29.8829   2
   7   4   2 138.884 27.4997   2
   7   4   4 11.5128 22.7380   2
   7   4   5 325.785 21.0440   2
   7   4  10 222.577 13.9254   2
   7   5  -4 28.6671 34.4374   2
   7   5  -3 90.4244 27.7023   2
   7   5   5 61.6245 17.3973   2
   0   0   0 0.00000 0.00000   0
TITL fatah2m_tw4_twin1_hklf4 in P-1
REM P-1 (#2 in standard setting)
CELL 1.54184   6.794890   6.949057  16.707951  89.5245  82.5466  82.3469
ZERR    2.00   0.000214   0.000237   0.000771   0.0033   0.0033   0.0027
LATT  1
SFAC C H N O F S
UNIT 32.00 24.00 6.00 2.00 2.00 4.00
TREF
HKLF 5
BASF 0.45146
END
;
_shelx_hkl_checksum     70194
_shelx_res_file
;
TITL fatah2m_tw4_a.res in P-1
    fatah2m_tw4.res
    created by SHELXL-2019/3 at 15:19:49 on 05-Mar-2024
REM Old TITL fatah2m_tw4 in P-1 #2
REM SHELXT solution in P-1: R1 0.278, Rweak 0.047, Alpha 0.064
REM <I/s> 0.000 for 0 systematic absences, Orientation as input
REM Formula found by SHELXT: C16 N3 F2 S2
CELL 1.54184 6.79489 6.949057 16.707951 89.5245 82.5466 82.3469
ZERR 2 0.000214 0.000237 0.000771 0.0033 0.0033 0.0027
LATT 1
SFAC C H N O F S
UNIT 32 24 6 2 2 4
EQIV $1 3-X,-Y,1-Z
EQIV $2 -1+X,+Y,+Z
EQIV $3 1-X,1-Y,1-Z
EQIV $4 1-X,2-Y,2-Z
EQIV $5 -X,2-Y,2-Z
DFIX 0.98 N4 H4 N1 H1
L.S. 10 0 0
PLAN  5
SIZE 0.01 0.03 0.13
TEMP -148.15
CONF
HTAB N1 O2_$1
HTAB N4 O2
HTAB C6 S11_$3
HTAB C11 S10_$2
HTAB C14 F15_$4
HTAB C16 F15_$5
HTAB C17 S10_$2
list 4
MORE -1
BOND $H
fmap 2 53
acta
MERG 0
REM <olex2.extras>
REM <HklSrc "%.\\fatah2m_tw4.hkl">
REM </olex2.extras>
WGHT    0.020000    9.400000
BASF   0.45118
FVAR       2.94889
S10   6    0.937959    0.090927    0.828667    11.00000    0.03589    0.05517 =
         0.04246    0.00270   -0.00981   -0.00798
S11   6    0.588028    0.235099    0.736039    11.00000    0.03027    0.05402 =
         0.04505   -0.00044   -0.00702   -0.00581
F15   5    0.254689    0.980418    0.976598    11.00000    0.05957    0.05847 =
         0.05117   -0.00774   -0.00195   -0.01452
O2    4    1.327163    0.076137    0.584828    11.00000    0.03202    0.04700 =
         0.04151   -0.00182   -0.00910   -0.00264
N1    3    1.298779    0.163110    0.452394    11.00000    0.03224    0.04209 =
         0.04121   -0.00144   -0.00596   -0.00431
AFIX   2
H1    2    1.430332    0.104708    0.429647    11.00000   -1.20000
AFIX   0
N3    3    0.888502    0.229481    0.607333    11.00000    0.02871    0.03203 =
         0.05204   -0.00466   -0.00710   -0.00506
N4    3    0.962852    0.167921    0.674846    11.00000    0.03898    0.04272 =
         0.04278    0.00032   -0.00735   -0.01397
AFIX   2
H4    2    1.102715    0.123285    0.677066    11.00000   -1.20000
AFIX   0
C2    1    1.233038    0.145265    0.532150    11.00000    0.04037    0.03003 =
         0.04548   -0.00654   -0.00700   -0.01079
C3    1    1.012031    0.223709    0.541921    11.00000    0.03202    0.03230 =
         0.04860   -0.00448   -0.00977   -0.00774
C4    1    0.967835    0.282113    0.462245    11.00000    0.04470    0.03195 =
         0.05405   -0.00083   -0.01582   -0.01699
C5    1    0.791701    0.363940    0.432624    11.00000    0.04338    0.04413 =
         0.04970   -0.00280   -0.01683   -0.00847
AFIX  43
H5    2    0.670188    0.393144    0.467968    11.00000   -1.20000
AFIX   0
C6    1    0.798469    0.401053    0.351349    11.00000    0.05648    0.03760 =
         0.05585    0.00684   -0.02970   -0.00720
AFIX  43
H6    2    0.679127    0.452949    0.330486    11.00000   -1.20000
AFIX   0
C7    1    0.975703    0.364349    0.299231    11.00000    0.07219    0.03658 =
         0.04253    0.00275   -0.02144   -0.00950
AFIX  43
H7    2    0.976563    0.392205    0.243434    11.00000   -1.20000
AFIX   0
C8    1    1.151163    0.287468    0.327966    11.00000    0.06164    0.04100 =
         0.04358   -0.00160   -0.01411   -0.01171
AFIX  43
H8    2    1.273295    0.263580    0.292639    11.00000   -1.20000
AFIX   0
C9    1    1.144887    0.246493    0.408594    11.00000    0.04493    0.03687 =
         0.04586    0.00026   -0.01399   -0.01721
C10   1    0.844609    0.160926    0.746043    11.00000    0.03274    0.04251 =
         0.05078   -0.00933   -0.00724   -0.00718
C11   1    0.466607    0.232224    0.840224    11.00000    0.03758    0.04742 =
         0.04398    0.00580   -0.00179   -0.01337
AFIX  23
H11A  2    0.344241    0.168552    0.841732    11.00000   -1.20000
H11B  2    0.558102    0.154445    0.873365    11.00000   -1.20000
AFIX   0
C12   1    0.410733    0.433819    0.876396    11.00000    0.04015    0.04744 =
         0.03472    0.00525   -0.00544   -0.00775
C13   1    0.555600    0.552246    0.884832    11.00000    0.03217    0.04980 =
         0.05682    0.00569   -0.00816   -0.00492
AFIX  43
H13   2    0.692085    0.506535    0.866780    11.00000   -1.20000
AFIX   0
C14   1    0.505172    0.736811    0.919221    11.00000    0.05048    0.04555 =
         0.04738    0.00135   -0.01003   -0.01542
AFIX  43
H14   2    0.604631    0.817543    0.925452    11.00000   -1.20000
AFIX   0
C15   1    0.307183    0.797257    0.943642    11.00000    0.04868    0.05528 =
         0.03668    0.00128   -0.00766   -0.00617
C16   1    0.158162    0.687332    0.937872    11.00000    0.04136    0.05053 =
         0.03436    0.00036   -0.00133   -0.00515
AFIX  43
H16   2    0.022436    0.734970    0.956436    11.00000   -1.20000
AFIX   0
C17   1    0.211685    0.502027    0.903708    11.00000    0.03779    0.06285 =
         0.03949    0.00564   -0.00820   -0.01486
AFIX  43
H17   2    0.111006    0.421622    0.899065    11.00000   -1.20000
AFIX   0
HKLF 5
REM  fatah2m_tw4_a.res in P-1
REM wR2 = 0.2680, GooF = S = 1.003, Restrained GooF = 1.003 for all data
REM R1 = 0.1056 for 6291 Fo > 4sig(Fo) and 0.1310 for all 7828 data
REM 215 parameters refined using 2 restraints
END
WGHT      0.2000      0.0000
REM Highest difference peak  0.892,  deepest hole -0.937,  1-sigma level  0.190
Q1    1   0.4674  0.2716  0.7643  11.00000  0.05    0.89
Q2    1   0.8069  0.1411  0.8560  11.00000  0.05    0.88
Q3    1   0.5411  0.1242  0.7151  11.00000  0.05    0.87
Q4    1   0.5850  0.1747  0.8031  11.00000  0.05    0.82
Q5    1   0.7166  0.1915  0.7082  11.00000  0.05    0.80
;
_shelx_res_checksum     36274
