# Supplementary material for: 4-Fluoro­benzyl (Z)-2-(2-oxoindolin-3-yl­idene)hydrazine-1-carbodi­thio­ate
Source: IUCrdata. 2024 Mar 19;9(Pt 3):x240235. doi: 10.1107/S2414314624002359 (PMC10993559; doi:10.1107/S2414314624002359)
Supplement: Supplementary file 2 [file x-09-x240235-Isup2.hkl]

data_I                                                                          
_shelx_title ' fatah2m_tw4_a.res in P-1'                                        
_shelx_refln_list_code          4                                               
_shelx_F_calc_maximum      112.78                                               
_exptl_crystal_F_000       356.00                                               
_reflns_d_resolution_high  0.7948                                               
                                                                                
loop_                                                                           
 _space_group_symop_operation_xyz                                               
 'x, y, z'                                                                      
 '-x, -y, -z'                                                                   
                                                                                
_cell_length_a     6.7949                                                       
_cell_length_b     6.9491                                                       
_cell_length_c    16.7080                                                       
_cell_angle_alpha  89.524                                                       
_cell_angle_beta   82.547                                                       
_cell_angle_gamma  82.347                                                       
                                                                                
_shelx_F_squared_multiplier     1.000                                           
                                                                                
loop_                                                                           
 _refln_index_h                                                                 
 _refln_index_k                                                                 
 _refln_index_l                                                                 
 _refln_F_squared_calc                                                          
 _refln_F_squared_meas                                                          
 _refln_F_squared_sigma                                                         
 _refln_observed_status                                                         
  -8  -3  -1         12.28         14.96         1.71 o                         
  -8  -3   0         50.34         47.55         1.88 o                         
  -8  -3   1          5.69         -0.66         1.71 o                         
  -8  -2  -8         61.05         63.38         2.29 o                         
  -8  -2  -7          8.31          9.46         2.12 o                         
  -8  -2  -6         21.90         22.75         1.28 o                         
  -8  -2  -5         16.94         20.66         1.88 o                         
  -8  -2  -4         75.66         77.44         2.32 o                         
  -8  -2  -3         34.35         37.81         2.32 o                         
  -8  -2  -2         39.85         42.34         2.43 o                         
  -8  -2  -1         62.65         60.46         2.52 o                         
  -8  -2   0         13.94         11.04         2.29 o                         
  -8  -2   1         18.68         22.04         2.30 o                         
  -8  -2   2          6.84          1.80         2.22 o                         
  -8  -2   3         70.90         82.72         3.20 o                         
  -8  -2   4         31.46         44.41         3.31 o                         
  -8  -1  -8          2.68          0.61         1.36 o                         
  -8  -1  -7          0.54         -1.05         1.69 o                         
  -8  -1  -6         45.63         61.44         1.67 o                         
  -8  -1  -5         44.37         57.76         1.75 o                         
  -8  -1  -4         52.67         51.68         1.83 o                         
  -8  -1  -3         78.89         77.30         1.99 o                         
  -8  -1  -2         74.28         74.74         1.97 o                         
  -8  -1  -1         45.02         51.08         1.86 o                         
  -8  -1   0         41.34         51.69         1.50 o                         
  -8  -1   1         50.56         50.87         1.47 o                         
  -8  -1   2          0.52         -0.87         1.62 o                         
  -8  -1   3          2.22         -2.26         2.26 o                         
  -8  -1   4         26.64         20.06         3.32 o                         
  -8   0  -8          0.12         -1.14         2.23 o                         
  -8   0  -7          0.36         -1.91         1.91 o                         
  -8   0  -6         15.31         21.00         1.53 o                         
  -8   0  -5         42.63         50.29         1.72 o                         
  -8   0  -4         71.15         96.65         1.98 o                         
  -8   0  -3        112.37        134.16         1.72 o                         
  -8   0  -2        108.14        133.98         1.77 o                         
  -8   0  -1         84.13         94.77         2.18 o                         
  -8   0   0         44.98         44.12         2.00 o                         
  -8   0   1         18.33         18.40         1.85 o                         
  -8   0   2          0.35         -1.28         1.28 o                         
  -8   0   3          0.14         -1.37         1.37 o                         
  -8   0   4          2.67          1.99         3.64 o                         
  -8   1  -7         21.26         26.96         2.68 o                         
  -8   1  -6          9.13         16.67         3.34 o                         
  -8   1  -5         40.57         68.32         3.07 o                         
  -8   1  -4         15.99         14.59         1.60 o                         
  -8   1  -3         78.09         97.67         1.47 o                         
  -8   1  -2         94.64        103.33         1.49 o                         
  -8   1  -1         13.65         12.68         1.29 o                         
  -8   1   0         47.15         57.78         1.42 o                         
  -8   1   1          8.38         12.43         1.26 o                         
  -8   1   2         22.52         32.33         2.64 o                         
  -7  -5  -9          2.46          1.71         2.55 o                         
  -7  -5  -8          5.29          3.02         2.93 o                         
  -7  -5  -7          0.05         -1.62         2.13 o                         
  -7  -5  -7          7.17         12.23         1.94 o                         
  -7  -5  -6          0.11          1.65         2.04 o                         
  -7  -5  -5          6.40         10.95         2.08 o                         
  -7  -5  -4          1.63          0.10         1.69 o                         
  -7  -5  -3        124.56        137.96         2.03 o                         
  -7  -5  -2          4.43          5.41         1.54 o                         
  -7  -5  -1        115.44        123.93         3.45 o                         
  -7  -5   0          1.78         -1.59         2.68 o                         
  -7  -4 -11         48.88         38.46         2.97 o                         
  -7  -4 -10         50.81         44.11         1.37 o                         
  -7  -4  -9         10.67          7.13         1.31 o                         
  -7  -4  -8          6.86          7.64         1.38 o                         
  -7  -4  -7         37.10         33.59         2.54 o                         
  -7  -4  -6          7.82          5.20         2.34 o                         
  -7  -4  -5         62.78         68.10         2.08 o                         
  -7  -4  -4          0.16          0.15         2.41 o                         
  -7  -4  -4         55.59         49.65         2.28 o                         
  -7  -4  -3         26.77         11.59         1.66 o                         
  -7  -4  -2         20.25         15.84         2.36 o                         
  -7  -4  -1         25.35         27.10         3.46 o                         
  -7  -4   0         67.43         47.98         2.08 o                         
  -7  -4   1         13.22         11.72         1.46 o                         
  -7  -4   2          6.78          6.58         2.27 o                         
  -7  -4   3         39.43         33.03         2.38 o                         
  -7  -4   4         17.14         15.08         2.24 o                         
  -7  -4   5          8.85          5.45         2.07 o                         
  -7  -4   6         11.69          5.15         1.40 o                         
  -7  -3 -12          2.27          0.57         2.39 o                         
  -7  -3 -11         19.39         17.50         1.28 o                         
  -7  -3 -10         89.96         78.15         1.64 o                         
  -7  -3  -9         52.12         42.64         1.55 o                         
  -7  -3  -8         35.45         34.00         1.80 o                         
  -7  -3  -7          0.19          0.41         1.26 o                         
  -7  -3  -6         12.42          2.92         1.16 o                         
  -7  -3  -5          8.34          1.54         0.96 o                         
  -7  -3  -4          0.16          0.02         2.57 o                         
  -7  -3  -4         15.85         18.43         2.68 o                         
  -7  -3  -3         13.84          9.43         2.58 o                         
  -7  -3  -3         17.55         19.96         2.80 o                         
  -7  -3  -2        141.62        129.38         3.27 o                         
  -7  -3  -2        258.05        278.61         3.57 o                         
  -7  -3  -1          4.52          1.00         1.83 o                         
  -7  -3  -1         15.90         13.25         2.97 o                         
  -7  -3   0         19.09         -0.39         1.31 o                         
  -7  -3   0         19.22         21.72         2.94 o                         
  -7  -3   1         56.48         59.59         3.04 o                         
  -7  -3   2         10.25         12.41         2.89 o                         
  -7  -3   3         25.47         18.79         2.48 o                         
  -7  -3   3         25.63         21.98         2.90 o                         
  -7  -3   4         10.65          6.43         2.37 o                         
  -7  -3   4         39.79         39.49         2.84 o                         
  -7  -3   5          0.21         -1.19         1.51 o                         
  -7  -3   6         16.06         12.48         1.50 o                         
  -7  -3   7          0.58         -0.59         1.30 o                         
  -7  -3   8         28.16         23.30         2.66 o                         
  -7  -2 -13          0.35         -1.91         2.57 o                         
  -7  -2 -12         25.04         20.09         2.21 o                         
  -7  -2 -11          2.01          1.10         1.19 o                         
  -7  -2 -10         97.47         85.14         1.90 o                         
  -7  -2  -9          0.27          0.82         1.25 o                         
  -7  -2  -8         35.51         36.97         1.60 o                         
  -7  -2  -7        106.84        115.64         1.59 o                         
  -7  -2  -6         75.43         82.55         2.00 o                         
  -7  -2  -6         98.78        121.04         3.45 o                         
  -7  -2  -5          2.37          4.36         1.75 o                         
  -7  -2  -5        147.11        171.91         3.77 o                         
  -7  -2  -4         18.77         25.00         1.88 o                         
  -7  -2  -4        112.86        118.32         3.63 o                         
  -7  -2  -3         28.33         29.16         1.91 o                         
  -7  -2  -3         39.94         47.07         3.36 o                         
  -7  -2  -2         11.74          1.90         1.37 o                         
  -7  -2  -2         21.39         28.74         3.34 o                         
  -7  -2  -1         14.11          2.99         1.03 o                         
  -7  -2  -1         37.41         42.77         2.37 o                         
  -7  -2   0        114.45         83.41         3.19 o                         
  -7  -2   0        129.88        123.48         2.53 o                         
  -7  -2   1        176.06        154.51         3.76 o                         
  -7  -2   1        178.01        175.17         3.60 o                         
  -7  -2   2         28.40         24.12         3.06 o                         
  -7  -2   2         90.42         97.42         3.34 o                         
  -7  -2   3          5.21          3.17         2.21 o                         
  -7  -2   3         93.04        101.72         4.53 o                         
  -7  -2   4         81.68         78.43         2.08 o                         
  -7  -2   5          1.37          1.50         1.73 o                         
  -7  -2   6         23.89         20.87         1.70 o                         
  -7  -2   7          0.22          0.35         1.53 o                         
  -7  -2   8         17.98         14.79         2.32 o                         
  -7  -2   9         27.26         28.28         3.47 o                         
  -7  -1 -14          3.92          4.17         2.88 o                         
  -7  -1 -13          2.26          0.62         2.16 o                         
  -7  -1 -12          0.99          1.90         2.18 o                         
  -7  -1 -11          3.57          4.65         1.40 o                         
  -7  -1 -10          0.12          1.01         1.68 o                         
  -7  -1  -9         99.82        107.96         1.88 o                         
  -7  -1  -8          8.28          8.46         1.44 o                         
  -7  -1  -7        406.43        467.95         2.53 o                         
  -7  -1  -6         15.89         17.00         1.54 o                         
  -7  -1  -5          3.64          2.85         1.49 o                         
  -7  -1  -4         28.57         27.74         1.37 o                         
  -7  -1  -3          1.14         -1.06         1.08 o                         
  -7  -1  -3          1.28          5.64         4.64 o                         
  -7  -1  -2          7.19          1.70         0.87 o                         
  -7  -1  -2         13.10         17.49         3.83 o                         
  -7  -1  -1          0.16          2.03         3.00 o                         
  -7  -1  -1          1.10          4.87         2.50 o                         
  -7  -1   0         23.48         17.91         3.06 o                         
  -7  -1   0         46.97         47.36         2.60 o                         
  -7  -1   1          2.08          4.01         3.12 o                         
  -7  -1   1          5.07          5.61         2.48 o                         
  -7  -1   2         45.17         42.47         2.26 o                         
  -7  -1   2         58.24         63.39         3.36 o                         
  -7  -1   3         56.21         47.84         1.73 o                         
  -7  -1   4          0.46         -0.12         2.01 o                         
  -7  -1   5         52.72         41.89         2.14 o                         
  -7  -1   6          7.66          5.66         1.80 o                         
  -7  -1   7         33.10         31.10         1.33 o                         
  -7  -1   8          6.49          5.08         1.39 o                         
  -7  -1   9          5.65          1.07         1.25 o                         
  -7   0 -14         18.85          7.86         2.96 o                         
  -7   0 -12         31.26         43.04         1.42 o                         
  -7   0 -11         22.84         25.73         1.38 o                         
  -7   0 -10         47.87         60.74         1.66 o                         
  -7   0  -9          1.65          1.27         1.35 o                         
  -7   0  -8        111.78        151.01         1.79 o                         
  -7   0  -7          4.20          7.28         1.10 o                         
  -7   0  -6         70.34         83.97         1.71 o                         
  -7   0  -6         94.83        104.82         2.55 o                         
  -7   0  -5          1.27          1.66         1.57 o                         
  -7   0  -5         12.61          2.59         1.87 o                         
  -7   0  -4         48.32         46.53         1.77 o                         
  -7   0  -4         48.32          8.91         1.74 o                         
  -7   0  -3         32.11         37.20         1.77 o                         
  -7   0  -2         41.58         41.61         2.65 o                         
  -7   0  -2         67.98         74.63         3.22 o                         
  -7   0  -1          0.00         -0.92         2.05 o                         
  -7   0  -1         39.73         34.68         4.02 o                         
  -7   0   0         14.83         11.59         2.85 o                         
  -7   0   1         29.79         20.86         3.48 o                         
  -7   0   1         87.62         81.67         4.12 o                         
  -7   0   2          8.97          5.33         3.22 o                         
  -7   0   2         12.42         11.00         3.89 o                         
  -7   0   3         23.69         28.03         1.74 o                         
  -7   0   4         36.93         33.63         2.29 o                         
  -7   0   5         73.19         74.02         1.69 o                         
  -7   0   6         49.84         50.93         1.53 o                         
  -7   0   7         35.81         38.55         1.33 o                         
  -7   0   8          1.01          1.24         1.13 o                         
  -7   0   9          1.12          6.62         2.94 o                         
  -7   1 -13          6.31         13.62         2.65 o                         
  -7   1 -12         19.04         18.23         1.15 o                         
  -7   1 -11         18.91         21.84         1.28 o                         
  -7   1 -10          7.72         10.24         1.36 o                         
  -7   1  -9         17.67         25.21         1.12 o                         
  -7   1  -8         50.09         68.17         1.26 o                         
  -7   1  -8         53.48         53.22         3.31 o                         
  -7   1  -7         12.91         17.32         1.22 o                         
  -7   1  -7         16.53         10.83         2.67 o                         
  -7   1  -6         66.48         84.46         1.71 o                         
  -7   1  -6         69.10         27.03         2.33 o                         
  -7   1  -5         22.73         29.10         1.92 o                         
  -7   1  -5         22.74         27.09         3.78 o                         
  -7   1  -4          0.09          0.75         2.07 o                         
  -7   1  -4         46.11         53.85         3.31 o                         
  -7   1  -3        131.57        150.52         3.87 o                         
  -7   1  -3        134.03        180.67         2.90 o                         
  -7   1  -2        111.16        133.66         1.93 o                         
  -7   1  -1         56.05         58.91         1.83 o                         
  -7   1   0         18.70         22.98         1.71 o                         
  -7   1   1         57.84         63.43         1.76 o                         
  -7   1   2         15.02         15.65         1.60 o                         
  -7   1   3          4.13          2.78         1.86 o                         
  -7   1   3         45.31         50.34         2.24 o                         
  -7   1   4         33.41         31.91         1.21 o                         
  -7   1   5         20.03         28.20         1.56 o                         
  -7   1   6         67.40         79.13         1.39 o                         
  -7   1   7          0.38         -1.49         1.49 o                         
  -7   1   8         15.47          6.20         1.60 o                         
  -7   2 -11         40.25         51.51         1.90 o                         
  -7   2 -10         27.30         31.42         1.35 o                         
  -7   2  -9          0.28          1.48         1.22 o                         
  -7   2  -8          1.80          6.34         1.23 o                         
  -7   2  -7         37.69         48.61         2.57 o                         
  -7   2  -7         62.37         96.78         2.28 o                         
  -7   2  -6          0.32          2.00         1.73 o                         
  -7   2  -6          5.65          8.28         1.93 o                         
  -7   2  -5         23.07         36.04         1.90 o                         
  -7   2  -5         60.34        107.80         2.14 o                         
  -7   2  -4         84.48        110.04         1.91 o                         
  -7   2  -3         33.18         48.86         1.82 o                         
  -7   2  -2         32.65         43.94         1.81 o                         
  -7   2  -1         71.86         85.82         1.89 o                         
  -7   2   0         64.30        101.55         1.86 o                         
  -7   2   1          6.74          8.98         1.73 o                         
  -7   2   2         61.01         80.77         1.66 o                         
  -7   2   3          4.27         12.57         1.31 o                         
  -7   2   3          5.76         10.56         2.52 o                         
  -7   2   4          3.82          5.54         1.49 o                         
  -7   2   5         22.13         26.10         1.36 o                         
  -7   2   6          0.26         -0.31         1.03 o                         
  -7   3  -8          5.35         10.52         1.01 o                         
  -7   3  -7          1.37         -0.81         1.99 o                         
  -7   3  -7          8.69         17.95         1.28 o                         
  -7   3  -6         18.80         38.57         1.09 o                         
  -7   3  -5         34.32         54.15         1.14 o                         
  -7   3  -4         75.19        117.09         1.25 o                         
  -7   3  -3         38.47         64.36         1.14 o                         
  -7   3  -2         46.64         84.36         1.47 o                         
  -7   3  -1         81.72        120.75         2.08 o                         
  -7   3   0         41.15         59.24         1.89 o                         
  -7   3   1         19.70         34.13         1.48 o                         
  -7   3   2         10.03         14.14         1.34 o                         
  -7   3   3         13.17         17.75         1.28 o                         
  -7   3   4          0.49          5.42         2.21 o                         
  -7   4  -3          2.19         -3.05         3.05 o                         
  -7   4  -2          1.95         28.23         3.10 o                         
  -6  -6  -9         10.56         13.68         2.51 o                         
  -6  -6  -8          1.57          1.95         1.25 o                         
  -6  -6  -7         95.77        109.94         3.52 o                         
  -6  -6  -6        155.47        161.73         4.08 o                         
  -6  -6  -5          1.13          0.66         3.69 o                         
  -6  -6  -4         12.87         22.21         2.29 o                         
  -6  -6  -3         13.69         13.38         2.33 o                         
  -6  -6  -2         21.52         24.77         3.00 o                         
  -6  -6  -1         14.81         12.82         2.90 o                         
  -6  -6   0         11.54         18.36         2.25 o                         
  -6  -6   1          1.12          3.75         2.07 o                         
  -6  -6   2        184.07        178.55         3.73 o                         
  -6  -6   3         80.83         72.50         2.87 o                         
  -6  -6   4         47.76         25.64         1.27 o                         
  -6  -5 -12          2.76          3.72         2.64 o                         
  -6  -5 -11         32.61         31.60         1.00 o                         
  -6  -5 -10          0.69         -0.56         1.14 o                         
  -6  -5  -9         26.96         31.24         1.40 o                         
  -6  -5  -8          0.21         -0.56         2.44 o                         
  -6  -5  -8         17.21         15.11         2.29 o                         
  -6  -5  -7        160.77        179.39         2.08 o                         
  -6  -5  -6         42.77         57.44         2.81 o                         
  -6  -5  -5         40.87          9.02         1.58 o                         
  -6  -5  -4         73.46         91.02         3.74 o                         
  -6  -5  -3         16.05         10.67         3.32 o                         
  -6  -5  -2         21.17         21.64         3.35 o                         
  -6  -5  -1         13.62         10.28         4.12 o                         
  -6  -5   0         60.43         69.58         4.36 o                         
  -6  -5   1         47.13         54.03         4.25 o                         
  -6  -5   2         35.69         41.49         3.94 o                         
  -6  -5   3        177.59        185.05         3.98 o                         
  -6  -5   4         20.85         21.39         2.46 o                         
  -6  -4 -13        104.65         87.23         1.39 o                         
  -6  -4 -12          0.16         -1.25         1.25 o                         
  -6  -4 -11         29.89         23.27         1.51 o                         
  -6  -4 -10          6.48          6.67         1.22 o                         
  -6  -4  -9         22.08         15.81         2.46 o                         
  -6  -4  -9         33.02         31.55         2.08 o                         
  -6  -4  -8         71.70         25.01         1.90 o                         
  -6  -4  -7        208.35         32.18         3.54 o                         
  -6  -4  -6        113.63         13.51         2.75 o                         
  -6  -4  -5         18.23         26.01         3.54 o                         
  -6  -4  -4         43.82         54.24         3.70 o                         
  -6  -4  -3         41.17         50.71         2.91 o                         
  -6  -4  -2         27.12         32.16         2.73 o                         
  -6  -4  -1         33.90         28.48         4.41 o                         
  -6  -4   0         36.20         40.09         2.36 o                         
  -6  -4   1         15.25         17.99         2.26 o                         
  -6  -4   2        113.86        117.01         2.51 o                         
  -6  -4   3        224.71         69.76         3.30 o                         
  -6  -4   4         66.52         11.90         1.73 o                         
  -6  -4   5         31.46         26.70         2.26 o                         
  -6  -4   6         21.70         19.17         2.11 o                         
  -6  -4   6         27.03         25.49         3.56 o                         
  -6  -4   7          5.60          3.60         1.98 o                         
  -6  -4   7         30.17         22.13         3.55 o                         
  -6  -4   8         54.07         48.85         1.65 o                         
  -6  -4   9          0.29         -1.34         1.34 o                         
  -6  -4  10          1.95         -1.78         1.78 o                         
  -6  -3 -14         55.61         54.07         1.19 o                         
  -6  -3 -13          0.35         -0.07         1.15 o                         
  -6  -3 -12          1.21          2.14         1.24 o                         
  -6  -3 -11          8.25          8.30         1.42 o                         
  -6  -3 -11         19.67         30.45         4.34 o                         
  -6  -3 -10         20.40          5.12         1.62 o                         
  -6  -3  -9         76.31         16.33         2.22 o                         
  -6  -3  -8        152.69         19.41         3.09 o                         
  -6  -3  -7         59.79          4.82         1.98 o                         
  -6  -3  -6         44.80         53.33         3.67 o                         
  -6  -3  -5         83.13         78.01         2.39 o                         
  -6  -3  -4         45.80         50.29         2.07 o                         
  -6  -3  -3         78.72         80.50         2.17 o                         
  -6  -3  -2        241.08         84.40         3.18 o                         
  -6  -3  -1         76.41         14.98         1.81 o                         
  -6  -3   0         54.35          3.32         1.72 o                         
  -6  -3   1         77.24         59.08         2.09 o                         
  -6  -3   2         50.43         12.79         1.53 o                         
  -6  -3   3         49.48          6.19         1.57 o                         
  -6  -3   4        183.68        203.84         2.97 o                         
  -6  -3   5         75.42         78.62         2.61 o                         
  -6  -3   6         17.61         22.81         2.41 o                         
  -6  -3   7         20.67         22.42         2.46 o                         
  -6  -3   8         45.56         38.93         2.38 o                         
  -6  -3   8         46.55         41.24         4.06 o                         
  -6  -3   9          2.17          2.07         1.66 o                         
  -6  -3  10          0.00         -0.94         1.52 o                         
  -6  -3  11         23.83         16.98         1.51 o                         
  -6  -2 -15         16.30         13.44         1.03 o                         
  -6  -2 -14         27.59         26.82         1.40 o                         
  -6  -2 -14         56.77         61.79         3.79 o                         
  -6  -2 -13         76.52         73.43         1.86 o                         
  -6  -2 -12         47.59         46.04         1.78 o                         
  -6  -2 -11         73.19         27.51         2.09 o                         
  -6  -2 -10         54.18          8.09         1.79 o                         
  -6  -2  -9         75.72         12.87         1.87 o                         
  -6  -2  -8         40.43         48.08         1.95 o                         
  -6  -2  -7          7.88          9.10         1.88 o                         
  -6  -2  -6        176.34        167.11         2.11 o                         
  -6  -2  -5         19.37         14.32         1.55 o                         
  -6  -2  -4        301.54         47.08         3.83 o                         
  -6  -2  -3         14.99          1.98         0.73 o                         
  -6  -2  -2        183.86        186.11         2.34 o                         
  -6  -2  -1         17.76         13.70         1.82 o                         
  -6  -2   0        250.70        136.94         2.95 o                         
  -6  -2   1         19.42          2.99         0.96 o                         
  -6  -2   2        211.90        214.16         2.69 o                         
  -6  -2   3          6.62          7.88         2.09 o                         
  -6  -2   4         49.17         50.25         2.19 o                         
  -6  -2   5         62.74         60.81         2.27 o                         
  -6  -2   6         44.62         45.18         2.62 o                         
  -6  -2   7         87.36         94.08         2.70 o                         
  -6  -2   8         14.82         14.28         2.29 o                         
  -6  -2   8         43.93         41.39         4.35 o                         
  -6  -2   9         70.08         54.58         4.18 o                         
  -6  -2  10         58.18         60.04         3.92 o                         
  -6  -2  11         26.08         20.10         3.38 o                         
  -6  -2  12         15.29          7.20         1.41 o                         
  -6  -1 -16          1.80          3.82         1.69 o                         
  -6  -1 -16         16.54          3.99         2.76 o                         
  -6  -1 -15          2.55          2.62         1.32 o                         
  -6  -1 -15         17.77         24.06         2.12 o                         
  -6  -1 -14         43.81         46.81         1.61 o                         
  -6  -1 -13         97.93         68.90         1.72 o                         
  -6  -1 -12         15.35          8.46         1.17 o                         
  -6  -1 -11         31.89         11.94         1.28 o                         
  -6  -1 -10         66.69         13.98         1.75 o                         
  -6  -1  -9         87.51         57.75         1.99 o                         
  -6  -1  -8         56.94         20.30         1.59 o                         
  -6  -1  -7         38.08          8.15         1.19 o                         
  -6  -1  -6          9.83         -0.19         0.72 o                         
  -6  -1  -5        125.35        140.69         2.35 o                         
  -6  -1  -4        108.63        138.52         2.38 o                         
  -6  -1  -3        530.75        558.35         3.34 o                         
  -6  -1  -2        121.85        124.59         2.32 o                         
  -6  -1  -1        639.83        708.00         4.07 o                         
  -6  -1   0        101.68         12.98         2.34 o                         
  -6  -1   1        150.71        163.62         2.76 o                         
  -6  -1   2         11.50         11.63         2.27 o                         
  -6  -1   3         32.83         28.98         2.26 o                         
  -6  -1   4         47.29         39.39         2.36 o                         
  -6  -1   5         74.82         80.92         3.47 o                         
  -6  -1   6         58.99         57.61         3.37 o                         
  -6  -1   7         32.12         36.98         3.30 o                         
  -6  -1   8         16.35         16.22         2.06 o                         
  -6  -1   9         84.72         83.45         2.10 o                         
  -6  -1  10         47.68         44.47         2.08 o                         
  -6  -1  11         20.61         13.91         1.68 o                         
  -6  -1  12         17.92         19.09         1.30 o                         
  -6  -1  12         19.41          9.60         2.83 o                         
  -6   0 -16          2.93         -2.95         2.95 o                         
  -6   0 -15         75.77        117.41         2.14 o                         
  -6   0 -14         29.26         29.91         1.46 o                         
  -6   0 -13          7.71         11.21         1.56 o                         
  -6   0 -12          1.22         -0.20         1.59 o                         
  -6   0 -11          1.13         -0.35         1.49 o                         
  -6   0 -10         31.84          8.88         1.23 o                         
  -6   0  -9         95.25         16.39         2.24 o                         
  -6   0  -8        333.35        392.13         2.65 o                         
  -6   0  -7        173.06        195.30         2.24 o                         
  -6   0  -6        333.13        378.20         2.72 o                         
  -6   0  -5         70.75         92.74         2.04 o                         
  -6   0  -4         53.40         63.87         1.92 o                         
  -6   0  -3        217.34        221.51         2.30 o                         
  -6   0  -2          0.32         -1.04         1.16 o                         
  -6   0  -1        193.91        231.58         2.60 o                         
  -6   0   0         52.83         59.09         2.50 o                         
  -6   0   1         66.62         72.35         2.57 o                         
  -6   0   2        360.98        375.41         3.62 o                         
  -6   0   3        149.39        148.16         2.33 o                         
  -6   0   4        276.00        294.88         2.74 o                         
  -6   0   5         89.40         92.34         2.09 o                         
  -6   0   6         27.94         22.57         2.27 o                         
  -6   0   7          0.97          0.92         2.42 o                         
  -6   0   8          1.11         -0.77         2.23 o                         
  -6   0   9          8.54          6.48         2.13 o                         
  -6   0  10         25.34         20.28         1.63 o                         
  -6   0  11         91.55         91.62         1.41 o                         
  -6   0  12          2.75         -1.68         1.68 o                         
  -6   1 -16         78.50         75.85         3.97 o                         
  -6   1 -15         14.52         27.74         1.37 o                         
  -6   1 -14         49.84         77.62         1.81 o                         
  -6   1 -13          5.65          6.78         1.90 o                         
  -6   1 -12         65.21         99.73         2.78 o                         
  -6   1 -11         64.08         76.34         3.09 o                         
  -6   1 -10         62.38         82.33         1.84 o                         
  -6   1  -9        112.36        145.28         2.09 o                         
  -6   1  -8        125.12        157.50         2.20 o                         
  -6   1  -7         99.57        112.23         2.10 o                         
  -6   1  -6        187.76        228.51         2.44 o                         
  -6   1  -5         72.62         83.01         2.02 o                         
  -6   1  -4         99.93         54.44         2.32 o                         
  -6   1  -3          6.99         -0.17         0.71 o                         
  -6   1  -2          3.59          8.06         2.44 o                         
  -6   1  -1          7.31         10.85         1.90 o                         
  -6   1   0        118.80        169.73         2.54 o                         
  -6   1   1         64.32         73.47         2.23 o                         
  -6   1   2        169.76        203.66         2.62 o                         
  -6   1   3         98.17        106.34         2.25 o                         
  -6   1   4        110.08        129.78         2.54 o                         
  -6   1   5        121.07        136.62         2.45 o                         
  -6   1   6         72.48         81.04         2.18 o                         
  -6   1   7         52.70         53.46         1.81 o                         
  -6   1   8         57.47         65.85         1.56 o                         
  -6   1   9          4.95          0.45         1.13 o                         
  -6   1  10         59.03         61.05         2.48 o                         
  -6   1  11         14.37         16.91         1.75 o                         
  -6   1  12         67.03         71.30         4.11 o                         
  -6   2 -15          7.25         15.61         1.91 o                         
  -6   2 -14         26.78         39.99         1.77 o                         
  -6   2 -13         27.56         42.18         2.08 o                         
  -6   2 -12         41.20         61.07         1.70 o                         
  -6   2 -11          1.44          2.52         1.83 o                         
  -6   2 -10         63.39         93.88         1.94 o                         
  -6   2  -9          1.97          3.32         1.86 o                         
  -6   2  -8         87.36        114.99         2.35 o                         
  -6   2  -7         73.79         91.54         2.31 o                         
  -6   2  -6        247.88        267.26         2.85 o                         
  -6   2  -5         95.52         49.02         2.03 o                         
  -6   2  -4         87.70         20.07         2.21 o                         
  -6   2  -3         41.26         46.85         2.09 o                         
  -6   2  -2         26.18         35.84         2.10 o                         
  -6   2  -1         46.81         56.91         2.17 o                         
  -6   2   0         75.76        122.77         2.47 o                         
  -6   2   1         96.82        147.43         2.93 o                         
  -6   2   2        253.11        317.54         3.51 o                         
  -6   2   3         88.07        121.70         2.64 o                         
  -6   2   4         74.95         23.53         1.88 o                         
  -6   2   5          2.10         -0.88         1.30 o                         
  -6   2   6         70.48         84.85         2.93 o                         
  -6   2   7          1.24          0.31         2.29 o                         
  -6   2   8         49.54         59.67         2.38 o                         
  -6   2   9         23.72         25.53         1.78 o                         
  -6   2  10         25.07         29.46         2.06 o                         
  -6   3 -13          2.69         -2.68         2.68 o                         
  -6   3 -12          9.53         13.41         1.77 o                         
  -6   3 -11         63.84        116.39         1.73 o                         
  -6   3 -10          6.53         12.83         1.55 o                         
  -6   3  -9         18.85         25.83         1.43 o                         
  -6   3  -8         17.50         30.97         1.36 o                         
  -6   3  -7        141.23        127.16         2.02 o                         
  -6   3  -6         18.04         15.23         1.09 o                         
  -6   3  -5        239.95        356.88         2.30 o                         
  -6   3  -4          4.32          5.59         1.54 o                         
  -6   3  -3         11.20         17.70         1.58 o                         
  -6   3  -2         13.99         24.94         1.93 o                         
  -6   3  -1         13.47         14.01         1.51 o                         
  -6   3   0          4.89          1.22         1.18 o                         
  -6   3   1        198.09         38.47         3.13 o                         
  -6   3   2         20.60         24.69         2.05 o                         
  -6   3   3        117.03        178.68         2.53 o                         
  -6   3   4         21.12         30.85         1.90 o                         
  -6   3   5         22.52         26.54         1.65 o                         
  -6   3   6          7.44          8.80         1.57 o                         
  -6   3   7         75.84        106.15         1.80 o                         
  -6   3   8          9.33         11.18         1.69 o                         
  -6   3   9          2.78          1.74         1.67 o                         
  -6   4 -11         15.47         27.22         3.38 o                         
  -6   4 -10          9.90         16.04         3.08 o                         
  -6   4  -9          7.45         14.96         1.21 o                         
  -6   4  -8         26.87         65.93         1.34 o                         
  -6   4  -7          9.34         18.95         1.29 o                         
  -6   4  -6         37.40         66.56         1.54 o                         
  -6   4  -5         34.58         58.37         1.25 o                         
  -6   4  -4         42.94         78.58         2.36 o                         
  -6   4  -3          3.93          8.13         1.71 o                         
  -6   4  -2        123.73        175.90         2.21 o                         
  -6   4  -1          4.03          5.73         1.84 o                         
  -6   4   0         39.10         59.94         2.19 o                         
  -6   4   1         28.69         44.46         1.74 o                         
  -6   4   2         30.77         57.24         1.71 o                         
  -6   4   3         11.30         16.41         1.43 o                         
  -6   4   4         25.11         54.25         1.35 o                         
  -6   4   5          8.30         11.14         2.38 o                         
  -6   4   6          9.19         15.14         2.69 o                         
  -6   4   7         18.44         10.96         3.20 o                         
  -6   5  -6         17.98         34.42         3.20 o                         
  -6   5  -5         37.40         62.73         1.64 o                         
  -6   5  -4          6.12          9.09         1.32 o                         
  -6   5  -3         26.79         46.05         1.60 o                         
  -6   5  -2          0.97         -0.20         1.36 o                         
  -6   5  -1         25.41         49.64         2.29 o                         
  -6   5   0          5.65          5.65         2.03 o                         
  -6   5   1         45.41         54.34         2.38 o                         
  -6   5   2         14.92         26.07         2.55 o                         
  -5  -7  -8          5.95         10.10         1.94 o                         
  -5  -7  -7         11.74         14.06         1.74 o                         
  -5  -7  -6         35.97         53.77         1.68 o                         
  -5  -7  -5         10.40         10.85         1.60 o                         
  -5  -7  -4         61.48         77.06         2.03 o                         
  -5  -7  -3         24.16         26.96         1.80 o                         
  -5  -7  -2          6.34         10.32         1.66 o                         
  -5  -7  -1          7.42         13.67         1.95 o                         
  -5  -7   0         23.80         24.95         3.88 o                         
  -5  -7   3         29.58         33.94         3.29 o                         
  -5  -7   4         10.30          6.61         2.79 o                         
  -5  -6 -12         64.56         89.87         2.40 o                         
  -5  -6 -11         36.32         44.49         1.86 o                         
  -5  -6 -10          3.61          5.01         1.95 o                         
  -5  -6  -9          9.49         15.55         1.78 o                         
  -5  -6  -8         10.90         14.35         1.94 o                         
  -5  -6  -7          4.92          5.76         1.78 o                         
  -5  -6  -6         44.86         48.62         2.31 o                         
  -5  -6  -5         46.57         70.36         2.40 o                         
  -5  -6  -4         30.17         53.97         2.38 o                         
  -5  -6  -3         22.64         38.92         4.65 o                         
  -5  -6  -2        104.62        149.28         5.67 o                         
  -5  -6  -1        101.48        149.55         5.67 o                         
  -5  -6   2         40.25         39.90         4.77 o                         
  -5  -6   3         48.21         50.72         4.59 o                         
  -5  -6   4          5.28          5.71         4.07 o                         
  -5  -6   5         12.88         14.06         3.86 o                         
  -5  -6   6          8.14          6.69         3.03 o                         
  -5  -6   7          4.23          5.60         2.15 o                         
  -5  -5 -14         24.36         30.04         2.89 o                         
  -5  -5 -13         15.46         11.97         2.86 o                         
  -5  -5 -12        116.91        185.61         2.89 o                         
  -5  -5 -11         28.79         41.67         2.05 o                         
  -5  -5 -10         80.38        116.27         2.53 o                         
  -5  -5  -9         24.53         38.16         2.35 o                         
  -5  -5  -8        117.65        175.14         2.98 o                         
  -5  -5  -7         33.52         52.66         2.50 o                         
  -5  -5  -6          3.61          4.71         2.22 o                         
  -5  -5  -5        132.69        174.91         2.98 o                         
  -5  -5  -4        133.31        142.67         5.92 o                         
  -5  -5  -3         67.34         83.49         5.65 o                         
  -5  -5  -2         19.23         16.50         4.86 o                         
  -5  -5   1        149.33        189.72         6.14 o                         
  -5  -5   2        144.37        165.93         5.88 o                         
  -5  -5   3          3.55         11.55         4.43 o                         
  -5  -5   4         38.84         46.09         4.68 o                         
  -5  -5   5         96.94         92.17         2.45 o                         
  -5  -5   6         22.85         23.41         2.01 o                         
  -5  -5   7         71.97         78.39         2.85 o                         
  -5  -5   8         34.99         34.33         2.09 o                         
  -5  -5   9         98.35         98.42         2.19 o                         
  -5  -5  10         12.81          9.92         1.66 o                         
  -5  -5  11         29.38         17.93         1.65 o                         
  -5  -4 -16         40.73         69.68         3.91 o                         
  -5  -4 -15         26.02         29.59         2.89 o                         
  -5  -4 -14         48.82         63.65         2.37 o                         
  -5  -4 -13         22.58         29.82         2.01 o                         
  -5  -4 -12          4.54          8.20         2.12 o                         
  -5  -4 -11        108.50        135.76         2.70 o                         
  -5  -4 -10         15.54         21.94         2.41 o                         
  -5  -4  -9         87.76        126.46         2.81 o                         
  -5  -4  -8        119.39        142.25         3.57 o                         
  -5  -4  -7        175.06        219.81         3.92 o                         
  -5  -4  -6        287.10        332.83         4.28 o                         
  -5  -4  -5        174.01        222.45         3.12 o                         
  -5  -4  -4         20.56         26.88         4.66 o                         
  -5  -4  -1          7.35          7.05         4.41 o                         
  -5  -4   0        207.03        198.47         2.99 o                         
  -5  -4   1         19.12         24.45         2.30 o                         
  -5  -4   2        154.86        163.62         2.92 o                         
  -5  -4   3        306.59        315.89         3.47 o                         
  -5  -4   4        157.65        152.78         2.51 o                         
  -5  -4   5        133.55         62.98         2.18 o                         
  -5  -4   6         89.29         18.06         2.07 o                         
  -5  -4   7         17.05         17.58         2.52 o                         
  -5  -4   8         89.22         89.24         2.82 o                         
  -5  -4   9          5.11          5.81         2.46 o                         
  -5  -4  10         23.84         19.97         2.37 o                         
  -5  -4  11         51.26         50.15         2.27 o                         
  -5  -4  12         24.10         21.46         1.86 o                         
  -5  -4  13         45.13         63.64         2.64 o                         
  -5  -3 -17         12.68         56.99         4.35 o                         
  -5  -3 -16         20.18         31.47         2.04 o                         
  -5  -3 -15        125.10        157.64         2.71 o                         
  -5  -3 -14         73.76         94.70         2.28 o                         
  -5  -3 -13        110.80        166.23         2.66 o                         
  -5  -3 -12         49.01         75.51         2.51 o                         
  -5  -3 -11        184.30        226.03         3.69 o                         
  -5  -3 -10         78.59        101.36         3.22 o                         
  -5  -3  -9        121.90        150.07         3.40 o                         
  -5  -3  -8        599.19        770.65         4.42 o                         
  -5  -3  -7        134.48        158.09         2.75 o                         
  -5  -3  -6        201.61        218.40         2.91 o                         
  -5  -3  -5          7.89          8.03         1.93 o                         
  -5  -3  -4         93.62         19.57         2.08 o                         
  -5  -3  -3         27.74          6.00         1.28 o                         
  -5  -3  -2         32.24         36.36         2.40 o                         
  -5  -3  -1         37.66         43.49         2.42 o                         
  -5  -3   0         30.45         32.64         2.31 o                         
  -5  -3   1        107.49        108.01         2.23 o                         
  -5  -3   2          8.69          8.65         1.92 o                         
  -5  -3   3        193.54        180.65         2.53 o                         
  -5  -3   4        123.46         38.28         2.27 o                         
  -5  -3   5        644.10         24.21         5.86 o                         
  -5  -3   6        113.45        119.81         3.05 o                         
  -5  -3   7         68.29         72.82         2.94 o                         
  -5  -3   8        175.71        182.43         3.33 o                         
  -5  -3   9         56.91         61.54         2.85 o                         
  -5  -3  10        127.92        135.57         3.04 o                         
  -5  -3  11         73.36         75.53         2.60 o                         
  -5  -3  12        108.85        109.60         2.51 o                         
  -5  -3  13         22.30         22.79         1.95 o                         
  -5  -3  14         10.79         15.65         4.48 o                         
  -5  -2 -18          2.72          6.89         1.93 o                         
  -5  -2 -17         49.53         60.58         2.56 o                         
  -5  -2 -17         50.15         51.08         2.55 o                         
  -5  -2 -16         25.54         17.00         2.09 o                         
  -5  -2 -16         54.72         77.63         2.38 o                         
  -5  -2 -15         40.89         44.76         2.80 o                         
  -5  -2 -14          0.33         -0.23         2.84 o                         
  -5  -2 -14          9.90         18.59         3.34 o                         
  -5  -2 -13         54.32         58.36         2.87 o                         
  -5  -2 -12        122.17        130.29         3.19 o                         
  -5  -2 -11         25.50         27.36         2.31 o                         
  -5  -2 -10        106.65        114.40         2.61 o                         
  -5  -2  -9         58.73         63.09         2.04 o                         
  -5  -2  -8        239.57        270.33         2.07 o                         
  -5  -2  -7        928.84       1054.78         3.28 o                         
  -5  -2  -6         32.73         14.77         1.41 o                         
  -5  -2  -5        516.97        105.51         4.52 o                         
  -5  -2  -4        223.89        241.50         2.23 o                         
  -5  -2  -3         99.27        107.88         1.89 o                         
  -5  -2  -2        107.59        125.31         2.27 o                         
  -5  -2  -1        130.19        146.68         2.01 o                         
  -5  -2   0         87.28         88.36         1.89 o                         
  -5  -2   1        258.69        268.83         2.31 o                         
  -5  -2   2        455.68        438.03         2.61 o                         
  -5  -2   3         26.92          7.74         1.33 o                         
  -5  -2   4       1125.03       1055.09         4.32 o                         
  -5  -2   5        219.32        220.14         2.72 o                         
  -5  -2   6         61.84         53.67         2.32 o                         
  -5  -2   7         95.43         88.49         2.46 o                         
  -5  -2   8         21.35         22.08         2.26 o                         
  -5  -2   9        111.63        107.65         2.45 o                         
  -5  -2  10         51.58         51.83         4.86 o                         
  -5  -2  11         11.92         10.99         4.49 o                         
  -5  -2  12         34.13         33.12         4.24 o                         
  -5  -2  13         56.48         57.05         2.55 o                         
  -5  -2  14          0.76          0.97         2.29 o                         
  -5  -2  14         41.48         41.78         2.03 o                         
  -5  -1 -18          6.26          2.51         1.82 o                         
  -5  -1 -17          1.74          1.47         1.96 o                         
  -5  -1 -16         96.49         90.66         2.01 o                         
  -5  -1 -15          0.62          1.77         1.96 o                         
  -5  -1 -15          0.62          0.18         3.18 o                         
  -5  -1 -14         95.43         92.44         3.60 o                         
  -5  -1 -14         98.95        104.14         2.87 o                         
  -5  -1 -13         21.66         18.38         3.26 o                         
  -5  -1 -13         23.72         26.03         1.71 o                         
  -5  -1 -12         72.98         69.67         3.75 o                         
  -5  -1 -12        187.45        227.49         2.24 o                         
  -5  -1 -11          4.25          0.48         3.34 o                         
  -5  -1 -11         17.83         20.06         1.86 o                         
  -5  -1 -10         47.40         62.35         1.70 o                         
  -5  -1  -9        267.75        310.33         2.10 o                         
  -5  -1  -8        357.65        423.69         2.06 o                         
  -5  -1  -7         73.25         32.37         1.39 o                         
  -5  -1  -6         93.80         35.43         1.70 o                         
  -5  -1  -5        629.49        673.97         2.35 o                         
  -5  -1  -4        458.36        453.83         2.05 o                         
  -5  -1  -3         18.44         17.84         1.30 o                         
  -5  -1  -2         93.84        100.39         1.95 o                         
  -5  -1  -1         93.97        101.70         1.94 o                         
  -5  -1   0         22.18         18.63         1.70 o                         
  -5  -1   1        382.70        360.70         2.35 o                         
  -5  -1   2        547.69        538.49         3.28 o                         
  -5  -1   3        112.28        101.94         2.30 o                         
  -5  -1   4         78.29         63.45         2.21 o                         
  -5  -1   5        404.17        402.96         4.45 o                         
  -5  -1   6        252.68        263.61         4.09 o                         
  -5  -1   7         57.54         53.11         3.48 o                         
  -5  -1   8         20.01         20.09         2.26 o                         
  -5  -1   9        199.24        193.31         2.65 o                         
  -5  -1  10         20.31         17.33         2.44 o                         
  -5  -1  11         82.73         79.51         2.48 o                         
  -5  -1  12          0.00         -0.01         2.27 o                         
  -5  -1  12          0.51          2.68         2.50 o                         
  -5  -1  13          1.07          0.36         1.29 o                         
  -5  -1  14          5.08          4.94         1.00 o                         
  -5   0 -18          3.73         -1.28         1.28 o                         
  -5   0 -17          5.75          7.32         1.22 o                         
  -5   0 -16         29.05         37.18         1.04 o                         
  -5   0 -15         44.00         50.04         1.26 o                         
  -5   0 -14          4.69          2.97         1.25 o                         
  -5   0 -13         82.11         88.44         1.60 o                         
  -5   0 -12         30.93         30.31         1.48 o                         
  -5   0 -11        221.76        250.14         3.41 o                         
  -5   0 -11        312.23        364.99         2.64 o                         
  -5   0 -10          0.25          0.72         1.76 o                         
  -5   0 -10          9.70         12.35         1.98 o                         
  -5   0  -9        171.64        201.38         2.94 o                         
  -5   0  -9        183.46        104.14         2.39 o                         
  -5   0  -8         15.18         19.69         2.57 o                         
  -5   0  -8        256.37         91.89         3.28 o                         
  -5   0  -7          6.65          7.29         2.90 o                         
  -5   0  -7         57.44         68.71         1.76 o                         
  -5   0  -6         53.43         30.51         1.25 o                         
  -5   0  -5         39.21         19.20         1.14 o                         
  -5   0  -4        147.54        129.44         1.83 o                         
  -5   0  -3         78.72         96.82         1.75 o                         
  -5   0  -2        399.93        390.66         2.22 o                         
  -5   0  -1        358.83        362.84         2.12 o                         
  -5   0   0         78.72         56.97         1.50 o                         
  -5   0   1        125.16        110.22         2.45 o                         
  -5   0   2         32.28         33.77         2.23 o                         
  -5   0   3         44.00         48.26         2.32 o                         
  -5   0   4         67.25         69.39         1.93 o                         
  -5   0   5        305.86        315.73         2.40 o                         
  -5   0   6        155.48        169.93         2.31 o                         
  -5   0   7         11.70         12.00         2.07 o                         
  -5   0   8        110.05         90.72         4.59 o                         
  -5   0   8        292.36        298.65         2.85 o                         
  -5   0   9          2.08          0.07         2.44 o                         
  -5   0   9         27.51         27.47         2.31 o                         
  -5   0  10         53.37         51.17         1.52 o                         
  -5   0  11          2.81          4.36         1.64 o                         
  -5   0  11          6.66          2.60         2.44 o                         
  -5   0  12          0.13         -1.17         1.27 o                         
  -5   0  13         17.47         17.18         1.05 o                         
  -5   0  14          8.14          8.63         1.42 o                         
  -5   1 -17          1.21          1.58         0.75 o                         
  -5   1 -16          1.67          1.27         0.97 o                         
  -5   1 -15         48.00         64.37         1.29 o                         
  -5   1 -14         33.22         43.96         1.34 o                         
  -5   1 -13          1.88          1.22         1.32 o                         
  -5   1 -12        109.71        127.50         1.53 o                         
  -5   1 -11         43.91         36.24         1.16 o                         
  -5   1 -10         43.08         11.94         1.20 o                         
  -5   1  -9          0.19          0.02         0.59 o                         
  -5   1  -9         71.92        110.79         5.06 o                         
  -5   1  -8         23.79          6.56         1.21 o                         
  -5   1  -8         27.27         38.75         3.43 o                         
  -5   1  -7         87.04         89.18         1.99 o                         
  -5   1  -7        103.85        109.98         4.23 o                         
  -5   1  -6         27.79         37.59         2.22 o                         
  -5   1  -6         54.70         70.68         2.79 o                         
  -5   1  -5        100.09        106.15         3.74 o                         
  -5   1  -5        119.03        120.80         2.09 o                         
  -5   1  -4        239.51        291.19         2.56 o                         
  -5   1  -3         57.33         49.85         3.08 o                         
  -5   1  -3        310.37        347.11         3.04 o                         
  -5   1  -2          4.16          1.67         1.78 o                         
  -5   1  -2         58.18         63.24         2.35 o                         
  -5   1  -1         69.14         68.68         1.95 o                         
  -5   1   0        354.93        371.74         2.51 o                         
  -5   1   1        263.68        290.07         2.41 o                         
  -5   1   2        105.32        104.48         2.06 o                         
  -5   1   3         55.57         65.48         2.21 o                         
  -5   1   4         92.00         92.17         2.23 o                         
  -5   1   5         23.79         32.12         2.06 o                         
  -5   1   6         87.41        110.20         2.09 o                         
  -5   1   7         26.41         26.65         2.47 o                         
  -5   1   7         61.83         69.32         2.60 o                         
  -5   1   8         23.94         26.08         1.67 o                         
  -5   1   8         60.05         72.39         5.25 o                         
  -5   1   9          0.41         -0.25         1.17 o                         
  -5   1  10         62.52         13.09         1.53 o                         
  -5   1  11         45.38         48.21         1.86 o                         
  -5   1  12          0.78          1.87         1.45 o                         
  -5   1  13         22.49         24.47         1.14 o                         
  -5   1  14          0.24         -2.10         2.66 o                         
  -5   2 -17          3.83         17.52         1.40 o                         
  -5   2 -16          0.37         -0.84         0.84 o                         
  -5   2 -15          0.01          0.38         0.94 o                         
  -5   2 -14          8.38         14.13         0.98 o                         
  -5   2 -13         42.11         32.16         1.06 o                         
  -5   2 -12         48.38         18.21         1.31 o                         
  -5   2 -11          8.14          1.73         0.71 o                         
  -5   2 -10         28.43          6.56         1.23 o                         
  -5   2  -9         39.64         45.49         1.47 o                         
  -5   2  -8         40.38         55.43         1.80 o                         
  -5   2  -7        188.60        226.23         2.23 o                         
  -5   2  -6          9.10         10.72         1.61 o                         
  -5   2  -5         24.76         32.96         1.97 o                         
  -5   2  -5         28.39         33.05         2.55 o                         
  -5   2  -4          7.45         10.32         2.04 o                         
  -5   2  -4         17.50         25.43         2.16 o                         
  -5   2  -3          2.45         -0.12         1.44 o                         
  -5   2  -3         88.91        120.09         2.11 o                         
  -5   2  -2        329.22        402.34         2.62 o                         
  -5   2  -1         45.03         61.75         3.67 o                         
  -5   2  -1        285.25        375.59         2.92 o                         
  -5   2   0        107.18        121.31         2.35 o                         
  -5   2   1         18.35         23.62         2.13 o                         
  -5   2   2         24.77         29.65         2.47 o                         
  -5   2   3         57.57         56.52         2.24 o                         
  -5   2   4        289.50        294.83         2.60 o                         
  -5   2   5         34.09         12.29         1.62 o                         
  -5   2   6         52.63         70.38         4.36 o                         
  -5   2   6         85.21          4.90         1.66 o                         
  -5   2   7          5.58         -0.22         0.63 o                         
  -5   2   8          2.43          4.06         2.25 o                         
  -5   2   9         28.07         36.29         2.21 o                         
  -5   2  10          3.67          0.87         1.67 o                         
  -5   2  11         19.12          3.54         1.34 o                         
  -5   2  12         32.01         43.28         2.23 o                         
  -5   2  13         16.52         19.32         1.68 o                         
  -5   3 -16          3.31          1.84         1.41 o                         
  -5   3 -15         23.25         30.56         1.19 o                         
  -5   3 -14          0.18          1.86         1.22 o                         
  -5   3 -13          2.58          4.02         2.58 o                         
  -5   3 -12          0.92          1.60         2.80 o                         
  -5   3 -11         70.45        108.57         2.69 o                         
  -5   3 -10          8.04          8.04         1.55 o                         
  -5   3  -9         28.93         34.86         1.42 o                         
  -5   3  -8         36.51         46.92         1.51 o                         
  -5   3  -7          5.42          8.72         1.82 o                         
  -5   3  -7          5.79          8.10         2.78 o                         
  -5   3  -6         64.58         74.57         2.05 o                         
  -5   3  -6        117.64        145.06         3.25 o                         
  -5   3  -5          1.15          1.15         1.80 o                         
  -5   3  -5         19.65         37.45         2.09 o                         
  -5   3  -4         40.17          2.23         2.05 o                         
  -5   3  -4        231.90        358.42         2.79 o                         
  -5   3  -3          0.37         -0.46         2.96 o                         
  -5   3  -3          9.11         10.62         2.35 o                         
  -5   3  -2          0.33          0.80         2.12 o                         
  -5   3  -2         16.96         19.52         2.98 o                         
  -5   3  -1         20.50         24.73         2.05 o                         
  -5   3   0         10.94          5.54         1.67 o                         
  -5   3   1        266.24         56.69         3.46 o                         
  -5   3   2         23.44         -0.04         1.07 o                         
  -5   3   3        117.63        134.13         2.74 o                         
  -5   3   4          0.45          4.24         3.80 o                         
  -5   3   4          4.90          5.27         2.80 o                         
  -5   3   5         41.13         61.06         3.91 o                         
  -5   3   5         71.14         93.64         3.12 o                         
  -5   3   6          3.24          5.31         2.20 o                         
  -5   3   6         27.02         35.56         4.45 o                         
  -5   3   7          7.15          9.38         1.65 o                         
  -5   3   8          2.17          2.18         1.32 o                         
  -5   3   9         16.64         19.56         2.01 o                         
  -5   3  10          0.60         -0.06         1.76 o                         
  -5   3  11          2.36          1.02         1.49 o                         
  -5   3  12         76.51         96.53         1.64 o                         
  -5   4 -13          3.63          7.30         0.90 o                         
  -5   4 -12          0.75          1.60         1.03 o                         
  -5   4 -11          0.18          0.64         1.17 o                         
  -5   4 -10          8.47         12.08         1.29 o                         
  -5   4  -9          3.04          3.01         1.15 o                         
  -5   4  -8         40.81         66.50         1.37 o                         
  -5   4  -7         44.73         15.63         1.66 o                         
  -5   4  -7        160.99        234.62         2.86 o                         
  -5   4  -6         41.60          4.18         1.32 o                         
  -5   4  -6         48.52         74.63         2.48 o                         
  -5   4  -5         23.75          0.35         1.01 o                         
  -5   4  -5         42.38         13.21         1.31 o                         
  -5   4  -4          0.81         -0.18         2.76 o                         
  -5   4  -4         30.54         -1.03         1.03 o                         
  -5   4  -3         72.81        108.55         3.45 o                         
  -5   4  -3         93.38          3.48         1.61 o                         
  -5   4  -2         41.31          4.26         1.49 o                         
  -5   4  -1         48.64          9.57         2.28 o                         
  -5   4   0         84.88         33.51         2.91 o                         
  -5   4   1         36.83         16.36         2.26 o                         
  -5   4   2         42.19         28.59         2.43 o                         
  -5   4   3         42.62         43.90         2.50 o                         
  -5   4   4        141.42        138.11         3.07 o                         
  -5   4   4        178.19        224.94         4.03 o                         
  -5   4   5         18.39          5.94         1.38 o                         
  -5   4   6          8.38         16.77         2.53 o                         
  -5   4   7         38.85         65.32         2.59 o                         
  -5   4   8          1.59          3.67         1.99 o                         
  -5   4   9          0.22         -0.04         1.58 o                         
  -5   4  10          4.64          2.96         2.06 o                         
  -5   5 -11          0.00          1.79         3.11 o                         
  -5   5 -10          1.98          2.61         1.30 o                         
  -5   5  -9          0.08         -0.69         1.57 o                         
  -5   5  -8         12.43         21.09         1.98 o                         
  -5   5  -7         38.93         86.36         1.87 o                         
  -5   5  -6         52.98        110.99         2.02 o                         
  -5   5  -5         43.88         86.89         2.59 o                         
  -5   5  -5         62.11        111.90         3.81 o                         
  -5   5  -4        105.47        178.28         3.07 o                         
  -5   5  -4        105.48        161.42         4.05 o                         
  -5   5  -3         24.17         38.14         2.44 o                         
  -5   5  -3         24.18         47.43         3.58 o                         
  -5   5  -2          2.35          8.26         2.22 o                         
  -5   5  -1          2.03          4.66         2.24 o                         
  -5   5   0         19.89         30.84         2.18 o                         
  -5   5   1         86.72        143.76         2.25 o                         
  -5   5   2         22.18          0.14         1.39 o                         
  -5   5   2         58.25        119.58         3.34 o                         
  -5   5   3         69.75        120.06         3.30 o                         
  -5   5   4         10.93         12.01         2.34 o                         
  -5   5   5          3.04          6.16         2.08 o                         
  -5   5   6          1.98          5.24         1.92 o                         
  -5   5   7          6.07          9.33         1.63 o                         
  -4  -8  -3         13.40         22.20         3.30 o                         
  -4  -8  -2          0.99         -1.34         1.34 o                         
  -4  -8  -1          2.29         -1.88         1.88 o                         
  -4  -8   0          0.95         -2.18         2.18 o                         
  -4  -8   1         13.68         24.18         2.59 o                         
  -4  -8   2         50.64         62.85         4.65 o                         
  -4  -8   3         45.71         38.91         4.49 o                         
  -4  -7 -10          9.40         12.59         2.11 o                         
  -4  -7  -9          0.32          1.01         1.02 o                         
  -4  -7  -8          9.37         16.89         1.23 o                         
  -4  -7  -7          0.42          1.03         1.71 o                         
  -4  -7  -6          5.34         12.18         1.99 o                         
  -4  -7  -6         10.94         27.18         2.89 o                         
  -4  -7  -5         26.31         37.50         2.38 o                         
  -4  -7  -5         48.91         90.24         3.35 o                         
  -4  -7  -4         12.84         24.49         2.42 o                         
  -4  -7  -3         43.55         73.45         4.12 o                         
  -4  -7  -2         12.69         20.68         4.11 o                         
  -4  -7  -1          0.54         -0.84         4.10 o                         
  -4  -7   0         10.88         11.82         4.26 o                         
  -4  -7   1         44.15         58.87         4.59 o                         
  -4  -7   2         11.41         14.75         4.36 o                         
  -4  -7   3         49.12         75.63         4.46 o                         
  -4  -7   5          1.47          5.13         3.76 o                         
  -4  -7   6         11.67         12.12         2.12 o                         
  -4  -7   7          2.56          1.06         1.75 o                         
  -4  -6 -13          0.24         -0.09         1.79 o                         
  -4  -6 -12          1.09          4.08         1.24 o                         
  -4  -6 -11         38.97         45.98         1.60 o                         
  -4  -6 -10          1.26          0.47         1.52 o                         
  -4  -6  -9          3.64          6.24         1.33 o                         
  -4  -6  -8          0.08         -0.29         1.67 o                         
  -4  -6  -7         32.49         53.57         2.03 o                         
  -4  -6  -6          1.34          5.31         2.70 o                         
  -4  -6  -6         31.18         51.90         3.91 o                         
  -4  -6  -5         58.19         91.66         3.46 o                         
  -4  -6  -4         33.80         43.46         3.28 o                         
  -4  -6  -3         25.04         30.19         4.82 o                         
  -4  -6  -2        127.25        188.87         5.59 o                         
  -4  -6  -1         15.36         16.79         5.00 o                         
  -4  -6   9          7.42          2.56         1.62 o                         
  -4  -5 -16         16.53         14.14         2.30 o                         
  -4  -5 -15         37.51         42.54         1.31 o                         
  -4  -5 -14         14.63         15.97         1.49 o                         
  -4  -5 -13          5.24         11.01         1.60 o                         
  -4  -5 -12          0.08          2.05         1.69 o                         
  -4  -5 -11         52.08         55.77         2.05 o                         
  -4  -5 -10         63.69         75.82         1.81 o                         
  -4  -5  -9          0.89          2.16         1.94 o                         
  -4  -5  -8          0.18          0.05         1.95 o                         
  -4  -5  -7         17.89         19.96         2.10 o                         
  -4  -5  -6         74.97         56.29         3.50 o                         
  -4  -5  -5          9.85          3.82         3.15 o                         
  -4  -5  -4        103.25        113.38         3.97 o                         
  -4  -5  -3         77.90         83.71         3.74 o                         
  -4  -5  -2        294.11        363.52         5.26 o                         
  -4  -5   5         30.70         23.34         1.92 o                         
  -4  -5   6         23.59         21.44         1.65 o                         
  -4  -5   7          4.87          5.94         1.65 o                         
  -4  -5   8         95.47         83.45         1.97 o                         
  -4  -5   9         34.72         33.09         1.79 o                         
  -4  -5  10          6.92          6.54         1.61 o                         
  -4  -5  11          1.32          1.36         1.46 o                         
  -4  -5  12          3.32          4.22         1.32 o                         
  -4  -5  13          1.03         -1.86         1.86 o                         
  -4  -4 -17          5.42          1.79         1.30 o                         
  -4  -4 -16          0.28          0.10         1.42 o                         
  -4  -4 -15        113.00        138.25         2.20 o                         
  -4  -4 -14         85.49        101.79         2.24 o                         
  -4  -4 -13         38.06         41.93         2.10 o                         
  -4  -4 -12         60.98         59.45         1.82 o                         
  -4  -4 -11         22.27         14.51         2.10 o                         
  -4  -4 -10        150.05        151.71         2.85 o                         
  -4  -4  -9         33.89         33.66         2.25 o                         
  -4  -4  -8          0.73         -0.03         1.55 o                         
  -4  -4  -7          6.82          4.68         2.02 o                         
  -4  -4  -6         73.54         80.81         3.45 o                         
  -4  -4  -5         19.36         17.02         3.07 o                         
  -4  -4  -4         35.50         32.52         3.07 o                         
  -4  -4  -3        195.89        244.37         4.25 o                         
  -4  -4  -2          0.04          3.35         2.89 o                         
  -4  -4   2          1.52          0.19         1.77 o                         
  -4  -4   3         19.59         17.71         1.61 o                         
  -4  -4   4         39.13         31.09         1.73 o                         
  -4  -4   5          0.23          1.19         1.69 o                         
  -4  -4   6         95.57         88.45         2.14 o                         
  -4  -4   7          0.01         -1.84         1.84 o                         
  -4  -4   8         21.36         19.58         2.02 o                         
  -4  -4   9         17.75         12.12         2.00 o                         
  -4  -4  10          0.33          0.78         1.93 o                         
  -4  -4  11        199.64        233.80         2.70 o                         
  -4  -4  12          2.63          1.79         1.74 o                         
  -4  -4  13          8.69          9.15         1.67 o                         
  -4  -4  14          7.13          4.97         1.40 o                         
  -4  -4  15          0.30         -1.87         1.87 o                         
  -4  -3 -18          0.07          2.78         2.24 o                         
  -4  -3 -17         15.28         20.19         1.67 o                         
  -4  -3 -16         89.98        101.35         2.20 o                         
  -4  -3 -15         22.29         27.30         1.97 o                         
  -4  -3 -14          1.81          0.83         1.95 o                         
  -4  -3 -13          0.02         -0.01         1.99 o                         
  -4  -3 -12          1.92          0.93         2.12 o                         
  -4  -3 -11        213.35        212.09         3.12 o                         
  -4  -3 -10         97.12         96.11         1.99 o                         
  -4  -3  -9        125.41        120.02         1.95 o                         
  -4  -3  -8         19.00         14.61         1.47 o                         
  -4  -3  -7        159.81        174.22         1.96 o                         
  -4  -3  -6         14.20         17.43         2.74 o                         
  -4  -3  -5          0.65          1.71         2.62 o                         
  -4  -3  -4        131.06        141.05         3.32 o                         
  -4  -3  -3         65.06         92.85         3.08 o                         
  -4  -3  -2        377.36        380.16         2.87 o                         
  -4  -3  -1        300.27        277.46         2.23 o                         
  -4  -3   0         99.85         95.46         2.12 o                         
  -4  -3   1        167.24        145.15         1.92 o                         
  -4  -3   2        158.07        140.24         2.00 o                         
  -4  -3   3          2.59          3.67         1.61 o                         
  -4  -3   4         94.85         69.48         1.91 o                         
  -4  -3   5          0.01         -0.86         1.66 o                         
  -4  -3   6         24.07         21.03         1.85 o                         
  -4  -3   7         58.80         54.33         2.10 o                         
  -4  -3   8        147.28        131.09         2.47 o                         
  -4  -3   9         67.92         48.14         2.23 o                         
  -4  -3  10         21.71         20.91         2.15 o                         
  -4  -3  11         25.82         19.94         2.13 o                         
  -4  -3  12          0.69          1.05         1.93 o                         
  -4  -3  13         65.20         71.17         2.05 o                         
  -4  -3  14         36.10         34.86         3.05 o                         
  -4  -3  16          0.41         13.18         1.76 o                         
  -4  -2 -19          1.26          3.57         2.09 o                         
  -4  -2 -18         52.60         60.93         1.82 o                         
  -4  -2 -17          0.07         -0.85         1.69 o                         
  -4  -2 -16         13.37         17.57         1.95 o                         
  -4  -2 -15          0.00          0.87         1.61 o                         
  -4  -2 -14          3.41          1.95         2.11 o                         
  -4  -2 -13        141.49        130.79         2.78 o                         
  -4  -2 -12         29.75         26.88         2.26 o                         
  -4  -2 -11         96.27         88.67         1.97 o                         
  -4  -2 -10         70.26         71.04         2.15 o                         
  -4  -2  -9        425.69        466.50         3.38 o                         
  -4  -2  -8         64.52         71.76         1.63 o                         
  -4  -2  -7         27.32         20.97         1.12 o                         
  -4  -2  -6         17.55         11.71         1.00 o                         
  -4  -2  -5         22.56         26.27         1.00 o                         
  -4  -2  -4         46.25         49.10         1.25 o                         
  -4  -2  -3        510.82        501.82         2.55 o                         
  -4  -2  -2        203.30        216.34         1.71 o                         
  -4  -2  -1          0.29          0.31         1.11 o                         
  -4  -2  -1        167.42        167.05         3.85 o                         
  -4  -2   0        166.53        135.18         1.51 o                         
  -4  -2   1        408.32        349.80         2.09 o                         
  -4  -2   2         10.43          6.13         1.25 o                         
  -4  -2   3          1.59          0.76         1.11 o                         
  -4  -2   4         11.21          7.76         1.06 o                         
  -4  -2   5        385.71        327.96         2.31 o                         
  -4  -2   6         76.37         66.66         1.72 o                         
  -4  -2   7         78.60         61.99         1.79 o                         
  -4  -2   8         21.19         14.43         1.68 o                         
  -4  -2   9         61.12         51.05         1.87 o                         
  -4  -2  10         56.20         51.45         2.80 o                         
  -4  -2  11         11.52          8.35         2.55 o                         
  -4  -2  12        170.07        159.18         4.14 o                         
  -4  -2  13          0.33          2.06         2.18 o                         
  -4  -2  14         37.33         40.33         1.83 o                         
  -4  -2  15         10.66         14.59         1.46 o                         
  -4  -2  16          3.92          3.87         1.12 o                         
  -4  -1 -19         23.73         27.45         1.85 o                         
  -4  -1 -18          9.34          9.86         1.69 o                         
  -4  -1 -17         37.37         48.26         2.12 o                         
  -4  -1 -16          6.81          8.31         2.04 o                         
  -4  -1 -15         13.69         13.11         2.21 o                         
  -4  -1 -14        154.89        121.07         2.87 o                         
  -4  -1 -13         17.82         17.14         1.39 o                         
  -4  -1 -12         60.13         67.15         1.58 o                         
  -4  -1 -11         71.47         77.30         1.64 o                         
  -4  -1 -10        330.85        329.58         1.79 o                         
  -4  -1  -9          6.49          5.71         1.10 o                         
  -4  -1  -8        272.88        275.35         1.47 o                         
  -4  -1  -7         24.61         27.69         1.08 o                         
  -4  -1  -6       1035.02       1135.03         2.29 o                         
  -4  -1  -5         16.77          8.43         0.89 o                         
  -4  -1  -4         41.14         42.35         0.82 o                         
  -4  -1  -3         72.96         69.64         1.16 o                         
  -4  -1  -3         86.43         95.98         3.60 o                         
  -4  -1  -2         15.64         14.05         1.24 o                         
  -4  -1  -2         16.50         15.92         3.23 o                         
  -4  -1  -1          1.04          1.60         1.15 o                         
  -4  -1  -1         13.90          9.96         3.09 o                         
  -4  -1   0         16.38         14.86         1.18 o                         
  -4  -1   0         76.36         73.49         3.19 o                         
  -4  -1   1        614.88        522.00         2.33 o                         
  -4  -1   1        648.70        638.10         4.42 o                         
  -4  -1   2        267.77        237.15         1.60 o                         
  -4  -1   3        216.99        183.68         1.83 o                         
  -4  -1   4        161.36        128.68         1.81 o                         
  -4  -1   5          9.61          4.47         2.19 o                         
  -4  -1   6        417.25        349.93         3.68 o                         
  -4  -1   7          7.57          7.14         2.43 o                         
  -4  -1   8          1.58          0.87         1.61 o                         
  -4  -1   9          7.83          5.39         1.91 o                         
  -4  -1  10         41.52         39.64         2.10 o                         
  -4  -1  11         33.43         23.74         1.78 o                         
  -4  -1  12          6.57          4.10         1.69 o                         
  -4  -1  13         77.22         69.13         1.83 o                         
  -4  -1  14          0.94          1.13         1.47 o                         
  -4  -1  15         32.46         30.92         1.30 o                         
  -4  -1  16          0.83          2.12         0.82 o                         
  -4   0 -19         46.15         59.94         1.88 o                         
  -4   0 -18         32.11         34.89         2.93 o                         
  -4   0 -17         23.05         23.98         1.97 o                         
  -4   0 -16          4.55          7.37         1.41 o                         
  -4   0 -15         32.81         34.58         1.45 o                         
  -4   0 -14        123.10        132.39         1.85 o                         
  -4   0 -13         51.15         57.91         1.51 o                         
  -4   0 -12         58.36         61.29         1.51 o                         
  -4   0 -11        111.71        112.16         1.65 o                         
  -4   0 -10         12.02         10.01         1.12 o                         
  -4   0  -9        229.24        242.90         1.42 o                         
  -4   0  -8         34.24         36.35         1.01 o                         
  -4   0  -7        497.86        541.81         1.99 o                         
  -4   0  -6        119.09        137.54         1.18 o                         
  -4   0  -5        298.78        257.03         1.30 o                         
  -4   0  -5        906.48        909.56         6.35 o                         
  -4   0  -4        308.79        319.91         1.52 o                         
  -4   0  -4        327.06        363.68         4.62 o                         
  -4   0  -3        233.23        249.60         1.53 o                         
  -4   0  -3        247.35        285.47         4.31 o                         
  -4   0  -2         27.15         26.10         1.15 o                         
  -4   0  -2         32.07         27.65         3.22 o                         
  -4   0  -1          5.99          6.56         1.09 o                         
  -4   0  -1         28.31         25.62         3.06 o                         
  -4   0   0         17.18         25.58         1.43 o                         
  -4   0   0        208.92        224.97         3.25 o                         
  -4   0   1         22.23         22.17         1.40 o                         
  -4   0   2        739.20        694.16         2.86 o                         
  -4   0   3         20.52         18.07         1.15 o                         
  -4   0   4         66.45         52.57         1.37 o                         
  -4   0   5        521.57        523.32         2.53 o                         
  -4   0   6        224.52        201.97         1.98 o                         
  -4   0   7        213.24        194.20         2.04 o                         
  -4   0   8        125.77        120.09         1.76 o                         
  -4   0   9         19.49         16.28         1.44 o                         
  -4   0  10         17.58         17.58         1.53 o                         
  -4   0  11          2.89          1.91         1.39 o                         
  -4   0  12         23.83         20.98         1.43 o                         
  -4   0  13         47.92         42.19         1.30 o                         
  -4   0  14         60.28         14.76         1.35 o                         
  -4   0  15         33.74         31.68         1.77 o                         
  -4   0  16         44.88         56.83         2.93 o                         
  -4   1 -18         29.52         37.52         1.29 o                         
  -4   1 -17          0.08          0.03         1.04 o                         
  -4   1 -16         33.07         48.63         1.34 o                         
  -4   1 -15        105.89        117.18         1.60 o                         
  -4   1 -14         11.82         14.05         1.41 o                         
  -4   1 -13        132.85        152.83         1.65 o                         
  -4   1 -12         11.81         11.34         1.29 o                         
  -4   1 -11         21.41         21.50         1.22 o                         
  -4   1 -10         28.57         33.49         1.24 o                         
  -4   1  -9         44.68         38.35         1.18 o                         
  -4   1  -8        176.44        208.88         1.60 o                         
  -4   1  -7        469.83        533.28         2.00 o                         
  -4   1  -6         88.85         93.40         1.14 o                         
  -4   1  -6        111.28        118.93         4.28 o                         
  -4   1  -5        287.86        300.40         2.12 o                         
  -4   1  -5        393.62        393.71         5.06 o                         
  -4   1  -4        747.36        791.42         3.91 o                         
  -4   1  -4        786.72        875.30         6.20 o                         
  -4   1  -3         72.70         83.56         1.98 o                         
  -4   1  -3         73.62         91.21         3.69 o                         
  -4   1  -2         26.94         15.57         1.83 o                         
  -4   1  -2         33.59         24.64         2.82 o                         
  -4   1  -1          8.10          9.60         1.36 o                         
  -4   1  -1         30.24         26.97         2.35 o                         
  -4   1   0          1.12          0.05         1.18 o                         
  -4   1   0         60.89         73.91         5.86 o                         
  -4   1   1         47.87         42.63         1.17 o                         
  -4   1   1        662.28        737.12        10.19 o                         
  -4   1   2        128.64         93.83         1.38 o                         
  -4   1   3         27.28         23.58         1.54 o                         
  -4   1   3        100.33         91.51         2.87 o                         
  -4   1   4         44.90         42.65         1.38 o                         
  -4   1   5        270.57        260.13         1.98 o                         
  -4   1   6         94.23        109.63         1.65 o                         
  -4   1   7        594.21        631.90         2.49 o                         
  -4   1   8          8.53         12.18         1.36 o                         
  -4   1   9          0.37         -1.07         1.24 o                         
  -4   1  10         64.67          7.41         1.32 o                         
  -4   1  11         12.12          1.18         0.63 o                         
  -4   1  12         46.52         49.55         2.01 o                         
  -4   1  13          1.77          1.71         1.40 o                         
  -4   1  14         31.33         29.41         2.15 o                         
  -4   1  15          5.03          3.83         1.74 o                         
  -4   1  16          2.82          1.58         1.27 o                         
  -4   2 -18          8.66          7.37         0.90 o                         
  -4   2 -17         21.16         28.59         1.05 o                         
  -4   2 -16          0.53         -0.56         1.13 o                         
  -4   2 -15         66.04         97.02         1.36 o                         
  -4   2 -14          0.09         -0.59         1.24 o                         
  -4   2 -13         79.05        113.91         1.59 o                         
  -4   2 -12         50.94         49.72         1.46 o                         
  -4   2 -11         11.22         10.81         1.35 o                         
  -4   2 -10        194.80        219.44         1.56 o                         
  -4   2  -9          5.31         10.76         1.16 o                         
  -4   2  -8        357.64        167.49         3.52 o                         
  -4   2  -7         28.31         12.86         1.03 o                         
  -4   2  -7        102.32        119.05         4.67 o                         
  -4   2  -6         98.76         30.05         2.02 o                         
  -4   2  -6        138.79        157.48         4.77 o                         
  -4   2  -5         15.41         16.28         1.34 o                         
  -4   2  -5         15.50         13.88         3.86 o                         
  -4   2  -4         40.38         43.00         1.36 o                         
  -4   2  -4         83.09        102.66         4.05 o                         
  -4   2  -3        382.29        387.86         3.13 o                         
  -4   2  -3        393.37        399.45         2.61 o                         
  -4   2  -2         36.59         30.75         1.67 o                         
  -4   2  -2        194.24        212.33         2.37 o                         
  -4   2  -1        191.77        212.23         1.84 o                         
  -4   2  -1        221.85        251.16         3.31 o                         
  -4   2   0         13.48         13.48         1.36 o                         
  -4   2   0        327.76        324.15         3.36 o                         
  -4   2   1         85.15        106.79         1.58 o                         
  -4   2   2          0.11          1.87         2.35 o                         
  -4   2   2         12.78         12.95         1.66 o                         
  -4   2   3         48.69         52.84         2.92 o                         
  -4   2   3        129.89        142.76         1.91 o                         
  -4   2   4         90.01         90.11         3.32 o                         
  -4   2   4        113.29        113.95         1.81 o                         
  -4   2   5          1.03         -1.08         1.09 o                         
  -4   2   6        497.20         61.09         4.42 o                         
  -4   2   7         46.06          4.32         1.30 o                         
  -4   2   8        136.23        159.27         2.53 o                         
  -4   2   9         25.02         29.35         2.01 o                         
  -4   2  10          5.30          2.14         1.57 o                         
  -4   2  11          7.71          1.27         1.19 o                         
  -4   2  12          3.11          2.45         2.89 o                         
  -4   2  13         13.29         13.74         2.62 o                         
  -4   2  14          6.70          8.17         2.29 o                         
  -4   2  15          8.12          8.03         1.92 o                         
  -4   3 -17          8.15         11.79         0.95 o                         
  -4   3 -16         20.96         29.49         0.91 o                         
  -4   3 -15          0.25          0.70         1.00 o                         
  -4   3 -14        136.54        182.72         1.54 o                         
  -4   3 -13          3.29          2.92         1.21 o                         
  -4   3 -12         13.99         11.81         1.50 o                         
  -4   3 -11         18.78         22.55         1.91 o                         
  -4   3 -10        122.68         16.51         2.88 o                         
  -4   3  -9          0.15          0.74         1.11 o                         
  -4   3  -9          1.05         -0.65         0.65 o                         
  -4   3  -8          5.58          4.64         0.93 o                         
  -4   3  -8        189.24        281.55         3.80 o                         
  -4   3  -7        100.55        127.92         2.75 o                         
  -4   3  -7        113.61         35.11         2.41 o                         
  -4   3  -6        125.16        146.10         1.97 o                         
  -4   3  -5          1.30          1.90         2.68 o                         
  -4   3  -5         92.29        129.44         2.28 o                         
  -4   3  -4         49.71         65.26         2.95 o                         
  -4   3  -4         78.24         98.68         2.45 o                         
  -4   3  -3        384.65        447.53         4.61 o                         
  -4   3  -3        407.72        431.10         2.94 o                         
  -4   3  -2         83.24         30.09         1.88 o                         
  -4   3  -1         83.68         90.38         2.07 o                         
  -4   3   0        344.28         96.52         4.00 o                         
  -4   3   1         75.57         35.80         1.80 o                         
  -4   3   2        111.74         33.66         2.20 o                         
  -4   3   3        106.78        116.23         2.13 o                         
  -4   3   4         15.89         16.72         2.96 o                         
  -4   3   4         98.55        138.71         2.72 o                         
  -4   3   5        223.41        262.59         4.61 o                         
  -4   3   5        227.99        304.18         3.12 o                         
  -4   3   6          1.10          0.22         2.41 o                         
  -4   3   6          1.22          9.46         2.77 o                         
  -4   3   7         93.97         40.43         1.83 o                         
  -4   3   8         19.09          1.21         0.93 o                         
  -4   3   9         29.32          4.29         1.41 o                         
  -4   3  10         10.05         16.54         1.95 o                         
  -4   3  11         76.80        104.36         2.20 o                         
  -4   3  12          0.36          0.25         2.04 o                         
  -4   3  13          1.14          3.16         1.71 o                         
  -4   3  14          0.01         -0.69         1.41 o                         
  -4   4 -16          1.55          5.06         1.43 o                         
  -4   4 -15          0.14          2.49         0.78 o                         
  -4   4 -14         11.07         24.06         1.00 o                         
  -4   4 -13         11.10         20.09         1.52 o                         
  -4   4 -12          0.51         -0.42         1.19 o                         
  -4   4 -11        118.92        171.63         2.63 o                         
  -4   4 -11        120.10         35.70         3.10 o                         
  -4   4 -10         86.60         65.09         1.99 o                         
  -4   4  -9         66.92         30.67         1.77 o                         
  -4   4  -8         21.08          5.07         1.16 o                         
  -4   4  -7         27.76          2.66         1.34 o                         
  -4   4  -6         42.91          1.66         1.56 o                         
  -4   4  -5        140.20         21.60         3.06 o                         
  -4   4  -4        124.23          9.70         1.89 o                         
  -4   4  -3         22.78          0.80         0.78 o                         
  -4   4  -2        245.83          9.24         3.06 o                         
  -4   4  -1        270.25         53.02         4.79 o                         
  -4   4   0         26.92          7.87         1.53 o                         
  -4   4   1        105.89          7.96         2.29 o                         
  -4   4   2        169.70         43.27         2.97 o                         
  -4   4   3         35.47         20.98         1.65 o                         
  -4   4   4         22.82          7.81         1.47 o                         
  -4   4   5         25.57          3.57         1.18 o                         
  -4   4   6         55.97         49.25         2.60 o                         
  -4   4   7        105.32        119.48         3.77 o                         
  -4   4   7        105.33        119.88         4.20 o                         
  -4   4   8          1.44          2.53         2.98 o                         
  -4   4   8         99.20        110.28         3.95 o                         
  -4   4   9          4.68          4.37         2.90 o                         
  -4   4  10         22.53         32.00         2.70 o                         
  -4   4  11         14.41         18.69         1.63 o                         
  -4   4  12         20.84         20.82         1.63 o                         
  -4   5 -14          0.36          3.57         2.57 o                         
  -4   5 -13          6.40         12.90         2.28 o                         
  -4   5 -12          6.45         10.12         2.33 o                         
  -4   5 -12          8.35         10.86         1.25 o                         
  -4   5 -11         22.10         43.57         1.32 o                         
  -4   5 -10         77.71        128.43         1.71 o                         
  -4   5  -9          0.74          1.88         1.32 o                         
  -4   5  -8         13.55          4.19         1.02 o                         
  -4   5  -7          4.06          1.43         0.83 o                         
  -4   5  -6         61.55         62.35         2.31 o                         
  -4   5  -5         77.97         34.64         2.61 o                         
  -4   5  -4        101.32        184.39         3.10 o                         
  -4   5  -3         21.32         35.62         2.58 o                         
  -4   5  -2         56.18        102.75         2.83 o                         
  -4   5  -1         50.41         91.95         2.79 o                         
  -4   5   0         17.86          9.18         2.23 o                         
  -4   5   1        101.06         24.50         3.18 o                         
  -4   5   2         93.82          4.63         2.25 o                         
  -4   5   3         71.02         15.92         2.88 o                         
  -4   5   4          4.47          4.04         1.83 o                         
  -4   5   5         14.78         25.38         2.22 o                         
  -4   5   6          0.62          2.95         2.09 o                         
  -4   5   7         64.04        105.64         2.34 o                         
  -4   5   8         25.11         35.10         2.01 o                         
  -4   5   9          7.62         14.66         1.77 o                         
  -4   5  10         28.95         32.65         1.89 o                         
  -4   6 -10          5.52          3.62         2.21 o                         
  -4   6  -9         23.93         46.85         1.66 o                         
  -4   6  -8         58.20        102.57         1.87 o                         
  -4   6  -7         53.02        131.14         3.41 o                         
  -4   6  -6         11.85         28.05         3.07 o                         
  -4   6  -5         51.11        116.52         3.45 o                         
  -4   6  -4         26.55         45.70         2.89 o                         
  -4   6  -3         51.72        133.00         3.05 o                         
  -4   6  -2          4.95         -0.37         1.14 o                         
  -4   6  -1          5.59         -1.62         1.62 o                         
  -4   6   0         59.93        101.70         2.43 o                         
  -4   6   1         32.29         57.49         2.23 o                         
  -4   6   2         45.89         90.15         2.42 o                         
  -4   6   3         10.88         19.24         1.94 o                         
  -4   6   4         43.63         78.38         2.28 o                         
  -4   6   5         56.01         72.75         2.00 o                         
  -3  -8  -7          0.00          1.82         2.05 o                         
  -3  -8  -6         24.93         31.67         2.06 o                         
  -3  -8  -5        162.72        244.14         3.38 o                         
  -3  -8  -2         11.03         12.10         1.64 o                         
  -3  -8  -2         31.19         53.58         2.28 o                         
  -3  -8  -1          9.56         19.08         1.86 o                         
  -3  -8   0         33.59         55.84         3.31 o                         
  -3  -8   1          0.21          1.64         1.82 o                         
  -3  -8   2         82.37         87.32         3.51 o                         
  -3  -8   3        134.20        137.92         3.70 o                         
  -3  -8   4          7.49          7.60         2.14 o                         
  -3  -8   5          7.09         10.40         2.73 o                         
  -3  -7 -11          4.98          2.72         1.50 o                         
  -3  -7 -10          0.93          1.82         1.64 o                         
  -3  -7  -9         15.90         34.54         2.05 o                         
  -3  -7  -8          3.49          3.74         2.05 o                         
  -3  -7  -7         16.73         25.81         1.42 o                         
  -3  -7  -6          4.65          8.96         2.92 o                         
  -3  -7  -5          0.96          1.65         2.22 o                         
  -3  -7  -5          1.43          6.10         2.98 o                         
  -3  -7  -4          8.56         13.32         2.45 o                         
  -3  -7  -3          2.98          2.26         2.41 o                         
  -3  -7  -2        102.61        176.76         4.97 o                         
  -3  -6 -14          0.00         -1.40         1.40 o                         
  -3  -6 -13          0.25         -1.50         1.76 o                         
  -3  -6 -12         23.91         26.20         2.19 o                         
  -3  -6 -11         57.33         67.07         1.76 o                         
  -3  -6 -10          2.93         11.39         1.63 o                         
  -3  -6  -9          8.18         13.33         1.74 o                         
  -3  -6  -8         50.62         79.52         2.91 o                         
  -3  -6  -7          7.80          8.54         2.54 o                         
  -3  -6  -7         48.49         62.09         3.79 o                         
  -3  -6  -6         17.63         21.50         2.72 o                         
  -3  -6  -5          0.95          6.20         2.92 o                         
  -3  -6  -4        275.92        374.16         6.05 o                         
  -3  -6   9          0.83         -1.46         2.53 o                         
  -3  -6  10         71.55         76.13         2.92 o                         
  -3  -6  11          0.09         -0.72         2.25 o                         
  -3  -6  12         20.46         20.72         1.96 o                         
  -3  -5 -16          2.08          3.69         1.52 o                         
  -3  -5 -15          4.75          4.88         1.96 o                         
  -3  -5 -14         11.98         14.36         1.55 o                         
  -3  -5 -13          8.74         13.14         1.74 o                         
  -3  -5 -12          4.12          4.79         1.81 o                         
  -3  -5 -11          1.27          3.48         1.86 o                         
  -3  -5 -10         42.44         51.44         2.20 o                         
  -3  -5  -9        130.78        137.65         2.48 o                         
  -3  -5  -9        143.58        205.13         5.10 o                         
  -3  -5  -8          3.91          0.65         2.58 o                         
  -3  -5  -8          7.04          8.46         3.58 o                         
  -3  -5  -7          4.73         11.27         4.18 o                         
  -3  -5  -6        428.44        562.05         6.49 o                         
  -3  -5  -5         70.77        101.02         4.74 o                         
  -3  -5   5          4.62          4.05         4.04 o                         
  -3  -5   6          7.03          7.17         2.21 o                         
  -3  -5   7         15.57          8.89         2.72 o                         
  -3  -5   7        123.08        129.70         3.38 o                         
  -3  -5   8          0.61          0.08         1.65 o                         
  -3  -5   9          0.64          0.77         1.99 o                         
  -3  -5   9          1.69         10.27         4.87 o                         
  -3  -5  10          2.20          1.47         1.74 o                         
  -3  -5  11         10.66         14.01         1.74 o                         
  -3  -5  12          0.30          1.25         1.62 o                         
  -3  -5  13         15.58         19.03         1.54 o                         
  -3  -5  14          3.91          4.65         1.24 o                         
  -3  -5  15          9.97         15.96         3.24 o                         
  -3  -4 -17         31.50         36.59         2.06 o                         
  -3  -4 -16         22.42         26.51         1.68 o                         
  -3  -4 -15          7.87          8.72         1.75 o                         
  -3  -4 -14         10.24         13.33         1.89 o                         
  -3  -4 -13          5.93          4.56         1.99 o                         
  -3  -4 -12        119.20        116.04         2.56 o                         
  -3  -4 -11         45.45         44.61         3.21 o                         
  -3  -4 -11         75.17         88.03         4.63 o                         
  -3  -4 -10        150.87        144.76         3.53 o                         
  -3  -4 -10        151.36        197.31         3.41 o                         
  -3  -4  -9        201.40        251.75         2.89 o                         
  -3  -4  -8          1.59          1.41         2.65 o                         
  -3  -4  -7        132.67        126.30         3.50 o                         
  -3  -4  -6        228.80        280.91         5.14 o                         
  -3  -4  -5        362.86        429.33         5.74 o                         
  -3  -4   3        425.71        451.67         2.80 o                         
  -3  -4   4        250.29        262.41         2.66 o                         
  -3  -4   5        146.11        152.39         2.58 o                         
  -3  -4   6          1.54          1.91         2.31 o                         
  -3  -4   7        232.09        254.23         3.05 o                         
  -3  -4   8          0.60         -0.97         2.16 o                         
  -3  -4   8        124.63        134.26         5.70 o                         
  -3  -4   9         36.15         33.40         2.50 o                         
  -3  -4   9         73.52         70.06         5.64 o                         
  -3  -4  10          1.85          0.62         2.02 o                         
  -3  -4  11        116.07        118.79         2.93 o                         
  -3  -4  11        120.95        147.74         6.00 o                         
  -3  -4  12          0.66          1.67         1.96 o                         
  -3  -4  13          5.58          3.05         1.84 o                         
  -3  -4  14          3.59          4.45         1.72 o                         
  -3  -4  15          0.89         -0.19         1.49 o                         
  -3  -4  16         61.06         65.11         1.74 o                         
  -3  -3 -18         10.68          6.83         1.45 o                         
  -3  -3 -17         18.98         23.14         1.83 o                         
  -3  -3 -16        110.67        121.74         2.38 o                         
  -3  -3 -15        168.86        201.06         2.82 o                         
  -3  -3 -14         71.24         90.59         3.11 o                         
  -3  -3 -13        151.05        170.98         3.37 o                         
  -3  -3 -12         14.15         11.00         1.96 o                         
  -3  -3 -11          4.49          1.73         2.45 o                         
  -3  -3 -11         27.53         29.75         2.81 o                         
  -3  -3 -10         66.11         68.79         2.32 o                         
  -3  -3  -9         98.27        122.47         2.38 o                         
  -3  -3  -8        173.91        178.07         3.02 o                         
  -3  -3  -7        223.67        246.21         3.12 o                         
  -3  -3  -6        146.75        187.49         4.22 o                         
  -3  -3  -5        295.16        314.83         3.25 o                         
  -3  -3  -4        182.24        191.74         2.84 o                         
  -3  -3  -3        286.37        323.85         3.96 o                         
  -3  -3  -2        153.44        167.34         3.23 o                         
  -3  -3  -1        624.17        646.79         4.67 o                         
  -3  -3   0        185.58        250.68         3.27 o                         
  -3  -3   1        249.62        236.82         2.30 o                         
  -3  -3   2        162.89        153.84         1.87 o                         
  -3  -3   3        357.41        354.19         2.40 o                         
  -3  -3   4        122.35        136.41         2.04 o                         
  -3  -3   5        268.65        268.96         2.64 o                         
  -3  -3   6        207.02        189.31         2.62 o                         
  -3  -3   7         83.35         99.35         2.58 o                         
  -3  -3   8         80.38         67.41         2.61 o                         
  -3  -3   9         31.72         29.21         2.71 o                         
  -3  -3  10        156.87        166.01         3.21 o                         
  -3  -3  11         13.50          6.44         2.40 o                         
  -3  -3  11        128.56        134.89         6.00 o                         
  -3  -3  12         32.29         39.79         2.70 o                         
  -3  -3  12         69.03         81.13         5.66 o                         
  -3  -3  13          8.63          5.65         2.06 o                         
  -3  -3  14          0.19          6.49         2.27 o                         
  -3  -3  16          0.01         -0.06         2.69 o                         
  -3  -3  17         43.74         49.57         1.36 o                         
  -3  -2 -19          0.02          0.06         1.40 o                         
  -3  -2 -18          0.99          2.70         1.77 o                         
  -3  -2 -17         15.46         20.08         2.69 o                         
  -3  -2 -17         15.59         15.54         3.84 o                         
  -3  -2 -16         31.77         37.33         2.85 o                         
  -3  -2 -15          3.30          0.02         3.12 o                         
  -3  -2 -15         15.90         15.17         3.90 o                         
  -3  -2 -14        344.69        454.44         4.21 o                         
  -3  -2 -13          3.16          4.48         2.30 o                         
  -3  -2 -12        153.72        159.80         2.61 o                         
  -3  -2 -11         15.11         13.21         2.09 o                         
  -3  -2 -10        125.48        131.66         2.95 o                         
  -3  -2  -9        582.00        619.53         4.11 o                         
  -3  -2  -8        131.08        148.29         2.79 o                         
  -3  -2  -7        160.49        185.79         1.78 o                         
  -3  -2  -6        271.38        286.22         2.35 o                         
  -3  -2  -5        188.60        174.40         2.05 o                         
  -3  -2  -4        382.37        489.02         3.53 o                         
  -3  -2  -3       1035.77       1205.13         5.16 o                         
  -3  -2  -2       1774.71       1982.58         7.45 o                         
  -3  -2  -1        101.79         96.43         2.72 o                         
  -3  -2   0       1833.57       1897.74         4.01 o                         
  -3  -2   1        895.67        851.78         3.00 o                         
  -3  -2   2        332.87        345.98         2.17 o                         
  -3  -2   3        168.03        139.76         1.75 o                         
  -3  -2   4        326.19        318.94         2.18 o                         
  -3  -2   5        170.35        166.18         1.95 o                         
  -3  -2   6        130.83        124.01         2.20 o                         
  -3  -2   7        605.91        583.72         2.97 o                         
  -3  -2   8        147.40        127.50         2.20 o                         
  -3  -2   9         18.05          9.98         2.01 o                         
  -3  -2  10        127.66        120.25         3.56 o                         
  -3  -2  11          3.31          4.06         4.36 o                         
  -3  -2  12        341.04        330.83         5.83 o                         
  -3  -2  13         18.03         18.95         4.45 o                         
  -3  -2  14         21.87         16.06         3.16 o                         
  -3  -2  14         33.20         33.58         2.52 o                         
  -3  -2  15          0.15         -0.43         2.81 o                         
  -3  -2  15         12.86         14.74         2.78 o                         
  -3  -2  16          8.28          8.93         1.87 o                         
  -3  -2  16          9.10         12.43         3.59 o                         
  -3  -2  17          1.73          1.44         1.22 o                         
  -3  -1 -20         31.66         33.05         2.15 o                         
  -3  -1 -19          7.92         10.98         2.19 o                         
  -3  -1 -18          4.73          7.95         2.46 o                         
  -3  -1 -17          0.44          1.02         2.69 o                         
  -3  -1 -16         10.08         12.74         2.86 o                         
  -3  -1 -15         76.58         86.51         3.21 o                         
  -3  -1 -14        262.66        285.53         3.16 o                         
  -3  -1 -13        220.59        262.07         2.96 o                         
  -3  -1 -12        229.00        235.83         2.01 o                         
  -3  -1 -11         37.32         37.36         1.74 o                         
  -3  -1 -10         99.42        108.35         1.90 o                         
  -3  -1  -9        900.76        900.25         2.94 o                         
  -3  -1  -8        469.58        471.61         2.06 o                         
  -3  -1  -7         47.54         53.67         1.23 o                         
  -3  -1  -6         76.38         69.93         1.12 o                         
  -3  -1  -5        187.14        175.62         1.37 o                         
  -3  -1  -4        208.01        269.96         3.94 o                         
  -3  -1  -3        123.34        167.18         3.31 o                         
  -3  -1  -2       2130.31       2136.81         8.11 o                         
  -3  -1  -1        592.54        601.26         3.63 o                         
  -3  -1   0       2379.77       2451.11         6.36 o                         
  -3  -1   1        112.31        119.59         1.52 o                         
  -3  -1   2        182.49        173.03         1.90 o                         
  -3  -1   3        224.31        198.12         1.61 o                         
  -3  -1   4         71.47         60.36         1.40 o                         
  -3  -1   5         44.64         40.98         1.94 o                         
  -3  -1   6        391.37        349.54         3.22 o                         
  -3  -1   7        844.02        800.11         7.37 o                         
  -3  -1   8        115.89        108.83         1.99 o                         
  -3  -1   9         36.71         33.68         1.87 o                         
  -3  -1  10        224.64        216.07         2.25 o                         
  -3  -1  11        252.03        236.12         2.36 o                         
  -3  -1  12        230.62        227.68         2.36 o                         
  -3  -1  13         63.00         67.03         1.99 o                         
  -3  -1  14         11.93         11.79         1.78 o                         
  -3  -1  15          0.38          1.57         1.90 o                         
  -3  -1  16          5.72         10.73         1.63 o                         
  -3  -1  17          7.33          5.36         1.09 o                         
  -3   0 -20         19.25         19.88         2.55 o                         
  -3   0 -19         15.94         23.74         2.27 o                         
  -3   0 -18         20.42         26.70         2.66 o                         
  -3   0 -17         31.25         43.28         2.99 o                         
  -3   0 -16         21.63         30.11         1.61 o                         
  -3   0 -15        153.17        204.55         2.15 o                         
  -3   0 -14         14.14         14.83         1.67 o                         
  -3   0 -13        216.12        225.22         2.34 o                         
  -3   0 -12        435.95        434.02         3.56 o                         
  -3   0 -11         96.85         86.40         2.43 o                         
  -3   0 -10         57.93         50.86         1.69 o                         
  -3   0  -9         66.28         63.20         1.37 o                         
  -3   0  -8        877.08        923.51         2.39 o                         
  -3   0  -7        245.37        243.94         1.46 o                         
  -3   0  -6        141.50        184.90         1.31 o                         
  -3   0  -5         49.33         38.06         1.21 o                         
  -3   0  -4        144.32        141.80         1.75 o                         
  -3   0  -3        460.21        379.92         2.33 o                         
  -3   0  -2         27.79         31.02         6.65 o                         
  -3   0  -1       4325.49       4544.76        15.88 o                         
  -3   0   0         24.92         22.81         3.09 o                         
  -3   0   1        527.68        459.50         4.50 o                         
  -3   0   2        123.24        135.16         1.91 o                         
  -3   0   3         54.71         38.95         1.32 o                         
  -3   0   4        168.25        205.57         1.68 o                         
  -3   0   5        229.09        191.46         1.55 o                         
  -3   0   6        786.84        754.02         2.64 o                         
  -3   0   7         74.71         60.24         1.45 o                         
  -3   0   8         53.22         44.48         1.52 o                         
  -3   0   9         84.77         66.50         1.66 o                         
  -3   0  10        391.24        366.69         2.69 o                         
  -3   0  11        182.22        181.09         2.30 o                         
  -3   0  12         17.18         15.73         1.81 o                         
  -3   0  13        186.27        191.02         2.24 o                         
  -3   0  14         26.26          9.16         1.40 o                         
  -3   0  15         26.53          2.01         1.03 o                         
  -3   0  16         17.04          7.58         1.46 o                         
  -3   0  17         13.42         16.47         2.07 o                         
  -3   0  18         17.32          0.77         3.35 o                         
  -3   1 -20         11.10         17.79         2.90 o                         
  -3   1 -19         68.61        108.54         2.60 o                         
  -3   1 -18          7.06          5.62         1.49 o                         
  -3   1 -17         24.56         32.64         1.61 o                         
  -3   1 -16         12.36         16.32         1.70 o                         
  -3   1 -15         93.37        133.28         2.36 o                         
  -3   1 -14        113.16        135.95         2.77 o                         
  -3   1 -13        333.79        418.07         3.22 o                         
  -3   1 -12         18.35         26.58         1.78 o                         
  -3   1 -11         40.46         41.57         1.62 o                         
  -3   1 -10          9.00          5.17         1.31 o                         
  -3   1  -9        422.11        444.16         2.18 o                         
  -3   1  -8        566.70        560.43         2.19 o                         
  -3   1  -7        386.96        377.25         1.83 o                         
  -3   1  -6        466.45        463.48         1.93 o                         
  -3   1  -5        242.51        290.34         1.42 o                         
  -3   1  -4       1164.28       1316.71         3.52 o                         
  -3   1  -3        620.50        675.23         2.73 o                         
  -3   1  -2        348.47        341.97         1.83 o                         
  -3   1  -1        104.50         80.82         1.50 o                         
  -3   1   0        291.21        291.05         1.94 o                         
  -3   1   1        733.28        727.68         2.41 o                         
  -3   1   2       1174.57       1183.46         2.84 o                         
  -3   1   3        210.77        233.23         1.42 o                         
  -3   1   4        557.73        505.95         2.07 o                         
  -3   1   5        318.20        272.03         1.80 o                         
  -3   1   6        488.20        437.85         2.14 o                         
  -3   1   7        362.28        330.96         2.13 o                         
  -3   1   8          7.80          7.89         1.43 o                         
  -3   1   9         45.52         38.01         1.54 o                         
  -3   1  10         22.04          3.26         1.19 o                         
  -3   1  11        320.66         31.83         3.31 o                         
  -3   1  12         94.33         -0.32         1.63 o                         
  -3   1  13         91.23         12.56         2.27 o                         
  -3   1  14         15.01          2.39         1.04 o                         
  -3   1  15         26.01         28.31         2.88 o                         
  -3   1  16          6.15          3.90         2.49 o                         
  -3   1  17         63.31         71.99         2.39 o                         
  -3   1  18         12.11          8.66         4.68 o                         
  -3   2 -19          5.55         16.11         3.02 o                         
  -3   2 -18         95.88        174.83         2.14 o                         
  -3   2 -17         15.00         23.06         1.64 o                         
  -3   2 -16        249.61        365.61         2.79 o                         
  -3   2 -15         32.81         51.80         1.91 o                         
  -3   2 -14         40.03         60.14         2.02 o                         
  -3   2 -13         25.57         31.63         1.78 o                         
  -3   2 -12        107.66        135.23         2.10 o                         
  -3   2 -11        504.29        569.56         3.11 o                         
  -3   2 -10         36.64         35.46         1.67 o                         
  -3   2  -9        177.30        213.41         1.86 o                         
  -3   2  -8         23.90         31.24         1.65 o                         
  -3   2  -7        543.12        560.06         3.09 o                         
  -3   2  -6        199.05        211.30         1.73 o                         
  -3   2  -5        894.78        969.45         2.38 o                         
  -3   2  -4        214.83        182.84         1.39 o                         
  -3   2  -3         65.19         76.61         1.27 o                         
  -3   2  -2        329.66        351.79         2.04 o                         
  -3   2  -1        263.23        261.70         2.29 o                         
  -3   2   0        361.61        325.80         1.87 o                         
  -3   2   1         54.31         65.69         1.30 o                         
  -3   2   2        214.96        169.53         1.37 o                         
  -3   2   3        877.16        888.29         2.58 o                         
  -3   2   4        206.04        200.06         1.58 o                         
  -3   2   5        457.20        497.27         2.30 o                         
  -3   2   6         27.56         30.75         1.73 o                         
  -3   2   7        213.35        223.88         2.28 o                         
  -3   2   8         32.88         32.47         1.70 o                         
  -3   2   9        465.94        364.61         3.19 o                         
  -3   2  10        120.90         21.55         2.67 o                         
  -3   2  11         25.37          0.31         1.25 o                         
  -3   2  12         38.54         59.80         3.16 o                         
  -3   2  13         36.99         49.27         2.91 o                         
  -3   2  14        278.49        339.11         5.82 o                         
  -3   2  15         18.23         19.83         3.39 o                         
  -3   2  16         94.35        140.38         3.62 o                         
  -3   2  17          6.72          4.11         2.73 o                         
  -3   3 -18         44.78         61.74         3.17 o                         
  -3   3 -17         39.08         67.99         1.87 o                         
  -3   3 -16         21.08         26.54         1.52 o                         
  -3   3 -15         48.06         78.99         1.89 o                         
  -3   3 -14          3.70         10.77         1.64 o                         
  -3   3 -13         32.24         43.03         1.80 o                         
  -3   3 -12        165.75        201.94         2.90 o                         
  -3   3 -11         25.62         42.45         2.34 o                         
  -3   3 -10        618.97        865.90         3.85 o                         
  -3   3  -9         71.69        103.47         1.88 o                         
  -3   3  -8        320.05        329.26         2.10 o                         
  -3   3  -7        105.19        116.43         1.46 o                         
  -3   3  -6        622.12        410.90         3.52 o                         
  -3   3  -5        196.59        196.19         1.78 o                         
  -3   3  -4        450.59        483.75         2.25 o                         
  -3   3  -3         22.21         24.86         1.91 o                         
  -3   3  -2         65.32         68.45         1.44 o                         
  -3   3  -1          0.31         -0.01         1.11 o                         
  -3   3   0         56.21         64.53         1.28 o                         
  -3   3   1         25.92         26.18         1.61 o                         
  -3   3   2        381.85        437.02         2.87 o                         
  -3   3   3        237.65        211.82         2.13 o                         
  -3   3   4        515.19        601.83         3.28 o                         
  -3   3   5        127.37        126.86         2.15 o                         
  -3   3   6        291.69        297.37         2.74 o                         
  -3   3   7         87.13         27.53         2.27 o                         
  -3   3   8        752.55         49.07         6.92 o                         
  -3   3   9         23.44         39.20         2.52 o                         
  -3   3  10        159.37        185.51         2.68 o                         
  -3   3  11         26.67         34.98         2.21 o                         
  -3   3  12          3.05          9.45         2.36 o                         
  -3   3  13         55.53         81.58         2.47 o                         
  -3   3  14         18.22         25.21         1.98 o                         
  -3   3  15         40.17         52.38         2.32 o                         
  -3   3  16         39.47         54.44         1.95 o                         
  -3   4 -17         46.60         80.06         3.32 o                         
  -3   4 -16         19.74         24.37         1.67 o                         
  -3   4 -15         37.15         51.02         1.78 o                         
  -3   4 -14         37.60         60.09         1.51 o                         
  -3   4 -13         13.86         27.58         1.54 o                         
  -3   4 -12         52.11         89.87         1.80 o                         
  -3   4 -11         26.68         35.00         1.68 o                         
  -3   4 -10        165.58        157.30         2.29 o                         
  -3   4  -9        136.14         68.60         2.38 o                         
  -3   4  -8         13.89          8.78         1.04 o                         
  -3   4  -7        186.68        269.27         2.29 o                         
  -3   4  -6        450.45        662.56         2.96 o                         
  -3   4  -5        276.69        126.11         3.30 o                         
  -3   4  -4         65.93         37.93         1.60 o                         
  -3   4  -3         65.28         17.55         1.58 o                         
  -3   4  -2         70.97         19.00         1.64 o                         
  -3   4  -1        583.00        674.71         4.86 o                         
  -3   4   0         78.24         12.28         1.81 o                         
  -3   4   1         53.76         28.98         1.57 o                         
  -3   4   2         54.63         30.51         1.64 o                         
  -3   4   3        251.51         30.55         2.81 o                         
  -3   4   4        516.09         31.01         4.12 o                         
  -3   4   5        190.61         68.90         2.84 o                         
  -3   4   6         12.04         13.86         1.70 o                         
  -3   4   7        147.88        109.79         2.41 o                         
  -3   4   8        188.67        117.57         3.37 o                         
  -3   4   9         27.24         22.03         2.21 o                         
  -3   4  10         53.70         75.19         2.08 o                         
  -3   4  11         11.52         20.43         2.11 o                         
  -3   4  12         32.15         51.93         1.98 o                         
  -3   4  13         30.55         40.82         1.73 o                         
  -3   4  14         19.44         17.32         1.56 o                         
  -3   4  15         40.93         52.03         2.89 o                         
  -3   5 -15          0.05         -1.49         1.49 o                         
  -3   5 -15          8.28         25.49         3.90 o                         
  -3   5 -14         22.21         43.76         1.15 o                         
  -3   5 -13         30.96         44.11         1.32 o                         
  -3   5 -12         51.94         85.58         1.53 o                         
  -3   5 -11        121.00        212.21         2.26 o                         
  -3   5 -10         12.24         22.19         1.82 o                         
  -3   5  -9         99.37        131.48         1.91 o                         
  -3   5  -8         14.38          3.85         0.94 o                         
  -3   5  -7          6.03         -0.65         0.65 o                         
  -3   5  -6         31.49          0.77         0.99 o                         
  -3   5  -5        399.68          4.26         4.37 o                         
  -3   5  -4         35.91         24.16         1.91 o                         
  -3   5  -3         48.61         23.70         2.06 o                         
  -3   5  -2        277.78         10.33         4.66 o                         
  -3   5  -1          6.26         16.17         2.34 o                         
  -3   5   0        228.46         61.96         4.62 o                         
  -3   5   1         58.44          1.35         1.51 o                         
  -3   5   2         29.76         -0.29         1.23 o                         
  -3   5   3        330.29        488.44         3.80 o                         
  -3   5   4         29.66         45.37         2.51 o                         
  -3   5   5          5.94          0.24         0.75 o                         
  -3   5   6         13.24          5.62         1.24 o                         
  -3   5   7        108.38         36.98         2.60 o                         
  -3   5   8         14.87         15.01         1.80 o                         
  -3   5   9        131.25        207.73         2.76 o                         
  -3   5  10         43.34         69.97         3.39 o                         
  -3   5  11         26.50         35.24         2.03 o                         
  -3   5  12         22.57         30.81         1.71 o                         
  -3   6 -12         10.78         13.19         1.86 o                         
  -3   6 -11         24.09         48.36         1.45 o                         
  -3   6 -10        108.56        185.07         1.93 o                         
  -3   6  -9          0.65          0.54         1.54 o                         
  -3   6  -8         10.86          5.58         1.47 o                         
  -3   6  -7         23.43         10.29         1.46 o                         
  -3   6  -6         71.84        140.06         2.96 o                         
  -3   6  -5         13.44          9.97         2.01 o                         
  -3   6  -4          2.84          1.54         1.43 o                         
  -3   6  -3         59.56         -0.59         1.92 o                         
  -3   6  -2         51.09         -0.48         1.41 o                         
  -3   6   0         42.12         -0.20         1.03 o                         
  -3   6   1         69.94         -0.89         1.12 o                         
  -3   6   2          3.27         -0.37         0.93 o                         
  -3   6   2          3.40         -0.37         1.24 o                         
  -3   6   3         15.75         -0.91         0.98 o                         
  -3   6   4         62.08          9.67         1.57 o                         
  -3   6   5         23.33         41.36         2.78 o                         
  -3   6   6         10.36          5.42         1.44 o                         
  -3   6   7          0.54          3.90         1.46 o                         
  -3   6   8        113.52        177.17         3.13 o                         
  -3   6   9         24.97         38.92         2.36 o                         
  -3   6  10         13.00         11.18         1.78 o                         
  -2  -8  -7         12.90         14.33         1.99 o                         
  -2  -8  -6         19.60         44.24         2.61 o                         
  -2  -8  -1          0.03          2.70         2.81 o                         
  -2  -8   0          0.03          1.62         3.07 o                         
  -2  -8   1         17.59         34.39         3.43 o                         
  -2  -7 -11          0.58         -0.84         1.86 o                         
  -2  -7  -9          8.18          9.43         2.93 o                         
  -2  -7  -8         15.49         35.37         3.43 o                         
  -2  -7  -4         17.95         29.22         3.53 o                         
  -2  -7  -3        112.85        184.77         4.91 o                         
  -2  -6 -13          2.75         10.25         2.45 o                         
  -2  -6 -12         64.41        142.98         3.67 o                         
  -2  -6 -11        106.34        182.23         4.30 o                         
  -2  -6 -10         64.16        114.68         4.39 o                         
  -2  -6  -9         19.86         39.64         4.10 o                         
  -2  -6  -7         16.81         19.83         3.18 o                         
  -2  -6  -6         17.03         35.63         3.36 o                         
  -2  -6  -5         43.76         50.40         4.11 o                         
  -2  -6   7         62.44         95.73         4.81 o                         
  -2  -6   8         17.51         18.31         4.31 o                         
  -2  -6   9         62.74         90.43         4.85 o                         
  -2  -6  10        101.46        120.80         4.97 o                         
  -2  -6  11         77.85        121.34         4.77 o                         
  -2  -6  12          3.13          6.58         3.53 o                         
  -2  -6  13         28.64         30.24         3.12 o                         
  -2  -5 -15          0.68          1.67         2.45 o                         
  -2  -5 -14         10.41         20.21         3.12 o                         
  -2  -5 -13        141.77        240.24         4.49 o                         
  -2  -5 -12          7.89         16.63         3.75 o                         
  -2  -5 -11        193.63        344.69         3.68 o                         
  -2  -5 -10          7.19         11.38         2.52 o                         
  -2  -5  -9        113.34        157.70         4.20 o                         
  -2  -5  -8        150.73        266.17         4.75 o                         
  -2  -5  -7         20.12         32.10         3.53 o                         
  -2  -5  -6          6.64          7.20         3.69 o                         
  -2  -5   5          5.51          3.28         4.15 o                         
  -2  -5   6         18.36         24.04         2.25 o                         
  -2  -5   7        132.91        186.91         2.99 o                         
  -2  -5   8        105.15        128.79         2.93 o                         
  -2  -5   9          6.18          8.62         2.56 o                         
  -2  -5  10        213.25        311.45         3.73 o                         
  -2  -5  11          9.40         12.80         2.63 o                         
  -2  -5  12        136.56        182.43         3.14 o                         
  -2  -5  13         12.29         14.63         2.35 o                         
  -2  -5  14          0.57          0.78         2.04 o                         
  -2  -5  15          7.74          7.31         1.71 o                         
  -2  -5  16          0.79         14.13         2.20 o                         
  -2  -4 -17         13.95         16.17         1.81 o                         
  -2  -4 -16         38.37         66.03         3.11 o                         
  -2  -4 -15         13.59         16.54         3.28 o                         
  -2  -4 -14         35.78         61.72         2.57 o                         
  -2  -4 -13         90.71        145.10         2.97 o                         
  -2  -4 -12        202.95        306.14         3.58 o                         
  -2  -4 -11         34.27         45.95         2.79 o                         
  -2  -4 -10        533.70        702.15         4.42 o                         
  -2  -4  -9        107.36        149.26         4.22 o                         
  -2  -4  -8         15.66         28.02         3.34 o                         
  -2  -4  -7        114.58        122.88         3.95 o                         
  -2  -4  -6        196.94        234.30         4.44 o                         
  -2  -4  -1        157.02        201.02         9.64 o                         
  -2  -4   0        155.73        199.66         9.54 o                         
  -2  -4   1       1043.40       1143.75        16.66 o                         
  -2  -4   4         76.07         94.86         2.16 o                         
  -2  -4   5        163.28        179.86         2.57 o                         
  -2  -4   6        138.12        146.79         2.72 o                         
  -2  -4   7         16.35         22.52         2.42 o                         
  -2  -4   8        128.52        162.57         3.11 o                         
  -2  -4   9        487.05        575.72         4.23 o                         
  -2  -4  10         28.86         35.36         2.81 o                         
  -2  -4  11        200.45        268.93         3.66 o                         
  -2  -4  12         85.07        119.28         3.33 o                         
  -2  -4  13         39.53         52.47         3.01 o                         
  -2  -4  14          5.41          2.65         3.61 o                         
  -2  -4  14         12.93          9.41         3.06 o                         
  -2  -4  15         27.77         29.13         3.42 o                         
  -2  -4  15         40.55         49.95         2.94 o                         
  -2  -4  16         12.47         13.34         2.37 o                         
  -2  -4  17         10.31         14.33         2.28 o                         
  -2  -3 -18          7.39          8.79         1.98 o                         
  -2  -3 -17         50.17         52.82         2.60 o                         
  -2  -3 -16         29.62         29.69         1.95 o                         
  -2  -3 -15          2.58          1.10         1.93 o                         
  -2  -3 -14          3.29          4.20         2.89 o                         
  -2  -3 -14         26.24         43.42         4.01 o                         
  -2  -3 -13         32.83         43.95         2.81 o                         
  -2  -3 -12         20.56         20.89         1.86 o                         
  -2  -3 -11          8.25         10.85         2.56 o                         
  -2  -3 -10         65.98         67.22         2.59 o                         
  -2  -3  -9         66.55         74.81         2.51 o                         
  -2  -3  -8         10.90         11.27         2.15 o                         
  -2  -3  -7        866.96        967.12         3.73 o                         
  -2  -3  -6          4.11          4.13         2.22 o                         
  -2  -3  -5        363.49        401.86         3.07 o                         
  -2  -3  -4        301.15        326.77         4.08 o                         
  -2  -3  -3        488.95        532.42         4.54 o                         
  -2  -3  -2         66.53         57.25         2.42 o                         
  -2  -3  -1        574.26        641.66         3.97 o                         
  -2  -3   0        683.43        878.28         4.37 o                         
  -2  -3   1         80.67         92.41         3.89 o                         
  -2  -3   2        562.83        592.06         5.29 o                         
  -2  -3   3        363.97        356.01         2.07 o                         
  -2  -3   4        301.34        293.19         2.09 o                         
  -2  -3   5          4.11          3.20         1.58 o                         
  -2  -3   6        914.62        938.55         3.64 o                         
  -2  -3   7         12.55         11.58         2.22 o                         
  -2  -3   8         55.07         55.77         2.47 o                         
  -2  -3   9         56.31         57.93         2.60 o                         
  -2  -3  10          0.03         -1.00         3.49 o                         
  -2  -3  10          6.79          5.60         3.02 o                         
  -2  -3  11        143.80        163.75         3.18 o                         
  -2  -3  12         19.55         25.58         4.29 o                         
  -2  -3  12         33.33         41.59         3.49 o                         
  -2  -3  13         30.63         37.31         3.66 o                         
  -2  -3  14         47.24         51.50         3.52 o                         
  -2  -3  16         12.36         15.54         3.19 o                         
  -2  -3  17          2.33          4.73         2.66 o                         
  -2  -3  18         15.27         12.88         1.14 o                         
  -2  -2 -19          0.01          0.98         1.84 o                         
  -2  -2 -18         55.84         62.89         2.02 o                         
  -2  -2 -17          0.12         -0.37         1.92 o                         
  -2  -2 -16          3.26          3.85         2.05 o                         
  -2  -2 -15         80.30         99.47         2.52 o                         
  -2  -2 -14         23.21         24.37         2.12 o                         
  -2  -2 -13         49.69         42.87         2.13 o                         
  -2  -2 -12          1.61         -0.46         1.67 o                         
  -2  -2 -11          3.67          1.54         1.65 o                         
  -2  -2 -10         28.20         33.14         1.65 o                         
  -2  -2  -9        303.86        298.27         1.98 o                         
  -2  -2  -8         99.48         82.63         1.32 o                         
  -2  -2  -7        203.04        200.36         2.19 o                         
  -2  -2  -7        209.26        198.48         3.24 o                         
  -2  -2  -6        251.39        240.63         2.51 o                         
  -2  -2  -6       1260.39       1399.61         9.31 o                         
  -2  -2  -5         50.90         44.06         3.55 o                         
  -2  -2  -5        239.96        248.09         4.95 o                         
  -2  -2  -4         18.79         21.80         5.74 o                         
  -2  -2  -4        476.28        461.77         4.63 o                         
  -2  -2  -3         80.74        103.80         6.59 o                         
  -2  -2  -3        398.43        438.80         4.32 o                         
  -2  -2  -2        124.13        177.10         4.17 o                         
  -2  -2  -2        387.12        431.56         5.08 o                         
  -2  -2  -1          0.20          9.30         2.44 o                         
  -2  -2  -1        237.19        248.07         6.56 o                         
  -2  -2   0        288.27        338.02         3.58 o                         
  -2  -2   0        288.43        397.93         5.47 o                         
  -2  -2   1        319.91        367.25         4.21 o                         
  -2  -2   1        421.95        505.54         4.64 o                         
  -2  -2   2        452.81        516.49         4.54 o                         
  -2  -2   3        556.49        467.76         9.04 o                         
  -2  -2   3        571.93        531.96         5.89 o                         
  -2  -2   4        229.97        171.64         2.65 o                         
  -2  -2   4        271.82        260.21         7.66 o                         
  -2  -2   5       1227.34       1188.11         8.92 o                         
  -2  -2   5       1434.01       1281.56         3.29 o                         
  -2  -2   6          7.57          1.43         3.15 o                         
  -2  -2   6        174.49        159.04         2.13 o                         
  -2  -2   7        108.25         85.77         4.17 o                         
  -2  -2   7        190.04        162.10         2.28 o                         
  -2  -2   8         92.79         62.28         5.38 o                         
  -2  -2   8        342.59        341.61         2.80 o                         
  -2  -2   9          7.38          7.23         3.15 o                         
  -2  -2   9         30.56         39.40         2.14 o                         
  -2  -2  10          7.57          9.67         2.24 o                         
  -2  -2  11         60.13         45.34         4.18 o                         
  -2  -2  12        186.69        181.77         5.03 o                         
  -2  -2  13         16.86         18.82         2.57 o                         
  -2  -2  14        135.77        115.94         2.11 o                         
  -2  -2  15          1.10          0.15         1.59 o                         
  -2  -2  16         20.59         30.00         1.58 o                         
  -2  -2  17         90.77         91.07         1.83 o                         
  -2  -2  18          5.27          4.06         1.17 o                         
  -2  -1 -20          0.22         -0.41         1.51 o                         
  -2  -1 -19          0.64          1.07         1.71 o                         
  -2  -1 -18         11.39         16.88         2.05 o                         
  -2  -1 -17          4.49          3.24         2.11 o                         
  -2  -1 -16         84.59         92.07         2.59 o                         
  -2  -1 -15        274.73        240.58         3.08 o                         
  -2  -1 -14         19.37         17.14         2.05 o                         
  -2  -1 -13         11.35          9.88         1.89 o                         
  -2  -1 -12        134.00        120.49         1.82 o                         
  -2  -1 -11          0.10         -0.26         1.26 o                         
  -2  -1 -10          0.63          1.14         1.24 o                         
  -2  -1  -9         54.62         51.10         1.22 o                         
  -2  -1  -8        285.77        268.57         1.56 o                         
  -2  -1  -7          0.38          1.27         1.15 o                         
  -2  -1  -6         91.65         93.91         2.67 o                         
  -2  -1  -5         76.00         71.94         2.48 o                         
  -2  -1  -4       1277.53       1477.70         5.66 o                         
  -2  -1  -3        979.55       1159.14         4.82 o                         
  -2  -1  -2        253.09        290.85         2.84 o                         
  -2  -1  -1          8.00          7.25         1.72 o                         
  -2  -1   0        139.14        146.11         2.40 o                         
  -2  -1   1         34.98         26.67         1.59 o                         
  -2  -1   2          2.40          1.58         2.46 o                         
  -2  -1   3        213.80        219.33         3.68 o                         
  -2  -1   4       1155.42       1066.96         6.92 o                         
  -2  -1   5        130.46        113.48         2.33 o                         
  -2  -1   6        373.89        312.93         2.63 o                         
  -2  -1   7        270.94        263.81         1.93 o                         
  -2  -1   8        268.82        219.61         1.54 o                         
  -2  -1   9        218.74        178.72         1.53 o                         
  -2  -1  10          9.81          5.69         1.21 o                         
  -2  -1  11         67.68         68.38         1.48 o                         
  -2  -1  12         31.54         28.34         1.43 o                         
  -2  -1  13        132.33        147.13         1.83 o                         
  -2  -1  14          2.81          0.34         1.38 o                         
  -2  -1  15         15.06         15.55         1.40 o                         
  -2  -1  16         23.27         22.10         1.32 o                         
  -2  -1  17         36.07         31.79         1.12 o                         
  -2  -1  18         39.55         43.64         1.12 o                         
  -2   0 -20          4.60          3.28         1.43 o                         
  -2   0 -19          6.93          6.84         1.82 o                         
  -2   0 -18          0.23         -0.43         1.99 o                         
  -2   0 -17          6.22          3.65         2.14 o                         
  -2   0 -16         67.08         71.11         1.58 o                         
  -2   0 -15          0.56          0.15         1.35 o                         
  -2   0 -14         66.43         55.11         1.36 o                         
  -2   0 -13         36.34         35.00         1.27 o                         
  -2   0 -12        255.96        258.65         1.73 o                         
  -2   0 -11         73.18         63.72         1.24 o                         
  -2   0 -10         59.05         56.57         1.17 o                         
  -2   0  -9          0.28          6.41         0.91 o                         
  -2   0  -8        347.00        397.50         1.56 o                         
  -2   0  -7          0.55          1.71         0.90 o                         
  -2   0  -6         30.49         33.73         2.30 o                         
  -2   0  -5        195.86        237.41         4.60 o                         
  -2   0  -4        165.59        201.75         3.87 o                         
  -2   0  -3       1271.73       1623.39         8.52 o                         
  -2   0  -2       1197.87       1299.54         4.57 o                         
  -2   0  -1          6.14          4.27         2.61 o                         
  -2   0   0        101.10         89.05         3.09 o                         
  -2   0   1        346.52        369.21         3.65 o                         
  -2   0   2       1672.68       1575.69         4.14 o                         
  -2   0   3         87.79         87.11         2.19 o                         
  -2   0   4        754.53        679.28         4.20 o                         
  -2   0   5       1628.20       1532.23         6.46 o                         
  -2   0   6        719.70        722.75         1.68 o                         
  -2   0   7        153.17        116.40         0.99 o                         
  -2   0   8        150.67        130.77         1.07 o                         
  -2   0   9        406.76        335.49         1.49 o                         
  -2   0  10         37.70         43.48         1.15 o                         
  -2   0  11         27.82         20.92         1.15 o                         
  -2   0  12         18.51         18.94         1.35 o                         
  -2   0  13        160.20        161.21         1.75 o                         
  -2   0  14         12.81          4.58         1.21 o                         
  -2   0  15          0.46         -0.77         0.77 o                         
  -2   0  16         18.38          1.35         0.69 o                         
  -2   0  17          1.10         -0.46         2.02 o                         
  -2   0  18         40.12         43.99         1.98 o                         
  -2   0  19          6.06         -2.60         2.60 o                         
  -2   1 -20         22.51         23.75         1.47 o                         
  -2   1 -19          0.17         -0.77         1.76 o                         
  -2   1 -18         12.61         14.41         2.04 o                         
  -2   1 -17          0.42          0.65         1.42 o                         
  -2   1 -16          8.77         10.31         1.53 o                         
  -2   1 -15         55.16         56.65         1.50 o                         
  -2   1 -14          0.36         -0.26         1.20 o                         
  -2   1 -13        253.41        268.83         1.80 o                         
  -2   1 -12         26.75         29.20         1.19 o                         
  -2   1 -11        651.05        656.54         2.21 o                         
  -2   1 -10          0.10          0.37         1.13 o                         
  -2   1  -9         11.33          4.31         1.06 o                         
  -2   1  -8        240.76        242.11         1.28 o                         
  -2   1  -7        406.57        428.70         1.34 o                         
  -2   1  -6         31.24         28.49         1.52 o                         
  -2   1  -5          7.70          9.41         1.86 o                         
  -2   1  -4        208.14        205.76         2.38 o                         
  -2   1  -3         26.47         27.65         1.64 o                         
  -2   1  -2        991.93       1036.85         4.13 o                         
  -2   1  -1       1821.05       2039.21         6.74 o                         
  -2   1   0        302.35        349.86         3.30 o                         
  -2   1   1       1374.99       1361.87         5.14 o                         
  -2   1   2        727.94        715.99         4.07 o                         
  -2   1   3        169.62        163.08         2.09 o                         
  -2   1   4         61.20         46.97         1.83 o                         
  -2   1   5        269.18        229.25         1.75 o                         
  -2   1   6         23.01         21.25         1.18 o                         
  -2   1   7         31.32         31.44         0.95 o                         
  -2   1   8        199.40        154.70         1.13 o                         
  -2   1   9         57.36         55.95         1.02 o                         
  -2   1  10         75.73         51.32         1.03 o                         
  -2   1  11         56.59         17.52         1.16 o                         
  -2   1  12        196.18         18.61         2.28 o                         
  -2   1  13          0.30         -0.68         0.68 o                         
  -2   1  14          0.04          0.88         1.72 o                         
  -2   1  15          1.60          2.46         2.36 o                         
  -2   1  16         12.51         12.35         2.20 o                         
  -2   1  17         64.64         62.80         2.33 o                         
  -2   1  18          0.61          2.89         1.75 o                         
  -2   1  19         53.85         56.41         2.11 o                         
  -2   2 -20          9.95          6.46         3.67 o                         
  -2   2 -19         12.80         11.85         1.62 o                         
  -2   2 -18          1.95          2.91         1.91 o                         
  -2   2 -17         46.72         61.47         1.61 o                         
  -2   2 -16         40.74         37.89         1.46 o                         
  -2   2 -15         64.37         60.77         1.48 o                         
  -2   2 -14         15.81         13.37         1.34 o                         
  -2   2 -13         46.49         44.45         1.52 o                         
  -2   2 -12        396.49        433.01         2.33 o                         
  -2   2 -11         12.45          9.40         1.32 o                         
  -2   2 -10        208.67        189.67         1.57 o                         
  -2   2  -9          4.76          8.59         1.10 o                         
  -2   2  -8         60.19         40.58         0.96 o                         
  -2   2  -7        493.36        564.98         1.65 o                         
  -2   2  -6        100.49        112.57         1.05 o                         
  -2   2  -5        376.89        373.18         1.42 o                         
  -2   2  -4         19.77         22.23         0.87 o                         
  -2   2  -3        376.35        410.33         3.09 o                         
  -2   2  -2        309.96        304.98         2.45 o                         
  -2   2   0        880.88       1042.25         7.35 o                         
  -2   2   1        502.66        518.02         4.74 o                         
  -2   2   2        301.35        253.79         3.00 o                         
  -2   2   3        321.66        263.89         1.76 o                         
  -2   2   4         46.56         38.59         1.18 o                         
  -2   2   5          0.39          0.25         0.84 o                         
  -2   2   6        198.52        192.24         1.38 o                         
  -2   2   7         14.80         23.75         1.12 o                         
  -2   2   8        103.19         87.36         1.49 o                         
  -2   2   9         40.45         13.54         1.19 o                         
  -2   2  10        129.44        138.32         1.91 o                         
  -2   2  11        124.28        100.26         2.01 o                         
  -2   2  12          7.83          6.98         1.66 o                         
  -2   2  13          1.26          2.53         1.82 o                         
  -2   2  14         60.58         52.16         2.35 o                         
  -2   2  15          6.46          6.28         1.95 o                         
  -2   2  16         48.34         57.56         3.05 o                         
  -2   2  17         15.07         13.74         2.46 o                         
  -2   2  18          7.14          6.86         2.00 o                         
  -2   3 -19         12.62         23.21         2.22 o                         
  -2   3 -18         14.41         19.95         1.71 o                         
  -2   3 -17          0.42          2.91         1.17 o                         
  -2   3 -16          1.82          3.23         1.33 o                         
  -2   3 -15          9.98          9.60         1.34 o                         
  -2   3 -14          7.81          9.95         1.46 o                         
  -2   3 -13        118.38        138.21         1.72 o                         
  -2   3 -12        427.09        495.41         3.76 o                         
  -2   3 -11          0.27          0.20         1.84 o                         
  -2   3 -10         47.88         54.86         1.74 o                         
  -2   3  -9          6.77          6.44         1.11 o                         
  -2   3  -8         33.20         43.38         1.11 o                         
  -2   3  -7        484.34        536.60         1.83 o                         
  -2   3  -6         11.06         12.08         0.90 o                         
  -2   3  -5          2.68          1.21         0.79 o                         
  -2   3  -4         62.37         74.81         0.86 o                         
  -2   3  -3         57.47         84.00         1.02 o                         
  -2   3  -2         43.83         40.26         0.96 o                         
  -2   3  -2        142.08        137.87         3.01 o                         
  -2   3  -1          0.32          0.76         1.15 o                         
  -2   3   0        915.06        899.58         2.65 o                         
  -2   3   1        119.51        131.65         1.30 o                         
  -2   3   2        462.11        431.18         1.64 o                         
  -2   3   3          5.01          7.61         0.98 o                         
  -2   3   4          5.54          3.99         1.01 o                         
  -2   3   5        225.12        246.92         2.17 o                         
  -2   3   6          1.99          2.87         1.90 o                         
  -2   3   7         43.55         50.17         1.59 o                         
  -2   3   8         49.46         46.86         1.64 o                         
  -2   3   9          6.45          8.99         2.38 o                         
  -2   3  10         10.47          7.85         2.41 o                         
  -2   3  11          4.02          5.29         1.99 o                         
  -2   3  12         17.51         13.91         2.00 o                         
  -2   3  13        204.14        251.74         2.82 o                         
  -2   3  14         49.95         61.68         2.10 o                         
  -2   3  15          0.90          0.17         1.97 o                         
  -2   3  16          4.21          1.84         2.91 o                         
  -2   3  17          0.00          3.30         2.21 o                         
  -2   4 -18         12.61         17.44         2.01 o                         
  -2   4 -17         16.06         24.80         1.21 o                         
  -2   4 -16         12.27         24.28         2.02 o                         
  -2   4 -15         20.22         27.88         1.54 o                         
  -2   4 -14          8.80         15.31         1.97 o                         
  -2   4 -13          0.81          0.51         1.40 o                         
  -2   4 -12          1.82          2.02         1.44 o                         
  -2   4 -11          5.52          4.60         1.32 o                         
  -2   4 -10        133.37        164.57         1.71 o                         
  -2   4  -9        284.23        340.38         1.79 o                         
  -2   4  -8         65.87         68.23         1.41 o                         
  -2   4  -7         23.95         25.66         1.23 o                         
  -2   4  -6        221.26        279.34         1.48 o                         
  -2   4  -5          2.74          1.34         0.86 o                         
  -2   4  -4          3.09          7.74         0.88 o                         
  -2   4  -3        107.05        129.95         1.50 o                         
  -2   4  -3        114.92        133.46         1.77 o                         
  -2   4  -2          4.61          3.76         1.07 o                         
  -2   4  -1         30.65         33.09         0.93 o                         
  -2   4  -1         33.61         41.78         3.32 o                         
  -2   4   0          3.60          1.96         0.80 o                         
  -2   4   0         28.80         36.28         3.17 o                         
  -2   4   1        522.18        562.25         2.33 o                         
  -2   4   1        525.96        584.22         4.56 o                         
  -2   4   2          9.57          6.62         1.17 o                         
  -2   4   2         97.58        124.47         2.91 o                         
  -2   4   3         21.26         19.96         1.40 o                         
  -2   4   4          8.34          8.25         1.47 o                         
  -2   4   5        254.71        100.85         3.29 o                         
  -2   4   6          9.86          7.61         1.36 o                         
  -2   4   7          7.01          2.29         1.43 o                         
  -2   4   8         69.69         36.72         1.77 o                         
  -2   4   9         30.87         18.37         1.54 o                         
  -2   4  10          0.81         -0.12         1.55 o                         
  -2   4  11         46.53         29.58         1.87 o                         
  -2   4  12         63.02         37.06         1.83 o                         
  -2   4  13          1.36         -0.45         1.54 o                         
  -2   4  14          5.20          8.04         1.27 o                         
  -2   4  15         38.66         34.29         1.29 o                         
  -2   4  16          7.21          4.10         1.63 o                         
  -2   5 -16          0.02          0.47         1.75 o                         
  -2   5 -15         26.09         38.80         1.79 o                         
  -2   5 -14          0.33          1.75         1.05 o                         
  -2   5 -13          0.03          0.33         1.06 o                         
  -2   5 -12         40.71         57.40         1.28 o                         
  -2   5 -11         36.34         46.89         1.40 o                         
  -2   5 -10          2.59          3.10         1.25 o                         
  -2   5  -9         11.35         13.01         1.24 o                         
  -2   5  -8          0.49         -0.92         0.92 o                         
  -2   5  -7         21.85          1.53         0.87 o                         
  -2   5  -6        133.74          3.28         1.86 o                         
  -2   5  -5        150.50         18.36         3.09 o                         
  -2   5  -4         26.02          4.38         0.97 o                         
  -2   5  -3         84.24         23.50         2.11 o                         
  -2   5  -2        125.60         25.14         2.30 o                         
  -2   5  -1         23.00         -0.41         0.66 o                         
  -2   5   0          2.24         -0.42         0.57 o                         
  -2   5   1         52.20         54.13         2.41 o                         
  -2   5   2         28.14          3.84         1.00 o                         
  -2   5   3         28.13         11.56         1.18 o                         
  -2   5   4        151.69        111.15         2.03 o                         
  -2   5   5         24.83         24.79         1.59 o                         
  -2   5   6         68.49         84.80         1.90 o                         
  -2   5   7          0.71          2.59         1.63 o                         
  -2   5   8         17.09         27.70         2.10 o                         
  -2   5   9         38.79         50.05         1.83 o                         
  -2   5  10         21.70         15.65         1.70 o                         
  -2   5  11         22.27         22.72         1.63 o                         
  -2   5  12          2.22          0.15         1.39 o                         
  -2   5  13          6.81          7.74         1.24 o                         
  -2   5  14          0.14         -0.20         1.07 o                         
  -2   6 -14         22.63         33.68         1.83 o                         
  -2   6 -13          4.41          6.22         1.41 o                         
  -2   6 -12         28.43         50.80         1.51 o                         
  -2   6 -11          6.04         12.82         1.83 o                         
  -2   6 -10          6.06         14.25         1.95 o                         
  -2   6  -9         73.95        126.50         2.08 o                         
  -2   6  -8         49.12         54.79         1.85 o                         
  -2   6  -7          0.41         -0.32         1.69 o                         
  -2   6  -6          1.76          2.93         1.63 o                         
  -2   6  -5        111.78        192.24         2.21 o                         
  -2   6  -4         22.67          5.79         1.21 o                         
  -2   6  -3         89.19         -0.68         0.68 o                         
  -2   6  -2          0.32         -0.37         0.37 o                         
  -2   6  -1          0.40          0.01         0.48 o                         
  -2   6   1          3.02         -0.55         0.74 o                         
  -2   6   2         22.73         -0.47         1.78 o                         
  -2   6   3          0.35         -1.32         2.36 o                         
  -2   6   4         25.17          3.52         1.22 o                         
  -2   6   5         45.70         10.16         2.08 o                         
  -2   6   6         26.34          6.91         1.42 o                         
  -2   6   7          9.43         11.37         1.68 o                         
  -2   6   8          5.17          5.14         1.68 o                         
  -2   6   9         71.55        112.61         2.73 o                         
  -2   6  10          0.33          1.31         1.94 o                         
  -2   6  11         16.89         22.02         1.41 o                         
  -2   6  12          8.53          4.70         2.45 o                         
  -2   7 -10          1.74         -1.68         1.87 o                         
  -2   7  -9          3.31          2.99         1.24 o                         
  -2   7  -8          1.67          1.27         1.32 o                         
  -2   7  -7          2.31          2.04         1.38 o                         
  -2   7  -6         10.17         10.18         1.37 o                         
  -2   7  -5          1.10         -0.27         1.14 o                         
  -2   7  -4        174.24         -0.85         0.95 o                         
  -2   7   3         10.14         -0.34         1.37 o                         
  -2   7   4          0.29         -0.12         1.63 o                         
  -2   7   5         27.38         29.66         1.98 o                         
  -2   7   6          0.93          3.25         1.89 o                         
  -2   7   7          7.22         13.43         1.88 o                         
  -2   7   8         15.77         24.53         1.75 o                         
  -1  -8  -5         10.71         19.53         1.44 o                         
  -1  -7  -8          4.57          9.36         1.80 o                         
  -1  -6 -11          5.82          6.65         1.95 o                         
  -1  -6 -10         15.24         19.14         2.23 o                         
  -1  -6  -9         22.39         26.51         2.43 o                         
  -1  -6   6         82.18        102.02         3.76 o                         
  -1  -6   7          0.59          0.34         3.17 o                         
  -1  -6   8         27.05         39.12         3.56 o                         
  -1  -6   9          8.58          7.64         3.38 o                         
  -1  -6  10          0.01          0.83         3.25 o                         
  -1  -6  11         18.91         25.86         3.18 o                         
  -1  -6  12          3.94          4.27         2.77 o                         
  -1  -6  13         26.00         32.61         2.62 o                         
  -1  -6  14          3.36         -1.47         1.98 o                         
  -1  -5 -13          0.34         -2.05         2.05 o                         
  -1  -5 -12         48.00         68.20         2.62 o                         
  -1  -5 -11         35.33         36.65         2.61 o                         
  -1  -5 -10          8.49          8.44         2.51 o                         
  -1  -5   7        192.88        221.38         2.69 o                         
  -1  -5   8         29.66         35.07         2.10 o                         
  -1  -5   9         46.23         44.79         2.23 o                         
  -1  -5  10          1.11          1.27         1.81 o                         
  -1  -5  11          2.01          2.26         1.88 o                         
  -1  -5  12         29.90         29.52         2.00 o                         
  -1  -5  13         27.98         37.46         1.86 o                         
  -1  -5  14         25.60         33.34         1.71 o                         
  -1  -5  15          3.00          4.56         1.36 o                         
  -1  -5  16          8.53          5.90         1.15 o                         
  -1  -4 -15          0.70          1.55         2.05 o                         
  -1  -4 -14         54.76         75.07         2.74 o                         
  -1  -4 -13         90.25        117.41         3.06 o                         
  -1  -4 -12         38.78         42.87         2.71 o                         
  -1  -4 -11          7.68         11.37         2.55 o                         
  -1  -4 -10          5.43          4.41         2.49 o                         
  -1  -4  -8         35.19         40.58         2.20 o                         
  -1  -4  -7         17.13         27.77         2.11 o                         
  -1  -4  -3        459.42        503.15         7.50 o                         
  -1  -4  -2       3875.31       5222.16        27.07 o                         
  -1  -4  -1        131.48        234.02         5.53 o                         
  -1  -4   0        203.79        228.18         4.24 o                         
  -1  -4   1          0.29         -1.73         2.83 o                         
  -1  -4   2          3.87          7.83         2.94 o                         
  -1  -4   3          4.63          7.01         4.58 o                         
  -1  -4   4          0.06          1.03         4.60 o                         
  -1  -4  11          0.19         -0.36         2.11 o                         
  -1  -4  12        309.93        396.16         3.50 o                         
  -1  -4  13          3.54          2.94         2.16 o                         
  -1  -4  14         70.93         83.64         2.34 o                         
  -1  -4  15          0.04         -0.69         2.08 o                         
  -1  -4  16          7.74          9.33         1.90 o                         
  -1  -4  17          9.65          9.72         1.35 o                         
  -1  -4  18          0.29         -0.04         1.63 o                         
  -1  -3 -16          0.26         -1.09         2.23 o                         
  -1  -3 -15         92.89        115.74         3.05 o                         
  -1  -3 -14         12.32         12.47         2.48 o                         
  -1  -3 -13         96.57        106.88         2.22 o                         
  -1  -3 -12        129.13        148.31         2.32 o                         
  -1  -3 -11         90.69         85.71         1.98 o                         
  -1  -3 -10         83.41         86.03         1.90 o                         
  -1  -3  -9        201.22        217.46         2.23 o                         
  -1  -3  -8        185.73        179.25         2.78 o                         
  -1  -3  -7        117.84        133.53         1.99 o                         
  -1  -3  -6        181.18        180.30         3.58 o                         
  -1  -3  -5         67.23         66.48         2.71 o                         
  -1  -3  -4        252.31        250.52         3.02 o                         
  -1  -3  -3        198.46        219.09         2.66 o                         
  -1  -3  -2         24.28         20.81         1.66 o                         
  -1  -3  -1       1081.81       1089.19         3.84 o                         
  -1  -3   0         16.18         23.16         1.14 o                         
  -1  -3   1        468.01        477.04         4.48 o                         
  -1  -3   2         53.79         45.13         3.26 o                         
  -1  -3   3        150.04        169.16         4.36 o                         
  -1  -3   4        122.74        129.84         4.05 o                         
  -1  -3   5         52.14         51.26         3.67 o                         
  -1  -3   6        241.81        250.20         4.50 o                         
  -1  -3  13         57.36         68.64         2.93 o                         
  -1  -3  14          4.85          5.82         2.62 o                         
  -1  -3  15          3.04          3.88         2.06 o                         
  -1  -3  16          2.03          2.88         3.30 o                         
  -1  -3  17         14.72         10.53         3.05 o                         
  -1  -3  18          3.86          4.17         1.32 o                         
  -1  -3  19         27.81         25.67         1.60 o                         
  -1  -2 -17         54.92          6.97         1.98 o                         
  -1  -2 -16         28.63         43.88         2.04 o                         
  -1  -2 -15         50.01         64.03         2.22 o                         
  -1  -2 -14          0.17          0.79         1.80 o                         
  -1  -2 -13         88.90         82.23         2.14 o                         
  -1  -2 -12        429.21        433.66         3.11 o                         
  -1  -2 -11        117.25        106.09         2.03 o                         
  -1  -2 -10          2.83          3.16         1.45 o                         
  -1  -2  -9        541.37        537.83         2.49 o                         
  -1  -2  -8        423.87        390.68         2.01 o                         
  -1  -2  -7         82.50         75.96         1.66 o                         
  -1  -2  -6          0.00          0.82         2.34 o                         
  -1  -2  -5          6.46          1.11         1.99 o                         
  -1  -2  -4        305.95        319.08         3.23 o                         
  -1  -2  -3          2.04          1.74         1.79 o                         
  -1  -2  -2       5287.36       5694.50         8.86 o                         
  -1  -2  -1      12719.76      13268.27        13.70 o                         
  -1  -2   0        270.96        288.38         2.50 o                         
  -1  -2   1         40.76         50.65         1.56 o                         
  -1  -2   2        602.26        618.41         5.75 o                         
  -1  -2   3         50.96         44.57         3.49 o                         
  -1  -2   4         90.86         79.15         3.72 o                         
  -1  -2   5         38.34         37.07         2.91 o                         
  -1  -2   6         96.31        101.23         3.39 o                         
  -1  -2   7         83.78         79.21         3.40 o                         
  -1  -2   8          7.66          9.09         2.83 o                         
  -1  -2   9        546.82        553.27         4.46 o                         
  -1  -2  10         39.03         33.04         1.82 o                         
  -1  -2  11        135.87        118.67         2.03 o                         
  -1  -2  12         47.57         49.18         1.86 o                         
  -1  -2  13        267.19        336.32         2.80 o                         
  -1  -2  14         21.89         19.50         1.50 o                         
  -1  -2  15          1.16          1.18         1.41 o                         
  -1  -2  16          1.37          1.21         1.33 o                         
  -1  -2  17         14.46         13.37         1.49 o                         
  -1  -2  18          1.86          1.40         1.34 o                         
  -1  -2  19          2.29          4.49         1.26 o                         
  -1  -1 -18        103.89        120.21         2.30 o                         
  -1  -1 -17          1.96         -0.59         1.97 o                         
  -1  -1 -16         49.52         42.82         2.30 o                         
  -1  -1 -15          0.16          0.22         2.00 o                         
  -1  -1 -14          0.28          1.87         1.88 o                         
  -1  -1 -13          0.15          0.43         1.79 o                         
  -1  -1 -12          0.07          0.78         1.65 o                         
  -1  -1 -11        333.77        327.47         2.62 o                         
  -1  -1 -10          1.99          2.28         1.36 o                         
  -1  -1  -9        495.77        455.94         2.18 o                         
  -1  -1  -8         40.61         50.80         1.57 o                         
  -1  -1  -7        128.14        103.52         2.70 o                         
  -1  -1  -6        725.70        748.13         5.15 o                         
  -1  -1  -5          0.32          0.57         1.92 o                         
  -1  -1  -4         27.41         27.33         2.50 o                         
  -1  -1  -3        241.18        248.20         3.09 o                         
  -1  -1  -2        594.81        621.22         4.46 o                         
  -1  -1  -1         96.50         97.46         1.96 o                         
  -1  -1   0        955.82       1079.24         3.91 o                         
  -1  -1   1       4180.01       4514.77         7.43 o                         
  -1  -1   2        827.08        734.20         5.45 o                         
  -1  -1   3        665.12        652.94         4.22 o                         
  -1  -1   4          0.12          0.82         2.21 o                         
  -1  -1   5          9.32          6.19         2.14 o                         
  -1  -1   6        177.65        160.36         3.01 o                         
  -1  -1   7        327.83        281.38         4.23 o                         
  -1  -1   8         47.60         41.67         1.43 o                         
  -1  -1   9        134.44        135.29         1.53 o                         
  -1  -1  10        275.37        226.69         2.19 o                         
  -1  -1  11          7.35          9.31         1.62 o                         
  -1  -1  12        149.81        135.41         2.16 o                         
  -1  -1  13         87.01         86.70         1.60 o                         
  -1  -1  14        131.99        131.05         1.76 o                         
  -1  -1  15          3.54          3.61         1.40 o                         
  -1  -1  16         41.22         31.11         1.38 o                         
  -1  -1  17          1.26          1.29         1.08 o                         
  -1  -1  18          3.56          2.77         1.09 o                         
  -1  -1  19          0.11          0.54         1.42 o                         
  -1   0 -19         17.31         24.96         1.79 o                         
  -1   0 -18         22.95         32.16         2.12 o                         
  -1   0 -17         95.08        102.31         2.55 o                         
  -1   0 -16         64.28         76.52         2.54 o                         
  -1   0 -15          4.26          7.05         1.34 o                         
  -1   0 -14         78.71         90.25         1.59 o                         
  -1   0 -13         32.33         39.08         1.35 o                         
  -1   0 -12          6.02          4.64         1.18 o                         
  -1   0 -11         25.20         22.83         1.16 o                         
  -1   0 -10        178.51        144.32         1.29 o                         
  -1   0  -9          0.96          0.21         0.83 o                         
  -1   0  -8        981.10       1001.74         2.85 o                         
  -1   0  -7         49.78         54.24         2.73 o                         
  -1   0  -6       1854.80       2022.03        14.51 o                         
  -1   0  -5        752.59        883.30         9.21 o                         
  -1   0  -4        131.43        143.67         6.60 o                         
  -1   0  -3       2972.70       2936.04        14.94 o                         
  -1   0  -2        198.80        209.56         2.32 o                         
  -1   0  -1       2352.76       2735.12         5.55 o                         
  -1   0   0        605.94        551.08         2.82 o                         
  -1   0   1        615.81        625.86         2.25 o                         
  -1   0   2        179.84        161.65         2.82 o                         
  -1   0   3       1376.02       1338.21         4.45 o                         
  -1   0   4        243.85        189.49         2.32 o                         
  -1   0   5          2.82          2.44         1.81 o                         
  -1   0   6        345.33        278.90         3.03 o                         
  -1   0   7        388.94        363.72         2.42 o                         
  -1   0   8        346.33        291.69         1.69 o                         
  -1   0   9          0.52          0.01         0.89 o                         
  -1   0  10         52.44         37.82         1.12 o                         
  -1   0  11         38.12         35.59         1.14 o                         
  -1   0  12         10.09          9.51         1.23 o                         
  -1   0  13        254.93        246.27         1.84 o                         
  -1   0  14         87.53         38.50         1.78 o                         
  -1   0  15        155.86          2.08         1.69 o                         
  -1   0  16         15.07          0.46         0.75 o                         
  -1   0  17          7.35          1.20         0.70 o                         
  -1   0  18          1.02          2.75         2.03 o                         
  -1   0  19          3.23          3.24         1.74 o                         
  -1   0  20          0.11         -3.04         3.26 o                         
  -1   1 -20          0.06         -0.67         2.37 o                         
  -1   1 -19         27.40         30.02         1.83 o                         
  -1   1 -18          1.74          2.50         2.06 o                         
  -1   1 -17         56.35         81.30         2.61 o                         
  -1   1 -16          0.46          1.04         1.47 o                         
  -1   1 -15         22.11         23.32         1.58 o                         
  -1   1 -14        336.01        331.68         2.31 o                         
  -1   1 -13          7.04         11.40         1.15 o                         
  -1   1 -12          0.34          0.54         1.09 o                         
  -1   1 -11         28.35         30.51         1.11 o                         
  -1   1 -10        307.54        310.60         1.48 o                         
  -1   1  -9        556.77        541.34         1.68 o                         
  -1   1  -8        458.72        416.71         1.42 o                         
  -1   1  -7          4.99          3.85         1.10 o                         
  -1   1  -6        605.38        655.59         4.62 o                         
  -1   1  -5        380.56        349.07         2.88 o                         
  -1   1  -4        276.60        299.42         2.48 o                         
  -1   1  -3       2827.75       2869.46         5.53 o                         
  -1   1  -2         69.44         84.81         1.49 o                         
  -1   1  -1         82.16         84.91         1.27 o                         
  -1   1   0         14.77         15.06         2.55 o                         
  -1   1   1         12.69          8.05         1.52 o                         
  -1   1   2        217.33        201.51         2.30 o                         
  -1   1   3        282.71        257.22         2.86 o                         
  -1   1   4        842.99        772.17         4.74 o                         
  -1   1   5        357.55        338.32         3.98 o                         
  -1   1   6        633.33        538.28         4.13 o                         
  -1   1   7        149.45        110.81         1.46 o                         
  -1   1   8        620.18        572.07         2.12 o                         
  -1   1   9          0.66          0.78         0.75 o                         
  -1   1  10         12.30          7.42         0.79 o                         
  -1   1  11         41.07         34.62         0.84 o                         
  -1   1  12          0.85          0.34         0.74 o                         
  -1   1  13         17.44         12.24         1.40 o                         
  -1   1  14          3.93          2.76         2.26 o                         
  -1   1  15         93.51         84.37         2.81 o                         
  -1   1  16         34.46         31.56         2.49 o                         
  -1   1  17          0.49          1.11         2.17 o                         
  -1   1  18         16.54         15.31         2.00 o                         
  -1   1  19          0.45         -0.31         1.69 o                         
  -1   1  20         46.72         45.98         2.32 o                         
  -1   2 -20          0.15         -2.59         2.59 o                         
  -1   2 -19          4.41          3.73         1.59 o                         
  -1   2 -18         49.38         55.66         2.19 o                         
  -1   2 -17          1.70         -1.60         2.11 o                         
  -1   2 -16         33.45         39.02         1.70 o                         
  -1   2 -15         27.93         27.87         1.47 o                         
  -1   2 -14          4.83          3.25         1.29 o                         
  -1   2 -13         16.76         13.80         1.28 o                         
  -1   2 -12        281.77        296.06         1.84 o                         
  -1   2 -11        483.42        523.34         2.16 o                         
  -1   2 -10          5.07          7.41         1.09 o                         
  -1   2  -9         14.49         17.32         1.03 o                         
  -1   2  -8          2.11         -0.46         0.83 o                         
  -1   2  -7        939.32       1043.54         2.16 o                         
  -1   2  -6         46.73         31.29         0.99 o                         
  -1   2  -5        206.63        207.56         2.32 o                         
  -1   2  -4        300.91        308.54         2.33 o                         
  -1   2  -3         21.43         20.16         1.25 o                         
  -1   2   2        237.97        211.14         4.90 o                         
  -1   2   3        188.23        163.28         4.71 o                         
  -1   2   4          7.51          8.38         2.49 o                         
  -1   2   5        193.77        123.34         1.42 o                         
  -1   2   6        110.37        100.72         1.20 o                         
  -1   2   7        963.62        812.72         2.45 o                         
  -1   2   8        144.24        140.44         1.50 o                         
  -1   2   9        152.04        136.56         1.89 o                         
  -1   2  10        400.96        379.33         2.65 o                         
  -1   2  11         24.79         24.59         1.70 o                         
  -1   2  12          7.70          8.65         1.47 o                         
  -1   2  13         45.89         42.60         1.65 o                         
  -1   2  14        128.73        128.84         1.97 o                         
  -1   2  15         77.26         77.30         1.73 o                         
  -1   2  16         99.54        103.41         2.75 o                         
  -1   2  17         12.62         18.83         2.73 o                         
  -1   2  18          7.94          8.74         1.84 o                         
  -1   2  19         41.68         33.05         1.67 o                         
  -1   3 -19          0.01         -1.15         1.33 o                         
  -1   3 -18         14.88         16.07         1.74 o                         
  -1   3 -17         39.96         41.90         2.17 o                         
  -1   3 -16         48.18         61.29         1.47 o                         
  -1   3 -15         70.08         82.90         1.64 o                         
  -1   3 -14         23.07         23.93         1.42 o                         
  -1   3 -13        184.87        189.27         1.87 o                         
  -1   3 -12        107.99        126.58         1.74 o                         
  -1   3 -11         28.07         31.19         1.89 o                         
  -1   3 -10        151.77        173.57         2.97 o                         
  -1   3 -10        164.65        175.34         4.32 o                         
  -1   3  -9         43.44         42.50         2.42 o                         
  -1   3  -9         88.84         89.15         1.89 o                         
  -1   3  -8          9.41         20.81         1.97 o                         
  -1   3  -8         97.44        110.72         1.85 o                         
  -1   3  -7        511.17        549.94         2.12 o                         
  -1   3  -6        213.29        283.63         8.87 o                         
  -1   3  -6        654.34        721.58         2.17 o                         
  -1   3  -5         20.74         28.94         1.84 o                         
  -1   3  -5         20.92         32.88         1.32 o                         
  -1   3  -4        489.12        486.02         2.23 o                         
  -1   3  -3        588.40        569.66         2.62 o                         
  -1   3   2        641.26        648.48         4.24 o                         
  -1   3   3        545.54        558.14         2.92 o                         
  -1   3   4         17.27         24.48         1.80 o                         
  -1   3   5        711.84        708.12         2.31 o                         
  -1   3   6        619.67        633.13         4.39 o                         
  -1   3   6        621.10        615.58         2.79 o                         
  -1   3   7        107.08         78.17         2.61 o                         
  -1   3   7        114.82        106.56         2.50 o                         
  -1   3   8         55.22         45.99         2.83 o                         
  -1   3   8         90.93         87.72         2.61 o                         
  -1   3   9         15.66         23.41         1.68 o                         
  -1   3   9        140.43        150.22         4.20 o                         
  -1   3  10        209.56        216.89         2.14 o                         
  -1   3  11         48.77         38.70         1.71 o                         
  -1   3  12         27.96         26.43         1.69 o                         
  -1   3  13         26.47         26.39         1.71 o                         
  -1   3  14          0.45          2.20         1.57 o                         
  -1   3  15         17.70         15.53         1.49 o                         
  -1   3  16          0.69         -1.09         3.10 o                         
  -1   3  17         11.37         10.43         2.74 o                         
  -1   3  18         10.69          8.88         1.43 o                         
  -1   4 -18          2.37          0.62         1.64 o                         
  -1   4 -17          2.45          3.02         1.72 o                         
  -1   4 -16          0.19          0.65         1.50 o                         
  -1   4 -15          3.60          5.22         1.94 o                         
  -1   4 -14         31.93         48.14         2.00 o                         
  -1   4 -13          6.18          7.34         1.73 o                         
  -1   4 -13          6.19          9.47         3.05 o                         
  -1   4 -12         46.05         33.64         2.13 o                         
  -1   4 -12        192.81        275.92         2.91 o                         
  -1   4 -11         23.90         29.84         1.74 o                         
  -1   4 -10        162.72        191.69         2.02 o                         
  -1   4  -9        128.63        167.04         2.29 o                         
  -1   4  -8        184.69        243.06         2.34 o                         
  -1   4  -7         66.76         78.14         1.70 o                         
  -1   4  -6         51.70         69.16         1.59 o                         
  -1   4  -5        390.13        442.42         2.19 o                         
  -1   4  -4         13.46         19.43         1.11 o                         
  -1   4  -3        441.12        469.92         2.52 o                         
  -1   4  -2        264.54        291.53         1.69 o                         
  -1   4  -1        809.74        946.74         2.48 o                         
  -1   4   0        731.55        795.04         2.04 o                         
  -1   4   1        255.03        272.62         1.53 o                         
  -1   4   2        384.22        376.00         1.97 o                         
  -1   4   3         12.36         12.36         1.30 o                         
  -1   4   4        391.31        423.72         2.10 o                         
  -1   4   5         42.54         50.78         1.55 o                         
  -1   4   6         80.42         81.89         2.52 o                         
  -1   4   7        209.81        238.55         2.54 o                         
  -1   4   8        138.78         48.87         2.69 o                         
  -1   4   9        146.26         51.11         2.66 o                         
  -1   4  10         20.71          7.71         1.59 o                         
  -1   4  11        178.52        190.15         4.34 o                         
  -1   4  11        216.38         67.08         3.65 o                         
  -1   4  12          0.01         -2.94         2.94 o                         
  -1   4  12          5.09         -1.77         1.77 o                         
  -1   4  13          0.41          0.22         1.70 o                         
  -1   4  13         26.66         -1.66         2.39 o                         
  -1   4  14         11.38          8.04         1.32 o                         
  -1   4  15         34.08         36.47         1.30 o                         
  -1   4  16          9.70          7.24         1.09 o                         
  -1   4  17          0.40          0.14         1.55 o                         
  -1   5 -16          4.26          7.39         1.35 o                         
  -1   5 -16          4.65         12.24         2.55 o                         
  -1   5 -15          0.33          0.73         2.36 o                         
  -1   5 -15         47.64         86.04         2.61 o                         
  -1   5 -14          2.83          3.68         2.69 o                         
  -1   5 -14         14.55         22.58         2.77 o                         
  -1   5 -13          7.25         11.35         2.05 o                         
  -1   5 -12         26.04         44.92         1.81 o                         
  -1   5 -11        245.93        339.51         2.47 o                         
  -1   5 -10        102.09        132.73         2.08 o                         
  -1   5  -9        270.44        368.93         2.52 o                         
  -1   5  -8         38.51         36.81         1.62 o                         
  -1   5  -7         78.42         14.72         2.01 o                         
  -1   5  -6         61.05         13.16         1.56 o                         
  -1   5  -5         80.22        119.64         2.32 o                         
  -1   5  -4        227.64        198.83         2.67 o                         
  -1   5  -3         17.26         10.30         1.43 o                         
  -1   5  -2        137.52         47.05         2.80 o                         
  -1   5  -1         69.14         19.31         1.62 o                         
  -1   5   0         83.82         84.53         1.56 o                         
  -1   5   1        166.60         95.58         2.97 o                         
  -1   5   2         19.62         27.24         1.74 o                         
  -1   5   3        262.79        265.69         2.89 o                         
  -1   5   4         95.34         17.62         2.08 o                         
  -1   5   5         52.27          6.34         1.36 o                         
  -1   5   6         86.53         13.98         2.55 o                         
  -1   5   7         43.01          7.05         1.91 o                         
  -1   5   8        226.97         71.64         3.68 o                         
  -1   5   9         83.97         43.64         2.11 o                         
  -1   5  10        205.32         55.50         4.04 o                         
  -1   5  11         29.53         14.30         2.18 o                         
  -1   5  12          8.55          8.85         2.07 o                         
  -1   5  13         16.58         13.08         1.64 o                         
  -1   5  14         57.82         61.77         1.53 o                         
  -1   5  15          0.47         -0.55         1.73 o                         
  -1   6 -14         30.55         44.32         1.54 o                         
  -1   6 -13          9.99         16.64         1.78 o                         
  -1   6 -12         17.25         31.51         2.62 o                         
  -1   6 -11         20.76         33.84         2.24 o                         
  -1   6 -10         14.24         21.91         2.34 o                         
  -1   6  -9         19.13         32.59         2.32 o                         
  -1   6  -8        109.34        115.60         2.54 o                         
  -1   6  -7         38.12         23.54         1.71 o                         
  -1   6  -6         81.30         22.36         2.23 o                         
  -1   6  -5         34.22          1.16         1.25 o                         
  -1   6  -4         61.28          8.98         2.00 o                         
  -1   6  -3        106.00          1.42         2.92 o                         
  -1   6  -2          8.45         22.11         2.67 o                         
  -1   6  -1        124.92          3.53         2.07 o                         
  -1   6   0        109.91          0.48         1.51 o                         
  -1   6   1          9.97          1.30         0.98 o                         
  -1   6   2        127.70         12.25         2.29 o                         
  -1   6   3         65.14          2.53         1.40 o                         
  -1   6   4         28.17          0.86         1.27 o                         
  -1   6   5         82.81        111.11         2.84 o                         
  -1   6   6         44.51         54.98         2.53 o                         
  -1   6   7         90.98        138.34         4.03 o                         
  -1   6   8         21.30         27.89         3.43 o                         
  -1   6   9         12.41         22.10         2.32 o                         
  -1   6  10         22.73         26.71         2.21 o                         
  -1   6  11         14.54         23.43         2.01 o                         
  -1   6  12          8.29         12.90         1.77 o                         
  -1   6  13         32.63         31.84         2.32 o                         
  -1   7 -12          0.99         -2.48         3.86 o                         
  -1   7 -11         20.16         35.95         2.54 o                         
  -1   7 -10         83.82        124.18         3.33 o                         
  -1   7  -9          5.44          9.92         2.25 o                         
  -1   7  -8         14.28         27.39         2.48 o                         
  -1   7  -7         16.66         38.53         2.64 o                         
  -1   7  -6         12.57         14.99         2.58 o                         
  -1   7  -5         46.44         89.89         2.92 o                         
  -1   7  -4          0.40         -1.56         2.41 o                         
  -1   7  -3         59.12         90.97         2.66 o                         
  -1   7  -2          4.03          0.52         1.64 o                         
  -1   7  -1         40.46         10.37         1.86 o                         
  -1   7   0         33.32          2.03         1.89 o                         
  -1   7   1          4.36          0.33         1.00 o                         
  -1   7   2         69.49         -1.02         1.02 o                         
  -1   7   3          0.48          0.03         1.13 o                         
  -1   7   4         48.93         13.20         2.13 o                         
  -1   7   5         10.90          7.25         1.59 o                         
  -1   7   6         17.81         36.71         1.85 o                         
  -1   7   7         14.87         24.14         1.79 o                         
  -1   7   8          5.31          3.95         1.64 o                         
  -1   7   9         69.18        110.39         2.55 o                         
  -1   7  10         16.97         29.89         1.80 o                         
   0  -6  11          2.94          1.73         3.23 o                         
   0  -6  12         21.64         30.91         3.16 o                         
   0  -6  13          1.07          0.76         2.69 o                         
   0  -6  14          5.84         10.82         2.18 o                         
   0  -6  15          0.28          0.78         2.75 o                         
   0  -5  -9          8.60          9.31         3.14 o                         
   0  -5  12         82.11         97.32         2.51 o                         
   0  -5  13          0.72         -0.95         1.73 o                         
   0  -5  14          3.30          2.15         1.61 o                         
   0  -5  15         22.06         34.60         1.50 o                         
   0  -5  16          1.81          1.24         1.15 o                         
   0  -4 -10         11.94         13.85         3.17 o                         
   0  -4  -9        146.41        188.90         3.87 o                         
   0  -4  -3        203.43        298.07         7.20 o                         
   0  -4  -2        113.35        137.92         5.96 o                         
   0  -4  -1        207.03        254.17         6.94 o                         
   0  -4   0        201.53        320.00         7.21 o                         
   0  -4   1        245.30        327.15         7.11 o                         
   0  -4   2         93.61         91.18         5.36 o                         
   0  -4   3        171.77        230.73         9.14 o                         
   0  -4  14         18.81         23.68         5.36 o                         
   0  -4  15         30.20         32.21         2.33 o                         
   0  -4  16         20.77         26.72         2.07 o                         
   0  -4  17         15.80         19.89         1.73 o                         
   0  -4  17         63.31         71.92         3.83 o                         
   0  -4  18          5.07          7.68         1.33 o                         
   0  -3 -18         58.75         88.96         2.34 o                         
   0  -3 -11         85.72         89.86         3.29 o                         
   0  -3 -10         48.39         47.23         3.13 o                         
   0  -3  -9        433.88        468.99         4.65 o                         
   0  -3  -7        330.83        330.56         5.25 o                         
   0  -3  -6        135.50        123.95         3.99 o                         
   0  -3  -5        291.16        362.91         4.04 o                         
   0  -3  -4        252.34        272.71         4.33 o                         
   0  -3  -3       1301.83       1534.46         7.22 o                         
   0  -3  -2        637.55        730.81         4.74 o                         
   0  -3  -1         71.10         67.51         1.88 o                         
   0  -3   0        304.29        244.59         3.67 o                         
   0  -3   0        554.44        622.99         5.85 o                         
   0  -3   1         77.36         70.36         2.59 o                         
   0  -3   2        544.79        545.77         4.55 o                         
   0  -3   3       1073.61       1228.06         6.55 o                         
   0  -3   4        292.32        275.83         4.48 o                         
   0  -3   5        352.52        354.06         4.93 o                         
   0  -3   6        111.66        107.83         3.65 o                         
   0  -3   7        332.76        325.63         5.02 o                         
   0  -3  14         98.26        114.70         5.92 o                         
   0  -3  15         21.32         25.91         5.10 o                         
   0  -3  16         97.65        118.84         5.15 o                         
   0  -3  17          1.99          4.15         3.99 o                         
   0  -3  18         67.55         64.70         3.47 o                         
   0  -3  19         21.97         20.10         1.39 o                         
   0  -2 -18          5.92         10.51         1.87 o                         
   0  -2 -17         47.56         77.00         3.09 o                         
   0  -2 -13        258.72        316.53         4.62 o                         
   0  -2 -12         12.11          7.83         2.96 o                         
   0  -2 -11        244.11        234.89         4.16 o                         
   0  -2 -10        463.63        490.37         4.79 o                         
   0  -2  -9        348.64        323.65         3.68 o                         
   0  -2  -8        148.47        129.63         2.41 o                         
   0  -2  -7        309.29        345.72         4.58 o                         
   0  -2  -6        752.84        848.04         5.85 o                         
   0  -2  -5        347.15        362.98         4.01 o                         
   0  -2  -4        761.64        880.25         6.31 o                         
   0  -2  -3        130.49        138.02         3.37 o                         
   0  -2  -2        519.98        575.18         4.51 o                         
   0  -2  -1       7514.41       6460.92        10.44 o                         
   0  -2  -1       7796.09       9127.42        13.24 o                         
   0  -2   0       3433.96       3289.11         4.70 o                         
   0  -2   1       6520.23       6704.58        11.34 o                         
   0  -2   2        616.00        633.79         4.87 o                         
   0  -2   3        139.53        134.83         3.53 o                         
   0  -2   4        656.29        733.61         5.96 o                         
   0  -2   5        407.15        330.81         3.01 o                         
   0  -2   6        851.23        821.30         4.70 o                         
   0  -2   7        296.13        284.38         3.62 o                         
   0  -2   8        123.10        133.06         2.17 o                         
   0  -2   9        400.45        391.08         3.49 o                         
   0  -2  10        544.06        591.02         4.21 o                         
   0  -2  11        216.75        226.47         3.37 o                         
   0  -2  12         12.38         10.39         2.65 o                         
   0  -2  13        302.89        366.04         4.10 o                         
   0  -2  14          9.68         18.36         2.46 o                         
   0  -2  15        364.96        433.84         3.67 o                         
   0  -2  16         45.03         41.89         1.93 o                         
   0  -2  17         50.57         53.36         1.80 o                         
   0  -2  18          6.13          4.10         1.35 o                         
   0  -2  19         33.23         32.26         1.99 o                         
   0  -1 -17          8.61         -0.90         1.37 o                         
   0  -1 -16         32.87          0.68         1.88 o                         
   0  -1 -15         28.53         32.79         3.39 o                         
   0  -1 -14        142.28        162.67         3.30 o                         
   0  -1 -13        418.23        474.83         4.33 o                         
   0  -1 -12        295.24        281.68         3.49 o                         
   0  -1 -11         35.27         29.86         2.13 o                         
   0  -1 -10        367.94        385.33         3.26 o                         
   0  -1  -9        788.61        800.74         3.48 o                         
   0  -1  -8        879.63        986.58         7.45 o                         
   0  -1  -7        631.39        746.44         6.19 o                         
   0  -1  -6        541.77        526.17         4.95 o                         
   0  -1  -5       2716.34       3029.75         9.72 o                         
   0  -1  -4       2240.01       2449.44         7.87 o                         
   0  -1  -3       3761.27       3760.50        10.07 o                         
   0  -1  -2        115.69        113.67         2.58 o                         
   0  -1  -1       1409.14       1369.57         3.10 o                         
   0  -1   0        630.49        630.71         1.92 o                         
   0  -1   1       1552.13       1556.15         5.09 o                         
   0  -1   2         95.21         93.09         1.49 o                         
   0  -1   3       3558.38       3584.18         6.94 o                         
   0  -1   4       2719.24       2819.62         7.22 o                         
   0  -1   5       3128.17       3302.84         8.73 o                         
   0  -1   6        647.58        569.19         4.61 o                         
   0  -1   7        765.52        818.48         5.73 o                         
   0  -1   8       1039.84        982.90         3.99 o                         
   0  -1   9        959.22        876.02         4.34 o                         
   0  -1  10        313.32        336.64         3.33 o                         
   0  -1  11         42.83         34.05         2.59 o                         
   0  -1  12        248.10        255.90         3.85 o                         
   0  -1  13        392.51        430.18         3.84 o                         
   0  -1  14        123.65        135.80         2.95 o                         
   0  -1  15         24.88         33.74         2.52 o                         
   0  -1  16         39.96         24.51         1.61 o                         
   0  -1  17          9.64          3.09         1.23 o                         
   0  -1  18         49.97         46.90         1.78 o                         
   0  -1  19          5.40          5.70         1.16 o                         
   0  -1  20         39.67         40.13         1.69 o                         
   0   0 -17         11.87         13.87         4.21 o                         
   0   0 -16          5.57          0.47         0.77 o                         
   0   0 -15         57.18          6.21         2.09 o                         
   0   0 -14        426.49         63.07         5.81 o                         
   0   0 -13         10.52          8.08         1.54 o                         
   0   0 -12        318.98        309.98         2.46 o                         
   0   0 -11        224.03        219.18         2.07 o                         
   0   0 -10        436.06        434.40         2.17 o                         
   0   0  -9         97.82         71.55         1.16 o                         
   0   0  -8        416.04        495.28         4.86 o                         
   0   0  -7       1293.45       1418.82         6.46 o                         
   0   0  -6        334.36        347.44         4.81 o                         
   0   0  -5        357.06        356.30         5.02 o                         
   0   0  -4        252.85        277.60         3.73 o                         
   0   0  -3         79.61        104.61         1.76 o                         
   0   0  -2        313.92        309.56         1.64 o                         
   0   0  -1        280.02        269.06         1.44 o                         
   0   0   1        280.02        315.01         1.78 o                         
   0   0   2        313.92        305.31         1.84 o                         
   0   0   3         79.61         83.82         1.77 o                         
   0   0   4        252.85        204.51         3.20 o                         
   0   0   5        357.06        319.25         3.87 o                         
   0   0   6        334.36        315.66         5.50 o                         
   0   0   7       1293.45       1326.51         8.64 o                         
   0   0   8        416.04        424.14         2.60 o                         
   0   0   9         97.82         65.44         1.63 o                         
   0   0  10        436.06        393.37         2.38 o                         
   0   0  11        224.03        203.92         2.03 o                         
   0   0  12        318.98        273.79         2.30 o                         
   0   0  13         10.52          0.94         1.73 o                         
   0   0  14        426.49         31.54         5.34 o                         
   0   0  15         57.18          1.78         1.33 o                         
   0   0  16          5.57         -1.12         1.12 o                         
   0   0  17         11.87          0.51         0.91 o                         
   0   0  18         17.93         19.60         2.76 o                         
   0   0  19         24.75         30.78         2.53 o                         
   0   0  20         15.41         12.61         1.95 o                         
   0   1 -18         49.97         65.37         4.48 o                         
   0   1 -17          9.64         10.09         2.68 o                         
   0   1 -16         39.96         55.80         3.05 o                         
   0   1 -15         24.88         33.90         3.01 o                         
   0   1 -14        123.65        161.32         2.42 o                         
   0   1 -13        392.51         71.56         4.43 o                         
   0   1 -12        248.10        269.35         2.07 o                         
   0   1 -11         42.83         32.91         1.26 o                         
   0   1 -10        313.32        357.08         1.86 o                         
   0   1  -9        959.22        899.13         2.40 o                         
   0   1  -8       1039.84        955.79         2.60 o                         
   0   1  -7        765.52        814.76         6.11 o                         
   0   1  -6        647.58        580.26         4.75 o                         
   0   1  -5       3128.17       3326.14         8.56 o                         
   0   1  -4       2719.24       2830.20         6.97 o                         
   0   1  -3       3558.38       3635.91         7.79 o                         
   0   1  -2         95.21         95.13         1.68 o                         
   0   1  -1       1552.13       1826.42         9.99 o                         
   0   1   1       1409.14       1197.56         3.25 o                         
   0   1   2        115.69        106.56         2.47 o                         
   0   1   3       3761.27       3508.32        10.10 o                         
   0   1   4       2240.01       2306.54        10.47 o                         
   0   1   5       2716.34       2739.81         9.13 o                         
   0   1   6        541.77        491.21         5.09 o                         
   0   1   7        631.39        666.17         6.13 o                         
   0   1   8        879.63        747.64         4.05 o                         
   0   1   9        788.61        687.24         2.79 o                         
   0   1  10        367.94        340.70         3.11 o                         
   0   1  11         35.27         28.25         2.27 o                         
   0   1  12        295.24        247.97         3.40 o                         
   0   1  13        418.23        407.45         3.51 o                         
   0   1  14        142.28        143.53         2.76 o                         
   0   1  15         28.53         31.79         3.13 o                         
   0   1  16         32.87         45.75         3.13 o                         
   0   1  17          8.61          8.01         2.87 o                         
   0   1  18         47.54         45.22         2.87 o                         
   0   1  19          5.96          7.20         2.31 o                         
   0   1  20         32.62         39.94         2.10 o                         
   0   2 -19         33.23         39.00         3.37 o                         
   0   2 -18          6.13          6.47         2.28 o                         
   0   2 -17         50.57         70.57         2.90 o                         
   0   2 -16         45.03         51.04         3.04 o                         
   0   2 -15        364.96        515.38         4.66 o                         
   0   2 -14          9.68         18.11         2.09 o                         
   0   2 -13        302.89        374.99         2.89 o                         
   0   2 -12         12.38          8.37         1.54 o                         
   0   2 -11        216.75        231.48         1.99 o                         
   0   2 -10        544.06        565.31         2.45 o                         
   0   2  -9        400.45        371.12         1.92 o                         
   0   2  -8        123.10        121.67         1.35 o                         
   0   2  -7        296.13        296.89         1.87 o                         
   0   2  -6        851.23        795.74         2.69 o                         
   0   2  -5        407.15        353.17         2.70 o                         
   0   2  -4        656.29        602.15         2.71 o                         
   0   2  -3        139.53        141.11         4.43 o                         
   0   2  -2        616.00        661.24         6.22 o                         
   0   2  -1       6520.23       6648.04        19.97 o                         
   0   2   0       3433.96       3431.99        11.91 o                         
   0   2   1       7796.09       8069.09         9.54 o                         
   0   2   2        519.98        481.07         2.38 o                         
   0   2   3        130.49        106.31         1.52 o                         
   0   2   4        761.64        717.27         3.30 o                         
   0   2   5        347.15        268.25         2.69 o                         
   0   2   6        752.84        679.07         3.23 o                         
   0   2   7        309.29        284.44         1.71 o                         
   0   2   8        148.47        125.54         1.50 o                         
   0   2   9        348.64        294.07         1.99 o                         
   0   2  10        463.63        435.90         2.54 o                         
   0   2  11        244.11        211.10         2.17 o                         
   0   2  12         12.11          8.16         1.87 o                         
   0   2  13        258.72        282.94         2.74 o                         
   0   2  14          9.88         13.26         2.72 o                         
   0   2  15        374.07        436.30         4.23 o                         
   0   2  16         48.20         49.27         4.46 o                         
   0   2  17         47.56         55.34         4.21 o                         
   0   2  18          5.92          4.61         3.60 o                         
   0   2  19         28.32         40.18         3.33 o                         
   0   2  20         17.63         16.28         3.32 o                         
   0   3 -19         21.97         22.21         2.31 o                         
   0   3 -18         67.55         76.20         4.05 o                         
   0   3 -18         59.40         75.31         2.24 o                         
   0   3 -17          1.54          1.37         1.92 o                         
   0   3 -16         97.65        155.52         3.31 o                         
   0   3 -15         21.32         28.40         5.32 o                         
   0   3 -15          9.18         17.07         2.93 o                         
   0   3 -14         98.26        122.05         2.41 o                         
   0   3 -13         41.12         49.64         1.98 o                         
   0   3 -12        106.88        129.70         2.01 o                         
   0   3 -11         70.82         83.78         2.31 o                         
   0   3 -10         46.55         48.75         2.11 o                         
   0   3  -9        423.99        480.82         2.94 o                         
   0   3  -8         45.89         50.83         1.49 o                         
   0   3  -7        332.76        340.42         2.28 o                         
   0   3  -6        111.66        111.24         1.71 o                         
   0   3  -5        352.52        370.85         2.40 o                         
   0   3  -4        292.32        264.37         2.13 o                         
   0   3  -3       1073.61       1229.59        11.82 o                         
   0   3  -1         77.36         73.84         4.17 o                         
   0   3   2        637.55        667.99         4.98 o                         
   0   3   3       1301.83       1342.81         4.57 o                         
   0   3   4        252.34        232.53         2.71 o                         
   0   3   5        291.16        293.29         2.26 o                         
   0   3   6        135.50        120.90         1.51 o                         
   0   3   7        330.83        308.92         1.71 o                         
   0   3   8         47.31         45.93         1.61 o                         
   0   3   9        433.88        446.98         2.55 o                         
   0   3  10         48.39         44.89         1.75 o                         
   0   3  11         85.72         82.35         1.99 o                         
   0   3  12        113.04        115.18         2.11 o                         
   0   3  13         37.78         39.86         1.91 o                         
   0   3  14        100.13        100.46         2.04 o                         
   0   3  15         22.32         26.66         2.25 o                         
   0   3  16         97.84        126.37         2.33 o                         
   0   3  17          1.82          0.32         3.41 o                         
   0   3  18         58.75         60.56         2.16 o                         
   0   3  19          0.06         -1.61         1.61 o                         
   0   4 -18          5.07         10.19         2.93 o                         
   0   4 -17         15.80         23.06         1.70 o                         
   0   4 -16         20.77         38.75         2.07 o                         
   0   4 -15         82.11         93.87         3.06 o                         
   0   4 -15         30.20         41.82         2.81 o                         
   0   4 -14         18.81         26.29         3.23 o                         
   0   4 -14         18.71         23.57         3.00 o                         
   0   4 -13          7.54         14.50         3.36 o                         
   0   4 -13          2.62          0.17         2.88 o                         
   0   4 -12         15.07         19.97         2.34 o                         
   0   4 -12          5.05          2.95         2.02 o                         
   0   4 -11         18.88         26.17         1.77 o                         
   0   4 -10         14.31         15.80         1.99 o                         
   0   4  -9        122.42        157.81         2.25 o                         
   0   4  -8        227.30        265.69         2.17 o                         
   0   4  -7          3.74          4.06         1.47 o                         
   0   4  -6        449.60        509.27         2.21 o                         
   0   4  -5        113.70        146.69         1.56 o                         
   0   4  -4        369.50        377.48         1.77 o                         
   0   4  -3        171.77        188.43         1.67 o                         
   0   4  -2         93.61         88.96         1.27 o                         
   0   4  -1        245.30        270.49         1.58 o                         
   0   4   0        201.53        248.63         1.72 o                         
   0   4   1        207.03        222.00         1.64 o                         
   0   4   2        113.35        104.23         1.38 o                         
   0   4   3        203.43        219.10         1.79 o                         
   0   4   4        325.10        322.07         2.86 o                         
   0   4   5        126.69        145.62         1.61 o                         
   0   4   6        385.27        406.73         2.44 o                         
   0   4   7          4.18          7.10         1.66 o                         
   0   4   8        258.40        267.29         2.60 o                         
   0   4   9        146.41        150.76         2.44 o                         
   0   4  10         11.94          3.72         1.27 o                         
   0   4  11         16.09          4.44         1.14 o                         
   0   4  12         16.33          2.02         1.11 o                         
   0   4  13          8.14          2.48         1.21 o                         
   0   4  14         15.50          4.54         1.50 o                         
   0   4  14          0.11         -0.36         2.53 o                         
   0   4  15         87.97         34.66         2.02 o                         
   0   4  15         63.14         52.39         2.72 o                         
   0   4  16        128.30         30.15         2.88 o                         
   0   4  16        111.23        156.13         3.33 o                         
   0   4  17         57.79         52.26         2.07 o                         
   0   5 -17          3.62          7.88         3.18 o                         
   0   5 -16          1.81          2.50         1.41 o                         
   0   5 -15         22.06         39.15         1.46 o                         
   0   5 -14          4.25          6.13         3.46 o                         
   0   5 -14          3.30          2.27         2.40 o                         
   0   5 -13         28.31         39.07         4.16 o                         
   0   5 -13          0.72          0.59         2.76 o                         
   0   5 -12         85.98        104.95         4.76 o                         
   0   5 -12         82.11         85.64         3.66 o                         
   0   5 -11         20.44         35.04         3.23 o                         
   0   5 -10         56.37        108.40         2.60 o                         
   0   5  -9          8.81         13.90         2.34 o                         
   0   5  -8        232.69        266.54         2.06 o                         
   0   5  -7         26.10         11.87         1.32 o                         
   0   5  -6         59.84         15.86         1.67 o                         
   0   5  -5         28.86         36.09         2.90 o                         
   0   5  -4        208.61         42.28         3.75 o                         
   0   5  -3        244.43        258.64         1.67 o                         
   0   5  -2         11.15          9.69         1.08 o                         
   0   5  -1        133.75        153.49         1.71 o                         
   0   5   0         18.37         28.98         1.37 o                         
   0   5   1        116.16        132.43         1.56 o                         
   0   5   2         10.56          4.33         1.13 o                         
   0   5   3        221.48        187.44         2.05 o                         
   0   5   4        171.97        230.23         2.47 o                         
   0   5   5         24.72         25.21         3.31 o                         
   0   5   6         72.55         95.22         2.19 o                         
   0   5   7         21.89         34.97         2.49 o                         
   0   5   8        282.47        273.55         4.84 o                         
   0   5   9          8.60         -0.59         0.59 o                         
   0   5  10         67.53          3.67         2.44 o                         
   0   5  11         23.49          1.75         1.53 o                         
   0   5  11         20.64         26.52         3.04 o                         
   0   5  12         72.21          8.68         2.21 o                         
   0   5  12          4.71          1.86         2.67 o                         
   0   5  13         34.16         -1.56         1.56 o                         
   0   5  13         33.57         39.05         2.16 o                         
   0   5  14          1.16          1.72         1.05 o                         
   0   5  15          0.37         -0.47         1.47 o                         
   0   5  16          1.04          0.35         1.82 o                         
   0   6 -15          0.28          7.51         2.77 o                         
   0   6 -14          5.84          9.01         1.09 o                         
   0   6 -13          1.07          1.19         1.36 o                         
   0   6 -12         21.64         31.05         1.66 o                         
   0   6 -11          2.94          3.43         1.70 o                         
   0   6 -10          6.58          7.23         1.85 o                         
   0   6  -9        107.23        161.36         2.95 o                         
   0   6  -8         13.35         19.72         2.17 o                         
   0   6  -7         50.28         69.99         3.05 o                         
   0   6  -6         14.43         -0.82         2.39 o                         
   0   6  -5         68.28         16.96         2.03 o                         
   0   6  -4         77.43          4.40         2.15 o                         
   0   6  -3         58.46         56.14         2.37 o                         
   0   6  -3         27.79         -0.25         0.56 o                         
   0   6  -2         87.85          5.33         1.80 o                         
   0   6  -1         13.24          0.56         0.91 o                         
   0   6   0        189.83         37.65         2.96 o                         
   0   6   1         15.37         26.21         1.67 o                         
   0   6   2         78.90         36.55         2.20 o                         
   0   6   3         60.15         71.53         2.14 o                         
   0   6   4         76.14         83.53         2.11 o                         
   0   6   5         60.58         69.32         2.15 o                         
   0   6   6         12.08         12.78         2.28 o                         
   0   6   7         60.87         16.95         2.29 o                         
   0   6   8         16.21         20.38         2.55 o                         
   0   6   9        111.90        150.27         4.06 o                         
   0   6  10          8.32         10.87         2.75 o                         
   0   6  11         13.02         16.82         2.50 o                         
   0   6  12         31.33         32.36         1.78 o                         
   0   6  13         15.73         19.24         1.54 o                         
   0   6  14          0.68         -1.21         1.21 o                         
   0   7 -12          2.39          4.87         1.97 o                         
   0   7 -11          4.91          6.98         1.07 o                         
   0   7 -10         29.63         39.75         1.35 o                         
   0   7  -9         80.40        103.38         2.09 o                         
   0   7  -8         44.45         63.32         2.64 o                         
   0   7  -7         32.23         32.30         2.78 o                         
   0   7  -6         17.38         13.40         2.06 o                         
   0   7  -5         43.61         18.22         1.71 o                         
   0   7  -4         18.79          4.04         1.31 o                         
   0   7  -3          2.75          0.11         1.07 o                         
   0   7  -2         76.22        103.78         3.02 o                         
   0   7  -1         24.98          7.29         1.59 o                         
   0   7   0         15.58          1.04         0.87 o                         
   0   7   1         23.61          5.72         1.14 o                         
   0   7   2         62.93         35.07         1.81 o                         
   0   7   3          3.08         11.30         1.78 o                         
   0   7   4         21.37         20.23         1.71 o                         
   0   7   5         50.82         23.78         1.63 o                         
   0   7   6         18.52         29.38         2.21 o                         
   0   7   7         36.78         43.58         3.08 o                         
   0   7   8          5.63          8.06         2.38 o                         
   0   7   9         15.99         20.25         1.62 o                         
   0   7  10          4.61          8.98         1.40 o                         
   0   7  11          0.09          0.15         1.27 o                         
   0   7  12         17.46         13.98         2.33 o                         
   0   8  -7         16.71         18.21         1.33 o                         
   0   8  -6          5.89          3.93         2.49 o                         
   0   8  -6          2.39          5.84         1.70 o                         
   0   8  -5          0.30         -0.46         1.76 o                         
   0   8  -4         27.11         38.06         1.91 o                         
   0   8  -3          7.81          4.31         1.73 o                         
   0   8  -2          2.20          1.95         1.55 o                         
   0   8  -1         43.82         72.42         2.80 o                         
   0   8   0         16.97         23.39         2.39 o                         
   0   8   1         51.18         77.36         2.37 o                         
   0   8   2          1.82          8.29         1.79 o                         
   0   8   2          0.05         -0.61         1.27 o                         
   0   8   3          1.26          2.06         1.49 o                         
   0   8   4         31.92         38.97         2.03 o                         
   0   8   5          0.37         -0.28         1.92 o                         
   0   8   6          4.26          3.62         1.52 o                         
   1  -6  13          9.99         13.09         3.51 o                         
   1  -6  14         30.55         35.54         3.12 o                         
   1  -5  15         47.64         66.31         2.36 o                         
   1  -5  15          0.33         -2.26         2.83 o                         
   1  -5  16          4.65          6.29         1.79 o                         
   1  -4 -17          0.40         -1.65         1.65 o                         
   1  -4  -3         12.36         14.11         4.85 o                         
   1  -4  -2        384.22        426.72         7.64 o                         
   1  -4  -1        255.03        357.52         7.12 o                         
   1  -4   0        731.55        905.21        13.55 o                         
   1  -4   1        809.74       1088.17        11.08 o                         
   1  -4   2        264.54        371.37         7.04 o                         
   1  -4   3        441.12        531.80        11.21 o                         
   1  -4  16          0.19          0.39         3.29 o                         
   1  -4  17          2.45          0.73         1.39 o                         
   1  -4  18          2.37          1.12         1.30 o                         
   1  -3 -18         10.69         12.40         1.69 o                         
   1  -3 -17         11.37         21.75         2.30 o                         
   1  -3  -6        619.67        629.61         5.77 o                         
   1  -3  -5        711.84        814.15        10.45 o                         
   1  -3  -5        536.50        581.88         6.47 o                         
   1  -3  -4         17.27         18.13         5.44 o                         
   1  -3  -4          0.22         -1.84         1.84 o                         
   1  -3  -3        545.54        687.39         9.42 o                         
   1  -3  -3        442.47        478.33         3.62 o                         
   1  -3  -2        641.26        664.50         4.32 o                         
   1  -3  -1        297.43        331.40         3.16 o                         
   1  -3   0        127.73        123.40         2.00 o                         
   1  -3   1        120.88        115.43         4.44 o                         
   1  -3   1         48.95         20.65         0.61 o                         
   1  -3   2        312.94        364.24         5.67 o                         
   1  -3   2        211.10        206.79         3.09 o                         
   1  -3   3        588.40        668.63         6.90 o                         
   1  -3   3        188.86        178.17         3.71 o                         
   1  -3   4        489.12        541.71         9.33 o                         
   1  -3   4        125.37        128.98         4.11 o                         
   1  -3   5         20.74         36.05         2.92 o                         
   1  -3   6        654.34        736.18        11.69 o                         
   1  -3   6        213.29        274.54         7.59 o                         
   1  -3   7          1.74          1.12         3.05 o                         
   1  -3  10        151.77        186.48         3.82 o                         
   1  -3  11         28.07         38.09         3.12 o                         
   1  -3  12        107.99        143.12         3.67 o                         
   1  -3  13        184.87        217.42         4.09 o                         
   1  -3  14         23.07         31.31         2.98 o                         
   1  -3  15         70.08         85.20         3.15 o                         
   1  -3  16         48.18         59.65         2.24 o                         
   1  -3  17         39.96         37.86         3.46 o                         
   1  -3  18         14.88         13.23         2.46 o                         
   1  -3  19          0.01         -1.32         1.32 o                         
   1  -2 -18          7.94         17.07         1.96 o                         
   1  -2 -17         12.62         21.04         2.45 o                         
   1  -2  -8        144.24        156.54         3.91 o                         
   1  -2  -7        963.62       1006.44         6.98 o                         
   1  -2  -6        110.37        127.90         2.61 o                         
   1  -2  -5        193.77        156.45         2.48 o                         
   1  -2  -4          7.51          9.17         1.59 o                         
   1  -2  -3        188.23        192.54         3.08 o                         
   1  -2  -2        237.97        238.03         2.35 o                         
   1  -2  -1          0.54          3.95         1.33 o                         
   1  -2   0         37.90         25.44         0.78 o                         
   1  -2   1         74.76         60.19         1.15 o                         
   1  -2   2        367.56        382.02         5.55 o                         
   1  -2   2        367.12        396.24         2.52 o                         
   1  -2   3         21.43         23.65         1.50 o                         
   1  -2   4        300.91        342.59         2.55 o                         
   1  -2   5        206.63        225.81         2.51 o                         
   1  -2   6         46.73         31.31         1.90 o                         
   1  -2   7        939.32       1076.35         5.14 o                         
   1  -2   8          2.11         -2.64         3.05 o                         
   1  -2   9         14.49         15.45         2.56 o                         
   1  -2  10          5.07          8.04         1.94 o                         
   1  -2  11        483.42        553.20         3.77 o                         
   1  -2  12        281.77        311.56         3.27 o                         
   1  -2  13         16.76         17.39         2.29 o                         
   1  -2  14          4.83          4.01         2.17 o                         
   1  -2  15         27.93         33.85         2.42 o                         
   1  -2  16         33.45         38.09         1.96 o                         
   1  -2  17          1.70         -1.63         1.63 o                         
   1  -2  18         49.38         37.04         1.16 o                         
   1  -2  19          4.41          4.55         1.02 o                         
   1  -1 -18         16.54         20.75         1.72 o                         
   1  -1 -17          0.49         -1.45         2.23 o                         
   1  -1 -16         34.46         45.86         2.79 o                         
   1  -1 -15         93.51        115.65         3.33 o                         
   1  -1  -9          0.66          0.44         2.29 o                         
   1  -1  -8        620.18        664.79         5.16 o                         
   1  -1  -7        149.45        137.00         2.97 o                         
   1  -1  -6        633.33        568.81         4.22 o                         
   1  -1  -5        357.55        349.04         2.82 o                         
   1  -1  -4        842.99        773.97         3.37 o                         
   1  -1  -3        282.71        267.66         1.99 o                         
   1  -1  -2        217.33        227.51         1.94 o                         
   1  -1  -1         12.69         12.17         1.17 o                         
   1  -1   0         14.77         17.92         1.24 o                         
   1  -1   1         82.16         83.74         1.55 o                         
   1  -1   2         69.44         85.15         1.61 o                         
   1  -1   3       2827.75       2978.56         5.70 o                         
   1  -1   4        276.60        320.62         2.81 o                         
   1  -1   5        380.56        356.13         3.12 o                         
   1  -1   6        605.38        634.66         4.09 o                         
   1  -1   7          4.99          3.61         1.98 o                         
   1  -1   8        458.72        435.88         2.82 o                         
   1  -1   9        556.77        542.73         2.65 o                         
   1  -1  10        307.54        312.60         2.65 o                         
   1  -1  11         28.35         26.32         2.15 o                         
   1  -1  12          0.34         -0.21         2.08 o                         
   1  -1  13          7.04         13.37         2.24 o                         
   1  -1  14        336.01        341.28         3.67 o                         
   1  -1  15         22.11         13.44         1.70 o                         
   1  -1  16          0.46         -0.97         0.97 o                         
   1  -1  17         56.35          9.37         1.87 o                         
   1  -1  18          1.74          3.11         1.37 o                         
   1  -1  19         27.40         26.08         1.08 o                         
   1  -1  20          0.06         -0.67         1.41 o                         
   1   0 -18          1.02          2.47         1.13 o                         
   1   0 -17          7.35         -0.82         1.40 o                         
   1   0 -16         15.07         19.83         2.39 o                         
   1   0 -15        155.86        175.53         3.38 o                         
   1   0 -14         87.53        121.10         3.15 o                         
   1   0 -13        254.93        282.86         3.86 o                         
   1   0 -12         10.09         12.39         3.01 o                         
   1   0 -11         38.12         40.53         3.01 o                         
   1   0 -10         52.44         53.93         2.91 o                         
   1   0  -9          0.52         -2.20         2.24 o                         
   1   0  -8        346.33        288.71         1.76 o                         
   1   0  -7        388.94        420.96         3.61 o                         
   1   0  -6        345.33        322.71         3.89 o                         
   1   0  -5          2.82          0.13         2.18 o                         
   1   0  -4        243.85        214.03         2.76 o                         
   1   0  -3       1376.02       1338.32         3.87 o                         
   1   0  -2        179.84        166.29         1.74 o                         
   1   0  -1        615.81        656.69         2.06 o                         
   1   0   0        605.94        621.93         3.03 o                         
   1   0   1       2352.76       2668.83         3.88 o                         
   1   0   2        198.80        227.70         1.90 o                         
   1   0   3       2972.70       3022.63         6.11 o                         
   1   0   4        131.43        136.06         2.43 o                         
   1   0   5        752.59        747.23         4.38 o                         
   1   0   6       1854.80       1796.14         6.74 o                         
   1   0   7         49.78         52.98         2.92 o                         
   1   0   8        981.10        978.82         4.04 o                         
   1   0   9          0.96         -0.31         1.35 o                         
   1   0  10        178.51        135.96         1.86 o                         
   1   0  11         25.20         23.41         2.04 o                         
   1   0  12          6.02          4.73         2.01 o                         
   1   0  13         32.33         10.63         1.33 o                         
   1   0  14         78.71         83.85         2.80 o                         
   1   0  15          4.26          4.81         2.46 o                         
   1   0  16         64.28         50.97         2.78 o                         
   1   0  17         95.08          5.93         1.64 o                         
   1   0  18         22.95         28.30         2.33 o                         
   1   0  19         17.31         23.27         2.04 o                         
   1   0  20          0.21          1.45         1.62 o                         
   1   1 -16         41.22          1.45         1.48 o                         
   1   1 -15          3.54          2.43         1.47 o                         
   1   1 -14        131.99        159.87         2.59 o                         
   1   1 -13         87.01        105.62         1.88 o                         
   1   1 -12        149.81        164.85         2.56 o                         
   1   1 -11          7.35         11.60         1.42 o                         
   1   1 -10        275.37        249.84         1.50 o                         
   1   1  -9        134.44        142.34         1.16 o                         
   1   1  -8         47.60         47.62         1.03 o                         
   1   1  -7        327.83        264.34         1.70 o                         
   1   1  -6        177.65        192.71         2.66 o                         
   1   1  -5          9.32          5.84         1.97 o                         
   1   1  -4          0.12          0.63         1.81 o                         
   1   1  -3        665.12        672.68         2.86 o                         
   1   1  -2        827.08        832.75         2.88 o                         
   1   1  -1       4180.01       4464.40         6.43 o                         
   1   1   1         96.50        117.40         3.16 o                         
   1   1   2        594.81        564.66         5.12 o                         
   1   1   3        241.18        231.78         4.28 o                         
   1   1   4         27.41         25.97         2.08 o                         
   1   1   5          0.32          1.07         2.05 o                         
   1   1   6        725.70        670.74         4.27 o                         
   1   1   7        128.14         91.33         2.55 o                         
   1   1   8         40.61         46.99         1.43 o                         
   1   1   9        495.77        386.49         2.51 o                         
   1   1  10          1.99          1.80         1.68 o                         
   1   1  11        333.77        237.84         3.09 o                         
   1   1  12          0.07          0.58         2.04 o                         
   1   1  14          0.28          1.62         3.04 o                         
   1   1  15          0.16         -0.10         3.09 o                         
   1   1  16         49.52         25.99         2.49 o                         
   1   1  17          1.96          0.48         2.23 o                         
   1   1  18        103.89        113.20         2.57 o                         
   1   1  19          5.90          7.79         1.91 o                         
   1   1  20         29.57         27.94         1.67 o                         
   1   2 -17         14.46         12.43         3.63 o                         
   1   2 -16          1.37          0.08         3.80 o                         
   1   2 -15          1.16          0.28         0.52 o                         
   1   2 -14         21.89          1.05         1.06 o                         
   1   2 -13        267.19         40.09         4.43 o                         
   1   2 -12         47.57         58.81         1.71 o                         
   1   2 -11        135.87        138.49         1.54 o                         
   1   2 -10         39.03         41.08         1.23 o                         
   1   2  -9        546.82        538.24         1.62 o                         
   1   2  -8          7.66          8.81         0.77 o                         
   1   2  -7         83.78         84.85         1.06 o                         
   1   2  -6         96.31        103.33         2.02 o                         
   1   2  -5         38.34         40.85         1.58 o                         
   1   2  -4         90.86         84.15         1.62 o                         
   1   2  -3         50.96         49.62         1.26 o                         
   1   2  -2        602.26        650.20         2.53 o                         
   1   2  -1         40.76         42.63         1.45 o                         
   1   2   0        270.96        285.07         2.39 o                         
   1   2   1      12719.76      14261.95        12.77 o                         
   1   2   2       5287.36       5491.82         8.61 o                         
   1   2   3          2.04          3.00         1.75 o                         
   1   2   4        305.95        286.62         2.97 o                         
   1   2   5          6.46          3.38         1.95 o                         
   1   2   6          0.00          1.31         1.98 o                         
   1   2   7         82.50         67.76         1.34 o                         
   1   2   8        423.87        357.20         1.83 o                         
   1   2   9        541.37        459.15         1.96 o                         
   1   2  10          2.83          1.74         1.07 o                         
   1   2  11        117.25         90.28         1.82 o                         
   1   2  12        429.21        372.13         2.69 o                         
   1   2  13         88.90         68.35         1.87 o                         
   1   2  14          0.17         -0.80         1.62 o                         
   1   2  15         50.01         45.17         1.85 o                         
   1   2  16         28.63         35.37         2.38 o                         
   1   2  17         54.92         54.62         2.33 o                         
   1   2  18         17.74         13.68         2.83 o                         
   1   2  19         10.64         11.32         2.63 o                         
   1   2  20          0.95         -1.91         1.91 o                         
   1   3 -18          3.86          6.39         2.48 o                         
   1   3 -17         14.72         13.02         3.35 o                         
   1   3 -16          2.03          2.42         1.99 o                         
   1   3 -15          3.04          3.93         2.20 o                         
   1   3 -14          4.85          9.46         2.31 o                         
   1   3 -13         57.36         69.32         2.70 o                         
   1   3 -12        127.45         18.46         2.70 o                         
   1   3 -11        175.91         53.13         2.73 o                         
   1   3 -10         22.74         17.84         1.32 o                         
   1   3  -9         72.87         65.00         1.34 o                         
   1   3  -8        593.03        668.44         2.08 o                         
   1   3  -7         60.16         57.58         1.06 o                         
   1   3  -6        241.81        199.99         1.33 o                         
   1   3  -5         52.14         55.41         0.88 o                         
   1   3  -4        122.74        132.60         1.42 o                         
   1   3  -3        150.04        173.26         1.87 o                         
   1   3  -2         53.79         49.74         1.95 o                         
   1   3  -1        468.01        435.07         7.01 o                         
   1   3   0         16.18         21.77         1.17 o                         
   1   3   1       1081.81       1046.66         4.50 o                         
   1   3   2         24.28         21.97         1.70 o                         
   1   3   3        198.46        202.44         1.82 o                         
   1   3   4        252.31        247.55         1.49 o                         
   1   3   5         67.23         65.96         1.06 o                         
   1   3   6        181.18        176.86         1.46 o                         
   1   3   7        117.84        114.34         1.20 o                         
   1   3   8        185.73        150.13         1.40 o                         
   1   3   9        201.22        192.05         1.76 o                         
   1   3  10         83.41         72.45         1.54 o                         
   1   3  11         90.69         79.17         1.59 o                         
   1   3  12        129.13        116.83         1.75 o                         
   1   3  13         96.57         90.27         1.66 o                         
   1   3  14         12.32         10.46         1.73 o                         
   1   3  15         92.89         87.75         1.97 o                         
   1   3  16          0.26          0.42         1.52 o                         
   1   3  17          1.59          1.82         1.81 o                         
   1   3  18          0.76          0.41         1.55 o                         
   1   3  19          4.88          2.67         1.16 o                         
   1   4 -17          9.65         14.71         2.58 o                         
   1   4 -16          7.74         10.10         1.71 o                         
   1   4 -15          0.04          2.52         2.01 o                         
   1   4 -14         70.93         93.67         2.67 o                         
   1   4 -13          3.54          3.72         1.91 o                         
   1   4 -12        309.93        404.69         3.31 o                         
   1   4 -11          0.19         -0.14         1.90 o                         
   1   4 -10         86.83         13.60         2.04 o                         
   1   4  -9         66.80         26.76         1.70 o                         
   1   4  -8         72.64         87.12         1.22 o                         
   1   4  -7         57.04         52.32         1.12 o                         
   1   4  -6         17.08         18.18         0.87 o                         
   1   4  -5        222.89        258.76         1.28 o                         
   1   4  -4          0.06          0.21         0.98 o                         
   1   4  -3          4.63          5.06         0.92 o                         
   1   4  -2          3.87          2.95         0.93 o                         
   1   4  -1          0.29         -0.12         1.00 o                         
   1   4   0        203.79        209.64         1.36 o                         
   1   4   1        131.48        149.77         1.38 o                         
   1   4   2       3875.31       3847.82         4.68 o                         
   1   4   3        459.42        463.51         2.16 o                         
   1   4   4         29.45         27.16         1.08 o                         
   1   4   5          9.89         12.48         1.06 o                         
   1   4   6        114.78        130.35         1.87 o                         
   1   4   7         17.13         24.23         1.61 o                         
   1   4   8         35.19         13.24         1.16 o                         
   1   4   9        195.79         36.23         3.07 o                         
   1   4  10          5.43         -1.18         1.22 o                         
   1   4  11          7.68          1.29         0.74 o                         
   1   4  12         38.78          1.04         1.24 o                         
   1   4  13         90.25          7.81         1.75 o                         
   1   4  14         54.76         17.79         1.41 o                         
   1   4  15          0.70         -1.04         1.04 o                         
   1   4  16         32.64         36.99         1.66 o                         
   1   4  17          7.51          6.57         1.21 o                         
   1   5 -16          8.53         11.97         2.37 o                         
   1   5 -15          3.00          4.71         1.56 o                         
   1   5 -14         25.60         42.38         1.55 o                         
   1   5 -13         27.98         41.67         1.86 o                         
   1   5 -12         29.90         31.46         2.00 o                         
   1   5 -11          2.01          5.72         2.01 o                         
   1   5 -10          1.11          0.59         1.99 o                         
   1   5  -9         46.23         36.66         2.60 o                         
   1   5  -8         29.66          2.63         1.27 o                         
   1   5  -7        192.88         44.14         3.29 o                         
   1   5  -6         84.57         82.65         1.46 o                         
   1   5  -5         69.67         40.67         1.53 o                         
   1   5  -4         24.02         31.23         1.11 o                         
   1   5  -3          4.84          1.67         1.00 o                         
   1   5  -2        171.56        200.43         3.55 o                         
   1   5  -2          1.84          3.70         1.37 o                         
   1   5  -1        131.54        118.99         3.27 o                         
   1   5  -1         12.98          7.53         1.39 o                         
   1   5   0         72.38        103.80         3.24 o                         
   1   5   0         39.72         51.61         1.75 o                         
   1   5   1        154.88        162.70         3.51 o                         
   1   5   1        144.21        162.87         2.06 o                         
   1   5   2        206.45        245.53         1.73 o                         
   1   5   3        209.75        266.27         1.98 o                         
   1   5   4         87.93        105.15         1.81 o                         
   1   5   5        137.80        145.47         1.99 o                         
   1   5   6         31.91         40.12         1.83 o                         
   1   5   7         79.13         92.10         2.06 o                         
   1   5   8          9.03         10.68         1.79 o                         
   1   5   9          1.00          1.71         2.30 o                         
   1   5  10          8.49          6.47         2.28 o                         
   1   5  11         35.33         26.14         2.34 o                         
   1   5  12         48.00         48.97         2.31 o                         
   1   5  13          0.34          0.03         1.92 o                         
   1   5  14         43.68         47.57         1.94 o                         
   1   5  15          9.75          5.97         2.33 o                         
   1   5  16         47.83         57.20         2.14 o                         
   1   6 -14          3.36          1.04         1.20 o                         
   1   6 -13         26.00         45.05         1.72 o                         
   1   6 -12          3.94          5.32         1.71 o                         
   1   6 -11         18.91         26.98         2.04 o                         
   1   6 -10          0.01         -0.36         2.08 o                         
   1   6  -9          8.58          8.35         1.88 o                         
   1   6  -8         27.05         26.12         2.08 o                         
   1   6  -7          0.59          1.59         1.97 o                         
   1   6  -6         82.18          2.19         2.28 o                         
   1   6  -5        202.92        245.82         5.09 o                         
   1   6  -5        177.26          4.51         2.96 o                         
   1   6  -4         37.76         16.85         2.03 o                         
   1   6  -4         21.83          0.82         0.93 o                         
   1   6  -3        215.81        288.13         3.24 o                         
   1   6  -3         13.43          4.24         1.48 o                         
   1   6  -2         16.30         21.07         3.16 o                         
   1   6  -2         10.54         12.51         1.79 o                         
   1   6  -1          6.93         13.26         2.34 o                         
   1   6  -1          5.74          8.60         2.11 o                         
   1   6   0        224.82        338.59         4.49 o                         
   1   6   0        123.38        142.62         2.26 o                         
   1   6   1          6.17         10.38         2.48 o                         
   1   6   1          1.46          2.35         1.65 o                         
   1   6   2         15.67         16.80         2.53 o                         
   1   6   2          7.00          2.92         1.52 o                         
   1   6   3        257.21        371.33         4.90 o                         
   1   6   3        246.17         28.99         3.01 o                         
   1   6   4         37.32         68.30         3.79 o                         
   1   6   4         19.37          0.07         1.02 o                         
   1   6   5         31.21         42.02         2.30 o                         
   1   6   6         11.23         16.20         2.28 o                         
   1   6   7         30.66         21.25         2.28 o                         
   1   6   8         14.40         20.93         2.29 o                         
   1   6   9         22.39         19.25         2.23 o                         
   1   6  10         15.24         17.29         2.12 o                         
   1   6  11          5.82          5.04         1.89 o                         
   1   6  12          4.94          4.82         1.74 o                         
   1   6  13          4.80          6.57         1.54 o                         
   1   6  14          0.10          0.14         1.21 o                         
   1   6  15          6.86         13.10         2.44 o                         
   1   7 -12          2.00          7.81         1.59 o                         
   1   7 -11         30.80         37.34         1.19 o                         
   1   7 -10          1.05          2.52         1.27 o                         
   1   7  -9         33.59         42.55         1.58 o                         
   1   7  -8          1.86          2.20         1.52 o                         
   1   7  -7          0.47          0.70         1.54 o                         
   1   7  -6         15.35         27.26         3.81 o                         
   1   7  -6          0.09          0.95         2.77 o                         
   1   7  -5          4.27          7.44         2.59 o                         
   1   7  -4         49.22         73.92         2.41 o                         
   1   7  -3         93.69         29.75         3.17 o                         
   1   7  -3         93.57         -0.72         0.94 o                         
   1   7  -2         17.24          4.57         1.43 o                         
   1   7  -2         15.74         -0.85         1.33 o                         
   1   7  -1         13.56          8.28         1.51 o                         
   1   7  -1          3.38         -1.11         2.31 o                         
   1   7   0         14.64          4.20         1.21 o                         
   1   7   0          8.03          8.88         2.03 o                         
   1   7   1         15.16          4.49         1.22 o                         
   1   7   1         12.37         18.30         2.05 o                         
   1   7   2         14.77         19.58         2.43 o                         
   1   7   2          1.83          0.53         0.67 o                         
   1   7   3         77.07        148.18         2.80 o                         
   1   7   3          0.14          3.61         3.04 o                         
   1   7   4         57.04         95.01         2.63 o                         
   1   7   4         51.14         67.09         3.43 o                         
   1   7   5          4.52          3.17         2.29 o                         
   1   7   5          3.10          8.60         2.88 o                         
   1   7   6         18.57         25.75         1.92 o                         
   1   7   7         10.53         19.67         2.81 o                         
   1   7   8          4.57          6.89         2.37 o                         
   1   7   9         34.73         34.20         2.44 o                         
   1   7  10          6.54          4.63         2.00 o                         
   1   7  11          2.10          5.13         1.29 o                         
   1   7  12         11.15         11.50         1.70 o                         
   1   8  -8         11.15         16.93         2.53 o                         
   1   8  -7          1.73          6.36         2.98 o                         
   1   8  -6          2.61          2.93         2.08 o                         
   1   8  -5          8.91         15.77         3.03 o                         
   1   8  -4         41.72         66.14         3.37 o                         
   1   8  -3         26.15         40.60         3.19 o                         
   1   8  -2          8.56         28.85         2.10 o                         
   1   8  -1          0.69          0.58         2.83 o                         
   1   8   0          8.33         25.37         2.92 o                         
   1   8   0          4.57          7.00         1.32 o                         
   1   8   1          0.77          2.97         1.48 o                         
   1   8   1          0.62         -0.13         1.57 o                         
   1   8   2          7.80         25.52         1.65 o                         
   1   8   2          2.38          3.22         1.89 o                         
   1   8   3         22.34         30.82         1.66 o                         
   1   8   3          2.60          2.39         2.03 o                         
   1   8   4         34.81         40.87         1.66 o                         
   1   8   5         10.80         16.35         1.59 o                         
   1   8   6          6.07          5.94         1.22 o                         
   1   8   7          0.11         -0.63         1.11 o                         
   2  -6  13          4.41          2.83         2.23 o                         
   2  -6  14         22.63         40.08         3.25 o                         
   2  -5  15         26.09         39.44         1.33 o                         
   2  -5  16          0.02         -1.31         1.31 o                         
   2  -4 -16          7.21          6.60         2.04 o                         
   2  -4 -15         38.66         64.35         2.59 o                         
   2  -4  10        133.37        194.97         3.94 o                         
   2  -4  11          5.52          4.50         2.90 o                         
   2  -4  12          1.82          4.07         2.64 o                         
   2  -4  13          0.81          3.39         2.47 o                         
   2  -4  17         16.06         24.11         1.33 o                         
   2  -4  18         12.61         13.21         2.03 o                         
   2  -3 -17          0.00          0.60         1.81 o                         
   2  -3  -4          5.54          4.10         2.78 o                         
   2  -3  -3          5.01         10.46         1.91 o                         
   2  -3  -2        462.11        456.02         3.77 o                         
   2  -3  -1        119.51        131.07         1.96 o                         
   2  -3   0        915.06       1095.71         7.14 o                         
   2  -3   1          0.32          4.49         2.40 o                         
   2  -3   2         43.83         48.23         2.30 o                         
   2  -3   3         57.47        101.32         3.29 o                         
   2  -3   4         62.37         95.78         3.41 o                         
   2  -3   5          2.68         -4.02         4.02 o                         
   2  -3   6         11.06          9.95         4.41 o                         
   2  -3   9          6.77          8.35         2.58 o                         
   2  -3  10         47.88         66.27         3.00 o                         
   2  -3  11          0.27          1.01         2.07 o                         
   2  -3  12        427.09        560.59         3.91 o                         
   2  -3  13        118.38        164.04         2.68 o                         
   2  -3  14          7.81         11.61         2.02 o                         
   2  -3  15          9.98          7.53         2.80 o                         
   2  -3  16          1.82          2.69         2.55 o                         
   2  -3  17          0.42          1.01         1.73 o                         
   2  -3  18         14.41         15.44         2.00 o                         
   2  -3  19         12.62         17.98         1.69 o                         
   2  -2 -18          7.14          9.28         1.64 o                         
   2  -2 -17         15.07         21.88         2.27 o                         
   2  -2 -16         48.34         12.36         2.18 o                         
   2  -2  -6        198.52        236.50         3.80 o                         
   2  -2  -5          0.39          0.23         1.83 o                         
   2  -2  -4         46.56         49.99         2.01 o                         
   2  -2  -3        321.66        271.21         2.02 o                         
   2  -2  -2        301.35        290.39         1.88 o                         
   2  -2  -1        502.66        509.83         2.37 o                         
   2  -2   0        880.88        983.19         3.25 o                         
   2  -2   1        109.87        123.68         1.94 o                         
   2  -2   2        309.96        352.31         2.21 o                         
   2  -2   3        376.35        425.51         2.89 o                         
   2  -2   4         19.77         24.19         1.74 o                         
   2  -2   5        376.89        459.19         3.43 o                         
   2  -2   6        100.49        128.48         2.45 o                         
   2  -2   7        493.36        616.35         6.08 o                         
   2  -2   8         60.19         39.06         3.16 o                         
   2  -2  10        208.67        192.64         3.87 o                         
   2  -2  11         12.45         11.18         2.24 o                         
   2  -2  12        396.49        456.67         3.93 o                         
   2  -2  13         46.49         45.91         2.60 o                         
   2  -2  14         15.81         15.42         2.36 o                         
   2  -2  15         64.37         60.96         2.66 o                         
   2  -2  16         40.74         42.85         2.43 o                         
   2  -2  17         46.72         23.45         1.55 o                         
   2  -2  18          1.95          2.18         1.71 o                         
   2  -2  19         12.80         11.90         0.98 o                         
   2  -1 -18          0.61          0.84         1.81 o                         
   2  -1 -17         64.64         95.54         2.79 o                         
   2  -1 -16         12.51          2.75         1.05 o                         
   2  -1 -15          1.60         -1.06         1.06 o                         
   2  -1 -14          0.04          0.47         2.85 o                         
   2  -1  -7         31.32         30.66         1.94 o                         
   2  -1  -6         23.01         26.63         1.80 o                         
   2  -1  -5        269.18        268.02         2.65 o                         
   2  -1  -4         61.20         59.88         1.76 o                         
   2  -1  -3        169.62        212.60         2.20 o                         
   2  -1  -2        727.94        831.78         3.12 o                         
   2  -1  -1       1374.99       1343.41         2.92 o                         
   2  -1   0        302.35        398.02         1.58 o                         
   2  -1   1       1821.05       2227.56         4.00 o                         
   2  -1   2        991.93       1107.21         4.06 o                         
   2  -1   3         26.47         28.02         1.82 o                         
   2  -1   4        208.14        206.24         2.66 o                         
   2  -1   5          7.70          9.42         2.09 o                         
   2  -1   6         31.24         28.01         2.13 o                         
   2  -1   7        406.57        509.49         4.10 o                         
   2  -1   8        240.76        271.73         3.44 o                         
   2  -1   9         11.33          5.53         2.50 o                         
   2  -1  10          0.10          3.02         3.00 o                         
   2  -1  11        651.05        639.11         4.36 o                         
   2  -1  12         26.75         30.88         2.44 o                         
   2  -1  13        253.41        281.95         3.48 o                         
   2  -1  14          0.36          1.89         2.49 o                         
   2  -1  15         55.16         51.63         2.73 o                         
   2  -1  16          8.77          1.17         0.88 o                         
   2  -1  17          0.42         -0.19         2.29 o                         
   2  -1  18         12.61         15.67         2.05 o                         
   2  -1  19          0.17         -0.73         0.98 o                         
   2  -1  20         22.51         21.58         1.45 o                         
   2   0 -18         40.12         58.01         1.78 o                         
   2   0 -17          1.10          1.40         2.12 o                         
   2   0 -16         18.38         24.55         2.45 o                         
   2   0 -15          0.46         -0.56         0.56 o                         
   2   0 -14         12.81          0.25         0.94 o                         
   2   0 -13        160.20         39.81         3.46 o                         
   2   0 -12         18.51         27.94         2.89 o                         
   2   0  -8        150.67        145.79         2.71 o                         
   2   0  -7        153.17        137.93         2.51 o                         
   2   0  -6        719.70        816.38         6.40 o                         
   2   0  -5       1628.20       1663.27         7.88 o                         
   2   0  -4        754.53        695.19         4.24 o                         
   2   0  -3         87.79         98.45         2.04 o                         
   2   0  -2       1672.68       1929.06         4.34 o                         
   2   0  -1        346.52        429.53         3.79 o                         
   2   0   0        101.10        108.84         2.70 o                         
   2   0   1          6.14          5.34         1.24 o                         
   2   0   2       1197.87       1199.89         3.94 o                         
   2   0   3       1271.73       1423.77         4.92 o                         
   2   0   4        165.59        182.87         2.65 o                         
   2   0   5        195.86        216.81         3.03 o                         
   2   0   6         30.49         31.88         2.34 o                         
   2   0   7          0.55          1.65         2.20 o                         
   2   0   8        347.00        432.68         4.07 o                         
   2   0   9          0.28          6.97         2.72 o                         
   2   0  10         59.05         50.05         3.23 o                         
   2   0  11         73.18         59.37         2.36 o                         
   2   0  12        255.96        251.61         3.20 o                         
   2   0  13         36.34         31.48         2.50 o                         
   2   0  14         66.43         60.67         2.73 o                         
   2   0  15          0.56          0.05         2.41 o                         
   2   0  16         67.08         80.29         2.83 o                         
   2   0  17          6.22          6.40         2.38 o                         
   2   0  18          0.23          0.21         2.17 o                         
   2   0  19          6.93          8.91         1.89 o                         
   2   0  20          4.60          3.08         1.54 o                         
   2   1 -17         36.07         46.44         1.83 o                         
   2   1 -16         23.27         32.32         2.38 o                         
   2   1 -15         15.06         20.86         2.55 o                         
   2   1 -14          2.81          0.99         2.51 o                         
   2   1 -13        132.33          5.73         3.02 o                         
   2   1 -12         31.54          5.92         1.45 o                         
   2   1 -11         67.68         65.96         1.83 o                         
   2   1 -10          9.81          7.87         1.52 o                         
   2   1  -9        218.74        151.77         1.83 o                         
   2   1  -8        268.82        229.13         2.24 o                         
   2   1  -7        270.94        310.64         3.17 o                         
   2   1  -6        373.89        379.54         3.19 o                         
   2   1  -5        130.46        123.72         1.66 o                         
   2   1  -4       1155.42       1172.27         4.71 o                         
   2   1  -3        213.80        225.77         2.64 o                         
   2   1  -2          2.40          1.72         2.21 o                         
   2   1  -1         34.98         30.68         2.32 o                         
   2   1   0        139.14        171.71         5.45 o                         
   2   1   1          8.00          6.85         2.61 o                         
   2   1   2        253.09        242.95         3.52 o                         
   2   1   3        979.55        940.06         7.04 o                         
   2   1   4       1277.53       1340.51         6.06 o                         
   2   1   5         76.00         71.01         2.79 o                         
   2   1   6         91.65         92.07         2.72 o                         
   2   1   7          0.38         -0.01         2.26 o                         
   2   1   8        285.77        263.89         2.47 o                         
   2   1   9         54.62         52.51         1.56 o                         
   2   1  10          0.63          2.11         1.84 o                         
   2   1  11          0.10          0.50         2.61 o                         
   2   1  12        134.00        116.38         3.36 o                         
   2   2 -16         20.59         -0.14         1.31 o                         
   2   2 -15          1.10          3.99         1.73 o                         
   2   2 -14        135.77        139.19         2.62 o                         
   2   2 -13         16.86         21.02         2.16 o                         
   2   2 -12        145.83        181.99         2.84 o                         
   2   2 -11         60.13         64.60         3.33 o                         
   2   2 -11         58.81          4.56         1.96 o                         
   2   2 -10          7.57         11.41         3.04 o                         
   2   2 -10          4.56          6.94         1.52 o                         
   2   2  -9         30.56         39.81         3.06 o                         
   2   2  -9          7.38          7.47         1.70 o                         
   2   2  -8        342.59        326.18         2.32 o                         
   2   2  -8         92.79         80.74         2.35 o                         
   2   2  -7        190.04        151.16         1.92 o                         
   2   2  -7        108.25         96.34         2.20 o                         
   2   2  -6        174.49        145.64         1.60 o                         
   2   2  -6          7.57          2.09         3.32 o                         
   2   2  -5       1434.01       1329.06         3.43 o                         
   2   2  -5       1227.34       1316.68        13.17 o                         
   2   2  -4        271.82        233.32         3.30 o                         
   2   2  -3        571.93        515.84         4.63 o                         
   2   2  -2        452.81        476.32         4.45 o                         
   2   2  -1        421.95        424.97         4.14 o                         
   2   2   0        288.43        302.90         3.40 o                         
   2   2   1        237.19        235.56         3.37 o                         
   2   2   2        387.12        389.72         4.05 o                         
   2   2   2        124.13        148.43         4.75 o                         
   2   2   3        398.43        398.54         3.72 o                         
   2   2   4        476.28        404.17         4.49 o                         
   2   2   4         18.79         23.05         4.28 o                         
   2   2   5        239.96        210.84         2.94 o                         
   2   2   5         50.90         37.91         2.63 o                         
   2   2   6       1260.39       1210.46         5.07 o                         
   2   2   6        251.39        257.49         3.95 o                         
   2   2   7        209.26        193.12         2.33 o                         
   2   2   7        203.04        201.97         2.17 o                         
   2   2   8        188.48        153.66         1.83 o                         
   2   2   8         99.48         82.68         2.79 o                         
   2   2   9        380.14        381.09         3.02 o                         
   2   2   9        303.86        266.82         2.86 o                         
   2   2  10         34.26         39.20         3.44 o                         
   2   2  10         28.20         29.39         1.71 o                         
   2   2  11          3.67          3.45         1.44 o                         
   2   2  12          1.61          0.82         1.98 o                         
   2   2  13         49.69         35.22         2.26 o                         
   2   2  14         23.21         20.27         2.26 o                         
   2   2  15         80.30         68.05         2.55 o                         
   2   2  16          3.26          3.93         2.10 o                         
   2   2  17          0.12          0.68         2.00 o                         
   2   2  18         55.84         54.73         3.10 o                         
   2   2  19          0.01         -0.11         1.55 o                         
   2   2  20         12.66          4.12         1.21 o                         
   2   3 -16         12.36         21.20         3.01 o                         
   2   3 -15         28.72         -0.90         1.29 o                         
   2   3 -15          4.37         12.62         3.64 o                         
   2   3 -14         47.24          3.10         1.93 o                         
   2   3 -13         30.63         45.20         2.96 o                         
   2   3 -13         27.92         30.83         4.43 o                         
   2   3 -12         33.33         40.92         3.24 o                         
   2   3 -12         19.55         20.49         4.30 o                         
   2   3 -11        143.80        158.16         2.54 o                         
   2   3 -10          6.79          2.27         1.14 o                         
   2   3  -9         56.31         57.13         1.41 o                         
   2   3  -8         55.07         55.36         1.52 o                         
   2   3  -7         12.55          9.56         1.40 o                         
   2   3  -6        914.62        923.25         2.68 o                         
   2   3  -5          4.11          3.32         1.03 o                         
   2   3  -4        301.34        293.30         1.47 o                         
   2   3  -3        363.97        350.65         1.71 o                         
   2   3  -2        562.83        558.81         2.02 o                         
   2   3  -1         80.67         63.71         1.28 o                         
   2   3   0        683.43        721.75         2.40 o                         
   2   3   1        574.26        556.10         2.28 o                         
   2   3   2         66.53         50.30         1.25 o                         
   2   3   3        488.95        446.64         1.92 o                         
   2   3   4        301.15        269.06         1.57 o                         
   2   3   5        363.49        364.42         1.81 o                         
   2   3   6          4.11          4.89         1.25 o                         
   2   3   7        866.96        823.15         3.24 o                         
   2   3   8         10.90          7.98         1.29 o                         
   2   3   9         66.55         62.42         1.54 o                         
   2   3  10         65.98         60.78         1.64 o                         
   2   3  11          8.25          8.84         1.93 o                         
   2   3  11          8.22          4.09         2.36 o                         
   2   3  12        124.89        137.27         2.27 o                         
   2   3  13         32.83         33.71         2.56 o                         
   2   3  13         16.76         12.93         2.75 o                         
   2   3  14         26.24         32.22         3.75 o                         
   2   3  14          3.29          3.68         1.83 o                         
   2   3  15          2.58          2.43         1.93 o                         
   2   3  16         29.62         24.06         1.94 o                         
   2   3  17         50.17         41.50         1.86 o                         
   2   3  18          7.39          7.12         1.41 o                         
   2   3  19         42.28         32.80         1.45 o                         
   2   4 -16         12.47         16.61         3.10 o                         
   2   4 -15         40.55         61.07         4.23 o                         
   2   4 -14         12.93         14.59         4.66 o                         
   2   4 -13         39.53          7.54         1.74 o                         
   2   4 -12         85.07         17.37         2.54 o                         
   2   4 -11        200.45        159.86         2.55 o                         
   2   4 -10         28.86         37.19         2.12 o                         
   2   4  -9        487.05        561.72         3.39 o                         
   2   4  -8        128.52         44.14         2.32 o                         
   2   4  -7         16.35         22.38         1.55 o                         
   2   4  -6        138.12        140.38         1.93 o                         
   2   4  -5        163.28        169.95         1.98 o                         
   2   4  -4         76.07         91.76         1.73 o                         
   2   4  -3         81.43         85.66         1.64 o                         
   2   4  -2       1136.91       1116.58         3.41 o                         
   2   4  -1       1043.40       1062.41         4.19 o                         
   2   4   0        155.73        150.88         3.52 o                         
   2   4   1        157.02        154.62         1.97 o                         
   2   4   2       1162.69       1237.88         3.46 o                         
   2   4   3       1301.39       1411.41         3.64 o                         
   2   4   4         87.51         94.53         1.66 o                         
   2   4   5         65.06         70.47         1.78 o                         
   2   4   6        196.94        212.43         2.51 o                         
   2   4   7        114.58         98.26         2.70 o                         
   2   4   8         15.66         18.78         2.42 o                         
   2   4   9        107.36        111.11         2.84 o                         
   2   4  10        533.70        522.40         4.02 o                         
   2   4  11         34.27          1.82         1.30 o                         
   2   4  12        202.95          0.55         3.38 o                         
   2   4  13         90.71          4.30         1.74 o                         
   2   4  14         35.78          2.29         1.15 o                         
   2   4  15         13.59          1.21         1.34 o                         
   2   4  16         38.37          2.24         1.53 o                         
   2   5 -15          7.74          9.31         2.87 o                         
   2   5 -14          0.57          0.19         3.58 o                         
   2   5 -13         12.29         17.96         2.48 o                         
   2   5 -12        136.56        191.87         2.84 o                         
   2   5 -11          9.40          1.40         1.04 o                         
   2   5 -10        213.25         37.96         3.81 o                         
   2   5  -9          6.18          1.77         1.86 o                         
   2   5  -8        105.15        130.56         2.55 o                         
   2   5  -7        132.91         28.18         2.79 o                         
   2   5  -6         18.36         13.11         1.53 o                         
   2   5  -5          5.51          6.70         1.70 o                         
   2   5  -4         64.57         85.21         2.12 o                         
   2   5  -3        328.85        380.19         3.03 o                         
   2   5  -2        248.14        275.43         2.67 o                         
   2   5  -1        124.74        161.20         2.31 o                         
   2   5   0        173.92        207.72         2.21 o                         
   2   5   1        177.85        222.45         3.07 o                         
   2   5   2        104.25        125.38         2.71 o                         
   2   5   3        298.16        368.81         2.60 o                         
   2   5   4        370.78        440.12         2.78 o                         
   2   5   5         65.27         75.82         2.32 o                         
   2   5   6          6.64          6.84         2.46 o                         
   2   5   7         20.12         28.80         2.69 o                         
   2   5   8        150.73        206.56         2.94 o                         
   2   5   9        113.34        125.17         3.15 o                         
   2   5  10          7.19          9.18         2.58 o                         
   2   5  11        193.63        252.63         3.61 o                         
   2   5  12          7.89         11.07         2.34 o                         
   2   5  13        141.77        155.72         2.74 o                         
   2   5  14         10.41         16.57         3.03 o                         
   2   5  15          0.68         -1.89         2.45 o                         
   2   6 -14          3.51         10.68         3.70 o                         
   2   6 -13         28.64         47.27         3.13 o                         
   2   6 -12          3.13          5.51         1.71 o                         
   2   6 -11         77.85        122.79         2.48 o                         
   2   6 -10        101.46        140.07         2.80 o                         
   2   6  -9         62.74         13.37         2.00 o                         
   2   6  -8         17.51          4.63         1.26 o                         
   2   6  -7         62.44         18.92         2.06 o                         
   2   6  -6         18.23          2.15         1.04 o                         
   2   6  -5         14.50          3.61         1.27 o                         
   2   6  -4         42.78         46.89         1.90 o                         
   2   6  -3        311.94        346.33         3.17 o                         
   2   6  -2        743.08        822.15         4.40 o                         
   2   6  -1        180.62        245.71         2.40 o                         
   2   6   0        267.38        372.07         2.92 o                         
   2   6   1        233.47        305.79         2.74 o                         
   2   6   2        150.06        175.21         2.31 o                         
   2   6   3        898.28       1120.04         6.81 o                         
   2   6   4        373.07        421.10         6.21 o                         
   2   6   5         43.76         43.63         2.29 o                         
   2   6   6         17.03         21.67         2.28 o                         
   2   6   7         16.81         18.57         2.24 o                         
   2   6   8         51.50         72.06         2.95 o                         
   2   6   9         19.86         20.03         2.55 o                         
   2   6  10         64.16         75.22         2.74 o                         
   2   6  11        106.34        113.13         2.73 o                         
   2   6  12         64.41         95.53         2.42 o                         
   2   6  13          2.75          2.91         1.68 o                         
   2   6  14         33.88         39.90         2.35 o                         
   2   7 -11         22.43          3.24         2.37 o                         
   2   7 -10          0.70          0.43         1.56 o                         
   2   7  -9         45.64         65.60         2.46 o                         
   2   7  -8          9.93          9.84         1.96 o                         
   2   7  -7         17.85         27.38         2.19 o                         
   2   7  -6        180.01         40.47         3.47 o                         
   2   7  -5         64.54         27.84         1.76 o                         
   2   7  -4          5.73          5.77         1.12 o                         
   2   7  -3         21.73         15.40         1.48 o                         
   2   7  -2         93.94        131.66         1.93 o                         
   2   7  -1         19.61         30.04         1.61 o                         
   2   7   0         11.42         21.16         1.68 o                         
   2   7   1         13.30         27.28         1.61 o                         
   2   7   2         16.48         23.20         2.00 o                         
   2   7   3        112.85        112.38         2.17 o                         
   2   7   4         17.95         33.61         3.50 o                         
   2   7   5          6.88         22.73         3.65 o                         
   2   7   6         65.70         83.49         2.82 o                         
   2   7   7        152.05        226.10         4.68 o                         
   2   7   8         15.49         25.88         2.24 o                         
   2   7   9          8.18          8.12         1.92 o                         
   2   7  10         38.27         52.34         1.99 o                         
   2   7  11          0.58          0.20         1.48 o                         
   2   7  12         20.51         17.84         1.69 o                         
   2   8  -7          3.10         10.64         3.22 o                         
   2   8  -6         14.29         19.24         1.60 o                         
   2   8  -5         16.65         30.23         1.69 o                         
   2   8  -4         24.24         15.25         1.49 o                         
   2   8  -3        137.22        165.92         2.37 o                         
   2   8  -2          1.28         -0.37         1.14 o                         
   2   8  -1         17.59         23.49         1.06 o                         
   2   8   0          0.03         -0.17         1.37 o                         
   2   8   1          0.03          2.59         1.53 o                         
   2   8   2         21.09         31.09         1.68 o                         
   2   8   3          1.53          1.19         1.34 o                         
   2   8   4        154.92        246.90         2.15 o                         
   2   8   5         29.26         23.08         1.73 o                         
   2   8   6         19.60         40.76         2.39 o                         
   2   8   7         12.90         15.78         2.18 o                         
   2   8   8          3.19         10.59         2.15 o                         
   3  -5 -12         22.57         46.92         2.23 o                         
   3  -4 -15         40.93         61.01         1.80 o                         
   3  -4 -14         19.44         33.11         2.49 o                         
   3  -4 -13         30.55         71.21         3.13 o                         
   3  -4  11         26.68         50.96         4.31 o                         
   3  -4  12         52.11        101.71         4.30 o                         
   3  -4  13         13.86         23.76         3.59 o                         
   3  -4  14         37.60         71.03         3.37 o                         
   3  -3 -16         39.47         93.54         2.94 o                         
   3  -3 -15         40.17         70.37         2.13 o                         
   3  -3 -14         18.22         33.84         3.45 o                         
   3  -3 -13         55.53        111.15         4.40 o                         
   3  -3  10        618.97        932.62         8.19 o                         
   3  -3  11         25.62         42.49         4.07 o                         
   3  -3  12        165.75        216.96         3.89 o                         
   3  -3  13         32.24         41.98         2.97 o                         
   3  -3  14          3.70         10.37         2.64 o                         
   3  -3  15         48.06         83.11         2.72 o                         
   3  -3  16         21.08         33.70         3.44 o                         
   3  -3  17         39.08         46.23         3.14 o                         
   3  -2 -16         94.35        153.47         2.81 o                         
   3  -2 -15         18.23         24.39         2.24 o                         
   3  -2 -14        278.49        516.10         6.67 o                         
   3  -2 -13         36.99         69.63         4.56 o                         
   3  -2  -3        877.16       1040.59         8.53 o                         
   3  -2  -2        214.96        270.95         4.36 o                         
   3  -2  -1         54.31        108.20         3.20 o                         
   3  -2   0        361.61        574.97         4.92 o                         
   3  -2   1        263.23        346.22         5.01 o                         
   3  -2   2        329.66        379.66         5.14 o                         
   3  -2   3         65.19         84.59         3.43 o                         
   3  -2   4        214.83        232.18         4.12 o                         
   3  -2   5        894.78       1068.46        11.71 o                         
   3  -2   6        199.05        225.56         6.76 o                         
   3  -2  11        504.29        629.31         7.99 o                         
   3  -2  12        107.66        142.79         3.98 o                         
   3  -2  13         25.57         39.70         3.39 o                         
   3  -2  14         40.03         65.78         3.44 o                         
   3  -2  15         32.81         48.42         3.21 o                         
   3  -2  16        249.61        366.73         4.32 o                         
   3  -2  17         15.00          8.18         1.48 o                         
   3  -2  18         95.88        155.29         2.65 o                         
   3  -2  19          5.55          7.14         1.28 o                         
   3  -1 -17         63.31        126.56         3.07 o                         
   3  -1 -16          6.15          6.18         1.76 o                         
   3  -1 -15         26.01         36.60         2.98 o                         
   3  -1 -14         15.01         21.34         3.46 o                         
   3  -1 -13         91.23        151.81         5.09 o                         
   3  -1 -12         94.33        139.92         5.07 o                         
   3  -1 -11        320.66        483.24         7.21 o                         
   3  -1  -5        318.20        292.30         8.50 o                         
   3  -1  -4        557.73        576.98         5.90 o                         
   3  -1  -3        210.77        233.43         4.36 o                         
   3  -1  -2       1174.57       1188.46         8.13 o                         
   3  -1  -1        733.28        829.32         6.53 o                         
   3  -1   0        291.21        299.55         5.24 o                         
   3  -1   1        104.50         95.96         3.68 o                         
   3  -1   2        348.47        424.68         5.54 o                         
   3  -1   3        620.50        615.89         4.74 o                         
   3  -1   4       1164.28       1212.77         7.40 o                         
   3  -1   5        242.51        291.07         4.45 o                         
   3  -1   6        466.45        502.72         5.85 o                         
   3  -1   7        386.96        491.64         6.32 o                         
   3  -1   8        566.70        754.12        10.34 o                         
   3  -1  12         18.35         27.03         3.36 o                         
   3  -1  13        333.79        431.82         5.26 o                         
   3  -1  14        113.16        149.55         3.99 o                         
   3  -1  15         93.37        128.81         3.89 o                         
   3  -1  16         12.36         18.89         3.14 o                         
   3  -1  17         24.56         30.79         2.95 o                         
   3  -1  18          7.06          2.87         2.25 o                         
   3  -1  19         68.61         86.59         1.36 o                         
   3  -1  20         11.10         18.18         3.67 o                         
   3   0 -18          4.62          7.61         1.30 o                         
   3   0 -17         13.42         31.33         2.51 o                         
   3   0 -15         26.53         10.72         1.49 o                         
   3   0 -14         26.26         34.18         3.02 o                         
   3   0 -13        186.27        214.06         4.37 o                         
   3   0 -12         17.18         13.93         3.48 o                         
   3   0 -11        182.22        239.82         5.41 o                         
   3   0 -10        391.24        470.68         6.39 o                         
   3   0  -9         84.77         86.57         3.94 o                         
   3   0  -8         53.22         49.82         3.60 o                         
   3   0  -7         74.71         69.26         3.51 o                         
   3   0  -6        786.84        908.84         6.03 o                         
   3   0  -5        229.09        233.36         3.58 o                         
   3   0  -4        168.25        247.31         3.41 o                         
   3   0  -3         54.71         54.11         2.04 o                         
   3   0  -2        123.24        143.85         3.80 o                         
   3   0  -1        527.68        579.24         6.23 o                         
   3   0   0         24.92         25.57         3.20 o                         
   3   0   1       4325.49       4975.19        16.63 o                         
   3   0   2         27.79         32.08         3.22 o                         
   3   0   3        460.21        369.02         3.86 o                         
   3   0   4        144.32        145.64         3.39 o                         
   3   0   5         49.33         43.63         2.90 o                         
   3   0   6        141.50        207.47         4.13 o                         
   3   0   7        245.37        254.76         4.66 o                         
   3   0   8        877.08        960.62         8.99 o                         
   3   0  11         96.85         88.05         4.76 o                         
   3   0  12        435.95        451.19         6.90 o                         
   3   0  13        216.12        247.30         6.26 o                         
   3   0  14         14.14         20.42         4.84 o                         
   3   0  15        153.17        190.51         5.72 o                         
   3   0  16         21.63         29.43         3.18 o                         
   3   0  17         31.25         42.49         3.02 o                         
   3   0  18         20.42         27.49         2.61 o                         
   3   0  19         15.94         24.88         2.28 o                         
   3   0  20         19.25         26.55         2.50 o                         
   3   1 -17          2.52          4.06         1.71 o                         
   3   1 -16          5.72          8.74         2.73 o                         
   3   1 -15          0.38          1.62         2.97 o                         
   3   1 -14         11.93          1.22         1.14 o                         
   3   1 -13         63.00         20.26         2.33 o                         
   3   1 -12        230.62        251.77         4.21 o                         
   3   1 -11        252.03        255.14         4.19 o                         
   3   1 -10        224.64        226.20         4.32 o                         
   3   1  -9         36.71         41.19         2.38 o                         
   3   1  -8        115.89        113.46         2.60 o                         
   3   1  -7        844.02        875.69         4.46 o                         
   3   1  -6        391.37        404.61         2.66 o                         
   3   1  -5         44.64         53.27         2.07 o                         
   3   1  -4         71.47         72.39         1.74 o                         
   3   1  -3        224.31        239.98         2.11 o                         
   3   1  -2        182.49        196.39         1.91 o                         
   3   1  -1        112.31        134.64         3.87 o                         
   3   1   0       2379.77       2638.58        20.70 o                         
   3   1   1        592.54        654.56        11.38 o                         
   3   1   2       2130.31       2021.66        18.74 o                         
   3   1   3        123.34        150.42         4.38 o                         
   3   1   4        208.01        254.00         3.94 o                         
   3   1   5        187.14        189.96         3.78 o                         
   3   1   6         76.38         67.84         3.69 o                         
   3   1   7         47.54         57.76         3.75 o                         
   3   1   8        469.58        317.23         9.71 o                         
   3   1   9        900.76        913.26         7.06 o                         
   3   1  10         99.42        108.52         4.06 o                         
   3   1  11         37.32         35.19         2.78 o                         
   3   1  12        229.00        238.44         4.82 o                         
   3   1  13        220.59        240.53         5.14 o                         
   3   1  14        262.66        280.55         5.23 o                         
   3   1  15         76.58         84.76         4.35 o                         
   3   1  16         10.08         11.06         3.81 o                         
   3   1  17          0.44          0.39         3.43 o                         
   3   1  18          4.73         10.77         3.24 o                         
   3   1  19          7.92          8.45         2.80 o                         
   3   1  20         31.66         21.92         2.59 o                         
   3   2 -17          1.73          2.23         1.20 o                         
   3   2 -16          8.28         10.85         1.85 o                         
   3   2 -15          0.15          1.66         2.11 o                         
   3   2 -14         21.87         25.83         2.50 o                         
   3   2 -13         18.03         17.08         3.35 o                         
   3   2 -13         15.32         -0.33         0.67 o                         
   3   2 -12        341.04         45.88         5.03 o                         
   3   2 -11          3.31          9.25         2.22 o                         
   3   2 -10        127.66        138.81         2.65 o                         
   3   2  -9         18.05         12.00         2.39 o                         
   3   2  -8        147.40        122.54         2.72 o                         
   3   2  -7        605.91        565.42         3.72 o                         
   3   2  -6        130.83        125.14         1.75 o                         
   3   2  -5        170.35        177.50         1.80 o                         
   3   2  -4        326.19        335.46         2.06 o                         
   3   2  -3        168.03        152.76         1.97 o                         
   3   2  -2        332.87        328.79         1.78 o                         
   3   2  -1        895.67        802.44         2.54 o                         
   3   2   0       1833.57       1755.00         3.47 o                         
   3   2   1        101.79         80.51         1.37 o                         
   3   2   2       1774.71       1663.57         3.51 o                         
   3   2   3       1035.77       1013.81         2.88 o                         
   3   2   4        382.37        409.75         1.79 o                         
   3   2   5        188.60        176.71         1.69 o                         
   3   2   6        271.38        275.50         2.59 o                         
   3   2   7        160.49        176.73         2.95 o                         
   3   2   8        131.08        140.84         3.43 o                         
   3   2   9        582.00        583.71         3.83 o                         
   3   2  10        125.48        119.83         2.75 o                         
   3   2  11         15.11         12.85         2.49 o                         
   3   2  12        153.72        145.45         3.10 o                         
   3   2  13          3.16          7.56         2.67 o                         
   3   2  14        344.69        381.86         3.81 o                         
   3   2  15         15.90         20.02         2.70 o                         
   3   2  16         31.77         30.01         3.85 o                         
   3   2  16         13.79         13.25         2.70 o                         
   3   2  17         15.59         18.59         2.43 o                         
   3   2  18          7.80         10.01         2.13 o                         
   3   2  19          1.44         -0.90         2.65 o                         
   3   2  19          0.02          2.02         1.79 o                         
   3   3 -16          0.01          0.07         1.14 o                         
   3   3 -15         51.04         59.90         1.96 o                         
   3   3 -14          0.19          2.20         2.13 o                         
   3   3 -13          8.63         13.16         1.90 o                         
   3   3 -12         32.29          2.01         1.55 o                         
   3   3 -11         13.50          2.26         0.90 o                         
   3   3 -10        156.87        171.09         5.46 o                         
   3   3 -10        145.24        139.80         2.24 o                         
   3   3  -9         31.72         28.57         4.73 o                         
   3   3  -9         28.03         22.49         1.83 o                         
   3   3  -8         80.38         66.16         2.18 o                         
   3   3  -7         83.35         88.31         2.21 o                         
   3   3  -6        207.02        174.43         2.41 o                         
   3   3  -5        268.65        257.14         2.55 o                         
   3   3  -4        122.35        128.87         1.87 o                         
   3   3  -3        357.41        362.56         1.91 o                         
   3   3  -2        162.89        144.63         1.52 o                         
   3   3  -1        249.62        230.74         1.57 o                         
   3   3   0        185.58        205.11         1.53 o                         
   3   3   1        624.17        564.56         2.08 o                         
   3   3   2        153.44        155.01         1.46 o                         
   3   3   3        286.37        272.79         1.78 o                         
   3   3   4        182.24        162.14         1.60 o                         
   3   3   5        295.16        287.64         1.77 o                         
   3   3   6        146.75        169.12         1.82 o                         
   3   3   7        223.67        213.11         1.76 o                         
   3   3   8        173.91        141.58         1.84 o                         
   3   3   9         98.27        101.43         1.86 o                         
   3   3  10         66.11         20.63         1.65 o                         
   3   3  11         27.53         10.06         1.35 o                         
   3   3  12        133.55         17.56         3.10 o                         
   3   3  13        151.05         39.88         2.90 o                         
   3   3  14         71.24         20.97         2.30 o                         
   3   3  15        175.95        163.69         4.04 o                         
   3   3  15        168.86          8.37         1.98 o                         
   3   3  16        110.82        106.55         3.54 o                         
   3   3  16        110.67         82.77         2.39 o                         
   3   3  17         18.98         17.80         1.33 o                         
   3   3  18         10.68          7.07         1.00 o                         
   3   4 -14          3.59          6.00         1.24 o                         
   3   4 -13          5.58          6.28         1.72 o                         
   3   4 -12          0.66         -0.24         1.94 o                         
   3   4 -11        116.07        152.23         2.69 o                         
   3   4 -10          1.85         -0.57         0.57 o                         
   3   4  -9         73.52         62.52         4.24 o                         
   3   4  -9         36.15         14.19         1.39 o                         
   3   4  -8        124.63        143.87         4.74 o                         
   3   4  -8          0.60          1.20         1.59 o                         
   3   4  -7        232.09        235.22         2.40 o                         
   3   4  -7        205.21        200.46         3.60 o                         
   3   4  -6          1.54         -0.29         1.61 o                         
   3   4  -5        146.11        145.15         2.14 o                         
   3   4  -4        250.29        261.89         2.34 o                         
   3   4  -3        425.71        465.11         2.69 o                         
   3   4  -2        238.72        252.07         2.06 o                         
   3   4  -1         23.01         21.39         1.74 o                         
   3   4   0         74.81         66.34         1.61 o                         
   3   4   1         84.68        100.68         1.69 o                         
   3   4   2         81.23         73.52         1.73 o                         
   3   4   3         22.24         21.34         1.62 o                         
   3   4   4        284.69        318.65         2.57 o                         
   3   4   5        362.86        367.49         2.67 o                         
   3   4   6        228.80        234.96         2.43 o                         
   3   4   7        163.12        165.49         2.34 o                         
   3   4   8          1.59          1.70         2.32 o                         
   3   4   9        201.40        198.25         4.08 o                         
   3   4   9         32.69         30.18         3.02 o                         
   3   4  10        151.36        151.81         4.13 o                         
   3   4  10        150.87        138.21         3.67 o                         
   3   4  11         45.45         38.07         2.10 o                         
   3   4  12        119.20        111.71         3.49 o                         
   3   4  13          5.93          2.26         2.61 o                         
   3   5 -14          3.91          4.02         1.93 o                         
   3   5 -13         15.58         17.81         2.66 o                         
   3   5 -12          0.30          0.24         1.32 o                         
   3   5 -11         10.66         20.50         1.84 o                         
   3   5 -10          2.20          3.02         1.67 o                         
   3   5  -9          0.64         -0.13         0.69 o                         
   3   5  -8          0.61         -0.37         0.92 o                         
   3   5  -7        123.08        136.25         3.88 o                         
   3   5  -7         15.57         16.40         1.59 o                         
   3   5  -6          7.03         10.15         2.48 o                         
   3   5  -6          3.81          2.53         1.99 o                         
   3   5  -5          4.62          2.49         1.76 o                         
   3   5  -4        433.51        522.46         2.68 o                         
   3   5  -3         62.33         81.91         2.22 o                         
   3   5  -2        160.28        180.70         2.43 o                         
   3   5  -1         92.72        104.75         2.30 o                         
   3   5   0          1.91          3.27         1.90 o                         
   3   5   1        102.34        112.93         2.78 o                         
   3   5   2          2.03          1.18         2.03 o                         
   3   5   3        104.40        111.37         2.09 o                         
   3   5   4        134.30        142.67         2.16 o                         
   3   5   5         70.77         98.23         2.05 o                         
   3   5   6        428.44        509.72         2.88 o                         
   3   5   7          4.73          3.75         2.20 o                         
   3   5   8          7.04          6.47         2.58 o                         
   3   5   9        130.78        130.34         2.78 o                         
   3   5  10         42.44         39.60         2.39 o                         
   3   5  11          1.27          3.22         1.95 o                         
   3   5  12          4.12          4.39         1.80 o                         
   3   5  13          8.74          7.37         2.50 o                         
   3   5  14         11.98          9.67         2.11 o                         
   3   6 -12         20.46         23.05         2.09 o                         
   3   6 -11          0.09         -0.03         2.42 o                         
   3   6 -10         71.55        103.53         1.48 o                         
   3   6  -9          0.83          0.28         1.16 o                         
   3   6  -8          0.56         -0.36         1.33 o                         
   3   6  -7          9.71         13.76         4.50 o                         
   3   6  -7          2.98          1.17         0.93 o                         
   3   6  -6         42.32         62.17         3.53 o                         
   3   6  -6          0.71          0.16         1.32 o                         
   3   6  -5         55.90         69.36         3.50 o                         
   3   6  -5         49.49         60.37         1.80 o                         
   3   6  -4         38.95         48.92         2.69 o                         
   3   6  -4         24.45         35.98         2.20 o                         
   3   6  -3        112.78        144.66         2.09 o                         
   3   6  -2        227.00        267.63         2.59 o                         
   3   6  -1         36.91         49.29         2.54 o                         
   3   6   0        116.29        142.93         3.31 o                         
   3   6   1         27.21         30.81         2.97 o                         
   3   6   2        141.02        183.31         2.47 o                         
   3   6   3         36.32         39.99         2.02 o                         
   3   6   4        275.92        333.56         2.66 o                         
   3   6   5         93.02        112.63         2.16 o                         
   3   6   6         37.74         52.42         2.34 o                         
   3   6   7         48.49         49.26         2.69 o                         
   3   6   7          7.80          9.26         3.00 o                         
   3   6   8         50.62         70.03         2.41 o                         
   3   6   9          8.18         10.38         2.06 o                         
   3   6  10          2.93         10.70         1.94 o                         
   3   6  11         57.33         49.92         1.92 o                         
   3   6  12         23.91         17.37         1.50 o                         
   3   6  13          0.25          1.31         1.87 o                         
   3   7 -10          1.49         -0.01         2.88 o                         
   3   7  -9         23.77         28.26         2.23 o                         
   3   7  -8          7.98          9.78         1.21 o                         
   3   7  -7          0.05         -0.82         0.98 o                         
   3   7  -6          2.59          2.27         1.28 o                         
   3   7  -5         17.18         31.16         4.10 o                         
   3   7  -5          3.42          1.53         1.07 o                         
   3   7  -4          5.61          4.54         4.35 o                         
   3   7  -4          5.53          9.25         1.31 o                         
   3   7  -3          1.36          2.28         2.71 o                         
   3   7  -3          0.57          0.40         1.81 o                         
   3   7  -2         11.47         18.31         2.05 o                         
   3   7  -2          4.43          9.51         2.66 o                         
   3   7  -1         42.85         63.60         2.19 o                         
   3   7  -1         40.40         86.88         3.07 o                         
   3   7   0        105.39        175.96         2.10 o                         
   3   7   1          8.75          9.21         1.77 o                         
   3   7   2        102.61        166.97         2.47 o                         
   3   7   3         36.19         60.28         2.69 o                         
   3   7   4         12.21         23.40         3.60 o                         
   3   7   5          1.43          2.29         1.94 o                         
   3   7   6          4.65          5.74         2.21 o                         
   3   7   6          0.10          1.25         2.57 o                         
   3   7   7         16.73         25.40         1.94 o                         
   3   7   8          3.49          3.09         1.62 o                         
   3   7   9         15.90         23.84         1.59 o                         
   3   7  10          0.93          0.82         1.27 o                         
   3   7  11          4.98          3.69         1.09 o                         
   3   8  -5          7.09          1.18         1.26 o                         
   3   8  -4          7.49          2.55         1.14 o                         
   3   8  -3        134.20        122.03         1.88 o                         
   3   8  -3          1.31          2.98         1.28 o                         
   3   8  -2         82.37         67.58         1.82 o                         
   3   8  -2          1.24          3.08         1.59 o                         
   3   8  -1          7.98          4.50         1.77 o                         
   3   8  -1          0.21          1.11         1.15 o                         
   3   8   0         33.59         61.75         1.80 o                         
   3   8   0         24.52         63.51         2.21 o                         
   3   8   1         17.43         45.61         1.48 o                         
   3   8   2         31.19         51.32         1.50 o                         
   3   8   3          9.63          5.84         1.37 o                         
   3   8   4         99.70         93.19         1.83 o                         
   3   8   6         24.93         19.77         2.24 o                         
   3   8   7          0.00          0.99         1.87 o                         
   4  -5 -11          0.28          3.35         2.27 o                         
   4  -5  10         77.71        161.20         3.63 o                         
   4  -4 -13          2.48          7.43         2.59 o                         
   4  -4 -12         20.84         37.89         1.68 o                         
   4  -4 -11         14.41         27.48         1.97 o                         
   4  -4 -10         22.53         38.13         2.19 o                         
   4  -4  -9          4.68          6.84         2.16 o                         
   4  -4  -8          1.44          0.91         2.17 o                         
   4  -4  12          0.51          1.52         2.74 o                         
   4  -4  13         11.10         24.87         2.46 o                         
   4  -4  14         11.07         26.45         2.07 o                         
   4  -3 -14          0.01         -0.59         1.20 o                         
   4  -3 -13          1.14          3.75         2.04 o                         
   4  -3 -12          0.36          1.58         2.28 o                         
   4  -3 -11         76.80        124.49         3.22 o                         
   4  -3 -10         10.05         24.17         2.76 o                         
   4  -3  -9         29.32         48.85         2.89 o                         
   4  -3  -8         19.09         18.78         2.72 o                         
   4  -3  11         18.78         25.16         3.03 o                         
   4  -3  12         13.99         26.78         2.25 o                         
   4  -3  13          3.29          6.22         2.05 o                         
   4  -3  14        136.54        203.06         2.51 o                         
   4  -3  15          0.25          0.35         2.56 o                         
   4  -3  16         20.96         33.62         2.31 o                         
   4  -3  17          8.15          7.60         1.54 o                         
   4  -2 -16          0.32         -2.30         2.30 o                         
   4  -2 -15          8.12         12.26         1.25 o                         
   4  -2 -14          6.70         14.34         1.63 o                         
   4  -2 -13         13.29         18.96         1.95 o                         
   4  -2 -12          3.11          2.03         2.69 o                         
   4  -2 -11          7.71         13.39         3.01 o                         
   4  -2 -10          5.30          7.30         3.03 o                         
   4  -2  -9         25.02         32.53         3.17 o                         
   4  -2  -8        136.23        172.57         3.85 o                         
   4  -2  -7         46.06         61.34         3.10 o                         
   4  -2  -4         90.01         92.99         2.59 o                         
   4  -2  12         50.94         45.64         3.81 o                         
   4  -2  13         79.05        119.00         3.04 o                         
   4  -2  14          0.09          2.60         2.34 o                         
   4  -2  15         66.04        111.92         2.64 o                         
   4  -2  16          0.53          0.45         1.87 o                         
   4  -2  17         21.16         33.17         1.73 o                         
   4  -2  18          8.66         12.98         1.26 o                         
   4  -1 -16          2.82          2.14         1.93 o                         
   4  -1 -15          5.03          4.45         1.44 o                         
   4  -1 -14         31.33         41.27         1.90 o                         
   4  -1 -13          1.77          2.86         1.94 o                         
   4  -1 -12         46.52         57.45         2.40 o                         
   4  -1 -11         12.12         14.59         3.27 o                         
   4  -1 -10         64.67         72.95         3.64 o                         
   4  -1  -9          0.37          0.19         3.03 o                         
   4  -1  -8          8.53         15.20         2.95 o                         
   4  -1  -7        594.21        705.64         5.59 o                         
   4  -1  -6         94.23        107.51         3.08 o                         
   4  -1  -5        270.57        267.60         3.54 o                         
   4  -1  -4         44.90         43.45         2.31 o                         
   4  -1  -3         27.28         25.07         2.10 o                         
   4  -1   2         26.94         16.27         4.59 o                         
   4  -1   3         72.70        107.47         5.96 o                         
   4  -1   4        747.36        976.25        13.28 o                         
   4  -1  12         11.81         14.53         2.71 o                         
   4  -1  13        132.85        168.55         3.40 o                         
   4  -1  14         11.82         13.20         2.67 o                         
   4  -1  15        105.89        111.73         2.95 o                         
   4  -1  16         33.07         51.40         2.42 o                         
   4  -1  17          0.08          1.68         1.95 o                         
   4  -1  18         29.52         39.56         1.77 o                         
   4  -1  19         14.18         18.24         2.02 o                         
   4   0 -15         33.74         41.62         1.81 o                         
   4   0 -14         60.28         85.38         2.03 o                         
   4   0 -13         47.92         62.15         2.17 o                         
   4   0 -12         23.83         24.43         2.18 o                         
   4   0 -11          2.89          1.67         2.01 o                         
   4   0 -10         17.58         16.80         2.21 o                         
   4   0  -9         19.49         18.95         3.12 o                         
   4   0  -8        125.77        138.10         3.60 o                         
   4   0  -7        213.24        219.56         3.75 o                         
   4   0  -6        224.52        221.89         3.60 o                         
   4   0  -5        521.57        548.37         4.55 o                         
   4   0  -4         66.45         54.38         2.41 o                         
   4   0  -3         20.52         19.81         1.88 o                         
   4   0  -2        739.20        730.48         2.99 o                         
   4   0  -1         22.23         24.81         1.90 o                         
   4   0   0         17.18         31.66         1.63 o                         
   4   0   1          5.99          6.32         1.44 o                         
   4   0   2         27.15         24.83         2.86 o                         
   4   0   3        233.23        290.48         4.78 o                         
   4   0   4        308.79        429.15        10.03 o                         
   4   0  12         58.36         67.11         2.93 o                         
   4   0  13         51.15         60.92         2.85 o                         
   4   0  14        123.10        150.95         4.67 o                         
   4   0  15         32.81         42.01         3.84 o                         
   4   0  16          4.55          7.98         3.45 o                         
   4   0  17         23.05         32.58         3.28 o                         
   4   0  18         32.11         37.15         2.89 o                         
   4   0  19         46.15         62.26         2.84 o                         
   4   1 -16          0.83          4.29         1.74 o                         
   4   1 -15         32.46         40.30         1.20 o                         
   4   1 -14          0.94          0.15         1.74 o                         
   4   1 -13         77.22         82.09         2.74 o                         
   4   1 -12          6.57          7.26         1.96 o                         
   4   1 -11         33.43         36.33         2.17 o                         
   4   1 -10         41.52         35.46         2.19 o                         
   4   1  -9          7.83          7.63         2.05 o                         
   4   1  -8          1.58          2.94         2.84 o                         
   4   1  -7          7.57          7.74         2.63 o                         
   4   1  -6        417.25        384.41         3.01 o                         
   4   1  -5          9.61          4.73         1.61 o                         
   4   1  -4        161.36        134.15         2.06 o                         
   4   1  -3        216.99        205.46         2.19 o                         
   4   1  -2        267.77        271.03         2.19 o                         
   4   1  -1        614.88        581.00         2.50 o                         
   4   1   0         16.38         16.32         1.18 o                         
   4   1   1          1.04          0.93         1.81 o                         
   4   1   2         15.64         15.89         1.74 o                         
   4   1   3         72.96         78.78         1.97 o                         
   4   1  10        330.85        331.36         4.55 o                         
   4   1  11         71.47         75.60         2.63 o                         
   4   1  12         60.13         65.01         2.64 o                         
   4   1  13         17.82         15.07         2.34 o                         
   4   1  14        154.89        157.58         4.10 o                         
   4   1  15         13.69         13.05         3.10 o                         
   4   1  16          6.81          7.38         2.75 o                         
   4   1  17         37.37         36.28         2.75 o                         
   4   1  18          9.34          6.70         2.13 o                         
   4   1  19         23.73         19.39         1.38 o                         
   4   2 -16          3.92          6.45         1.46 o                         
   4   2 -15         10.66         20.85         2.01 o                         
   4   2 -14         37.33          9.13         1.74 o                         
   4   2 -13          0.33          2.95         1.63 o                         
   4   2 -12        170.07        177.57         3.14 o                         
   4   2 -11         11.52         15.49         2.52 o                         
   4   2 -10         56.20         56.76         2.16 o                         
   4   2  -9         61.12         61.88         2.20 o                         
   4   2  -8         21.19         15.23         1.94 o                         
   4   2  -7         78.60         66.26         2.13 o                         
   4   2  -6         76.37         84.41         3.02 o                         
   4   2  -5        385.71        374.87         4.08 o                         
   4   2  -4         11.21          8.65         1.60 o                         
   4   2  -3          1.59         -0.07         1.48 o                         
   4   2  -2         10.43          6.55         1.23 o                         
   4   2  -1        408.32        395.65         2.13 o                         
   4   2   0        166.53        147.18         1.57 o                         
   4   2   1          0.29         -0.08         1.16 o                         
   4   2   2        203.30        213.15         1.67 o                         
   4   2   3        510.82        552.66         2.30 o                         
   4   2   4         46.25         52.90         1.63 o                         
   4   2   5         22.56         27.80         2.18 o                         
   4   2   7         27.32         23.06         1.79 o                         
   4   2   8         64.52         68.63         2.16 o                         
   4   2   9        425.69        443.13         4.21 o                         
   4   2  10         70.26         63.11         2.14 o                         
   4   2  11         96.27         95.52         2.36 o                         
   4   2  12         29.75         26.81         2.14 o                         
   4   2  13        141.49        127.30         2.61 o                         
   4   2  14          3.41          1.73         1.97 o                         
   4   2  15          0.00         -0.11         1.88 o                         
   4   2  16         13.37         11.12         1.81 o                         
   4   2  17          0.07          0.25         1.55 o                         
   4   2  18         52.60         45.40         1.39 o                         
   4   3 -15          1.25          3.74         1.52 o                         
   4   3 -14         36.10         53.75         2.21 o                         
   4   3 -13         65.20          7.93         2.20 o                         
   4   3 -12          0.69          0.13         1.17 o                         
   4   3 -11         25.82         28.47         1.78 o                         
   4   3 -10         21.71         21.21         2.50 o                         
   4   3  -9         67.92         54.35         2.94 o                         
   4   3  -8        147.28        135.87         2.08 o                         
   4   3  -7         58.80         57.26         1.79 o                         
   4   3  -6         24.07         22.40         1.61 o                         
   4   3  -5          0.01         -0.17         1.46 o                         
   4   3  -4         94.85         78.51         1.78 o                         
   4   3  -3          2.59          4.23         1.25 o                         
   4   3  -2        158.07        157.28         1.65 o                         
   4   3  -1        167.24        174.50         1.86 o                         
   4   3   0         99.85        106.92         1.66 o                         
   4   3   1        547.13        453.31         4.00 o                         
   4   3   1        300.27        286.61         2.10 o                         
   4   3   2        459.45        478.98         4.19 o                         
   4   3   2        377.36        417.55         2.38 o                         
   4   3   3         65.06         81.87         1.36 o                         
   4   3   4        131.06        137.98         1.51 o                         
   4   3   5          0.65         -0.42         1.57 o                         
   4   3   6         14.20         17.05         1.70 o                         
   4   3   7        159.81         45.83         2.87 o                         
   4   3   8         19.00          4.11         1.24 o                         
   4   3   9        125.41         -1.46         1.46 o                         
   4   3  11        213.35          1.31         1.88 o                         
   4   3  12          1.92         -0.20         0.37 o                         
   4   3  13          0.02         -0.37         0.63 o                         
   4   3  14          1.81         -0.49         0.82 o                         
   4   3  15         22.29          3.71         1.20 o                         
   4   3  16         89.98         82.41         2.28 o                         
   4   3  17         15.28         14.04         1.55 o                         
   4   4 -14          7.13          8.20         1.40 o                         
   4   4 -13          8.69         12.54         1.91 o                         
   4   4 -12          2.63         -0.01         2.08 o                         
   4   4 -11        199.64         41.13         3.53 o                         
   4   4 -10          0.33          0.05         1.36 o                         
   4   4  -9         17.75         13.38         1.60 o                         
   4   4  -8         21.36         21.92         2.11 o                         
   4   4  -7          0.01          0.30         1.63 o                         
   4   4  -6         95.57         84.65         1.75 o                         
   4   4  -5          0.23         -0.23         1.42 o                         
   4   4  -4         39.13         33.41         1.57 o                         
   4   4  -3         35.51         39.20         2.67 o                         
   4   4  -3         19.59         19.79         3.28 o                         
   4   4  -2         30.71         25.72         1.98 o                         
   4   4  -2          1.52         -0.77         1.97 o                         
   4   4  -1        177.00        190.77         2.15 o                         
   4   4  -1         15.95         20.98         2.62 o                         
   4   4   0          0.48          0.36         1.88 o                         
   4   4   0          0.45         -0.52         2.44 o                         
   4   4   1        857.95        882.68         3.58 o                         
   4   4   1        470.86        517.40         4.95 o                         
   4   4   2          0.41         -0.77         1.94 o                         
   4   4   2          0.04         -1.19         2.68 o                         
   4   4   3        209.01        232.52         2.90 o                         
   4   4   3        195.89        219.61         2.83 o                         
   4   4   4         36.75         37.57         3.63 o                         
   4   4   4         35.50         33.13         1.63 o                         
   4   4   5         19.36         21.81         1.41 o                         
   4   4   6         73.54         73.70         1.83 o                         
   4   4   7          6.82          7.21         1.97 o                         
   4   4   8          0.73          0.57         1.86 o                         
   4   4   9         33.89         33.50         2.06 o                         
   4   4  10        150.05        163.82         3.43 o                         
   4   5 -12          3.32          5.62         1.51 o                         
   4   5 -11          1.32          3.30         1.46 o                         
   4   5 -10          6.92         10.20         1.76 o                         
   4   5  -9         34.72         13.56         1.38 o                         
   4   5  -8         95.47         99.97         1.67 o                         
   4   5  -7          4.87          7.60         1.48 o                         
   4   5  -6         23.59         20.39         1.89 o                         
   4   5  -5         30.70         24.10         1.95 o                         
   4   5  -4         63.83         67.19         2.83 o                         
   4   5  -4          2.20          1.03         2.22 o                         
   4   5  -3          9.88         10.44         2.00 o                         
   4   5  -3          1.79          2.38         3.09 o                         
   4   5  -2         88.34        104.62         2.23 o                         
   4   5  -1         66.76         77.16         2.16 o                         
   4   5   0        267.85        287.79         2.54 o                         
   4   5   1         41.26         56.44         2.35 o                         
   4   5   1         22.65         27.75         3.26 o                         
   4   5   2        315.54        368.72         3.05 o                         
   4   5   2        294.11        342.42         4.86 o                         
   4   5   3         80.14        100.33         2.42 o                         
   4   5   3         77.90        104.06         3.70 o                         
   4   5   4        106.09        132.17         2.50 o                         
   4   5   4        103.25        122.89         3.71 o                         
   4   5   5         11.31         16.66         2.66 o                         
   4   5   5          9.85          8.09         3.03 o                         
   4   5   6         76.77        106.99         4.42 o                         
   4   5   6         74.97         83.43         2.50 o                         
   4   5   7         17.89         25.99         2.19 o                         
   4   5   8          0.18          0.46         2.03 o                         
   4   5   9          0.89         -0.27         2.01 o                         
   4   5  10         63.69         73.65         2.19 o                         
   4   5  11         52.08         50.08         1.90 o                         
   4   6 -10         27.97         35.83         1.23 o                         
   4   6  -9          7.42          9.61         1.45 o                         
   4   6  -8          0.10         -0.41         0.99 o                         
   4   6  -7          7.84         12.43         1.28 o                         
   4   6  -6         12.93         17.17         3.25 o                         
   4   6  -6         12.86         15.59         1.68 o                         
   4   6  -5        161.80        208.51         2.88 o                         
   4   6  -5        135.09        141.65         2.28 o                         
   4   6  -4         37.40         51.01         2.04 o                         
   4   6  -3         88.16        123.85         2.66 o                         
   4   6  -3         40.32         54.87         3.31 o                         
   4   6  -2        104.15        133.41         2.59 o                         
   4   6  -1         22.74         29.00         2.27 o                         
   4   6   0        104.65        137.83         2.60 o                         
   4   6   1         15.36         15.43         1.93 o                         
   4   6   2        127.25        191.98         2.75 o                         
   4   6   3         25.04         33.64         2.23 o                         
   4   6   4         96.58        125.15         2.99 o                         
   4   6   4         33.80         43.99         3.38 o                         
   4   6   5         91.34        134.82         2.97 o                         
   4   6   5         58.19         60.13         3.62 o                         
   4   6   6         31.18         46.05         3.52 o                         
   4   6   6          1.34          1.55         2.98 o                         
   4   6   7         32.49         50.64         2.24 o                         
   4   6   8          0.08          1.41         1.84 o                         
   4   6   9          3.64          4.67         1.77 o                         
   4   6  10          1.26         -0.67         1.59 o                         
   4   6  11         38.97         32.19         1.47 o                         
   4   7  -8         24.15         12.88         2.80 o                         
   4   7  -7          2.82          6.09         1.74 o                         
   4   7  -7          2.56          1.56         1.96 o                         
   4   7  -6         19.37         25.83         1.75 o                         
   4   7  -5          1.47          2.84         1.89 o                         
   4   7  -5          1.12          1.89         1.54 o                         
   4   7  -4         11.20         24.80         1.42 o                         
   4   7  -3         49.12         76.87         1.64 o                         
   4   7  -2         11.41         16.59         1.58 o                         
   4   7  -1         44.15         70.22         2.48 o                         
   4   7   0         10.88         15.37         2.28 o                         
   4   7   1          0.54          0.27         2.21 o                         
   4   7   2         12.69         17.14         1.91 o                         
   4   7   3         43.55         72.56         2.02 o                         
   4   7   4         12.84         21.58         2.19 o                         
   4   7   4         10.67         13.10         2.54 o                         
   4   7   5         48.91         73.12         2.19 o                         
   4   7   6         10.94         22.88         2.78 o                         
   4   7   6          5.34          8.40         2.40 o                         
   4   7   7          1.34          0.37         2.56 o                         
   4   7   7          0.42         -0.60         2.14 o                         
   4   7   8          9.37         12.72         1.48 o                         
   4   7   9          0.32          1.98         1.19 o                         
   4   7  10          9.40          3.12         1.53 o                         
   4   8  -1         13.68          1.08         2.00 o                         
   4   8   0          0.95         -1.30         1.30 o                         
   4   8   1          2.29         -1.49         1.49 o                         
   4   8   2          0.99         -2.29         2.29 o                         
   4   8   4         51.09         59.58         3.44 o                         
   4   8   5         47.13         13.18         3.05 o                         
   5  -5   9          0.08          1.75         1.87 o                         
   5  -4 -10          4.64          1.60         1.79 o                         
   5  -4  -9          0.22         -1.71         1.71 o                         
   5  -4  -8          1.59          2.52         1.94 o                         
   5  -4  -7         38.85         67.50         2.42 o                         
   5  -4  11          0.18          0.68         2.55 o                         
   5  -4  12          0.75          0.15         2.24 o                         
   5  -4  13          3.63          8.08         1.82 o                         
   5  -3 -12         76.51        125.67         2.72 o                         
   5  -3 -11          2.36         -0.82         1.95 o                         
   5  -3 -10          0.60          2.33         2.21 o                         
   5  -3  -9         16.64         22.99         2.60 o                         
   5  -3  11         70.45        112.83         3.28 o                         
   5  -3  12          0.92          2.50         1.98 o                         
   5  -3  13          2.58          3.91         1.69 o                         
   5  -3  14          0.18          1.77         2.39 o                         
   5  -3  15         23.25         32.84         2.09 o                         
   5  -2 -13         16.52         30.77         1.62 o                         
   5  -2 -12         32.01         59.78         1.63 o                         
   5  -2 -11         19.12         27.31         1.73 o                         
   5  -2 -10          3.67          3.38         1.79 o                         
   5  -2  -9         28.07         41.16         1.99 o                         
   5  -2  -8          2.43          2.52         1.85 o                         
   5  -2  -7          5.58          7.04         2.38 o                         
   5  -2  -6         52.63         68.68         2.64 o                         
   5  -2  -1         12.22         15.54         2.25 o                         
   5  -2  12         48.38         64.47         3.64 o                         
   5  -2  13         42.11         52.39         2.46 o                         
   5  -2  14          8.38         15.10         2.07 o                         
   5  -2  15          0.01          2.15         1.75 o                         
   5  -2  16          0.37         -0.70         1.41 o                         
   5  -2  17          3.83          7.05         2.92 o                         
   5  -1 -14          0.24         -0.73         1.21 o                         
   5  -1 -13         22.49         38.76         1.60 o                         
   5  -1 -12          0.78          2.72         2.37 o                         
   5  -1 -11         45.38         70.30         2.91 o                         
   5  -1 -10         62.52         91.62         2.38 o                         
   5  -1  -9          0.41          0.87         2.05 o                         
   5  -1  -8         23.94         28.04         2.15 o                         
   5  -1  -7         26.41         32.63         2.16 o                         
   5  -1  -6         87.26         99.83         2.33 o                         
   5  -1  -5         23.79         33.96         2.44 o                         
   5  -1  -4         92.00        107.36         4.10 o                         
   5  -1  -4         20.44         13.98         2.29 o                         
   5  -1  -3         55.57         70.12         3.72 o                         
   5  -1  -2        105.32        117.03         3.63 o                         
   5  -1  -1        263.68        298.95         4.04 o                         
   5  -1   0        354.93        359.15         3.97 o                         
   5  -1  12        109.71        128.14         4.59 o                         
   5  -1  13          1.88          0.62         3.45 o                         
   5  -1  14         33.22         50.70         3.68 o                         
   5  -1  15         48.00         72.54         3.28 o                         
   5  -1  16          1.67          0.29         2.54 o                         
   5  -1  17          1.21          2.70         2.10 o                         
   5   0 -15          0.73          0.54         2.52 o                         
   5   0 -14          8.14         13.33         1.30 o                         
   5   0 -13         17.47         26.79         1.65 o                         
   5   0 -12          0.13         -1.34         1.80 o                         
   5   0 -11          2.81          4.93         2.86 o                         
   5   0 -10         53.37         68.90         3.33 o                         
   5   0  -9         27.51         37.72         3.94 o                         
   5   0  -9          2.08          0.14         2.99 o                         
   5   0  -8        292.36        366.83         5.12 o                         
   5   0  -8        110.05        117.88         3.95 o                         
   5   0  -7         11.70         10.35         2.68 o                         
   5   0  -6        155.48        198.27         3.12 o                         
   5   0  -5        305.86        315.76         3.24 o                         
   5   0  -4         67.25         63.54         2.52 o                         
   5   0  -3         44.00         51.67         2.26 o                         
   5   0  -2         32.28         34.43         3.24 o                         
   5   0  -1        125.16        116.61         3.37 o                         
   5   0   0         78.72        100.09         3.21 o                         
   5   0   1        358.83        360.78         3.89 o                         
   5   0  12         32.64         40.96         4.54 o                         
   5   0  12         30.93         30.84         3.84 o                         
   5   0  13        125.98        162.30         4.88 o                         
   5   0  13         82.11         92.49         4.42 o                         
   5   0  14          4.69          2.70         2.29 o                         
   5   0  15         44.00         47.79         2.31 o                         
   5   0  16         29.05         41.64         2.06 o                         
   5   0  17          5.75          8.88         1.61 o                         
   5   0  18          3.73          7.08         3.14 o                         
   5   1 -15          7.48          7.67         2.85 o                         
   5   1 -14          5.08          6.74         1.19 o                         
   5   1 -13         80.39        129.51         3.50 o                         
   5   1 -13          1.07          3.03         2.04 o                         
   5   1 -12          0.51         -1.40         3.22 o                         
   5   1 -12          0.00          0.63         2.27 o                         
   5   1 -11         82.73        115.34         4.08 o                         
   5   1 -11          4.28          7.33         2.58 o                         
   5   1 -10         20.31         25.67         3.87 o                         
   5   1  -9        199.24        233.59         4.95 o                         
   5   1  -8         20.01         20.39         2.68 o                         
   5   1  -7         57.54         63.75         2.84 o                         
   5   1  -6        252.68        287.11         3.47 o                         
   5   1  -5        404.17        408.14         3.62 o                         
   5   1  -4         78.29         63.20         2.53 o                         
   5   1  -3        112.28         92.98         2.56 o                         
   5   1  -2        547.69        574.48         3.74 o                         
   5   1  -1        382.70        381.51         3.11 o                         
   5   1   0         22.18         15.14         2.92 o                         
   5   1   1         93.97        102.61         3.26 o                         
   5   1   2         93.84         94.10         3.07 o                         
   5   1  10         47.40         57.71         4.14 o                         
   5   1  11         17.83         14.21         3.86 o                         
   5   1  12        187.45        219.32         3.52 o                         
   5   1  13         23.72         24.69         3.73 o                         
   5   1  13         21.66         18.86         3.57 o                         
   5   1  14         98.95        109.89         2.97 o                         
   5   1  15          0.62         -0.16         1.94 o                         
   5   1  16         96.49        102.13         2.14 o                         
   5   1  17          1.74          3.58         1.40 o                         
   5   1  18          6.26         -0.84         2.19 o                         
   5   2 -13         56.48         72.75         1.89 o                         
   5   2 -12         34.13         50.58         2.21 o                         
   5   2 -11         11.92          9.67         2.28 o                         
   5   2 -10         51.58         62.16         2.68 o                         
   5   2  -9        111.63        123.51         3.06 o                         
   5   2  -8         21.35         30.65         3.91 o                         
   5   2  -7         95.43        100.05         4.41 o                         
   5   2  -6         61.84         56.60         2.81 o                         
   5   2  -5        219.32        228.44         3.42 o                         
   5   2  -4       1125.03       1081.95         5.77 o                         
   5   2  -3         26.92         18.78         2.40 o                         
   5   2  -2        455.68        456.75         3.92 o                         
   5   2  -1        258.69        254.71         3.20 o                         
   5   2   0         87.28         88.96         2.46 o                         
   5   2   1        130.19        146.13         2.18 o                         
   5   2   2        107.59        118.16         3.52 o                         
   5   2   3         99.27         95.44         3.33 o                         
   5   2   4        223.89        219.00         3.89 o                         
   5   2   8        239.57         -1.07         1.07 o                         
   5   2   9         58.73         -0.07         0.96 o                         
   5   2  10        106.65          1.81         2.60 o                         
   5   2  11         25.50         -0.75         1.31 o                         
   5   2  12        122.17          8.64         2.65 o                         
   5   2  13         54.32          5.20         1.96 o                         
   5   2  14          9.90          6.91         1.65 o                         
   5   2  15         41.32          7.18         1.88 o                         
   5   2  16         54.72         64.80         3.13 o                         
   5   2  17         49.53         51.86         2.08 o                         
   5   3 -14         10.79         10.34         2.46 o                         
   5   3 -12        108.85        128.23         2.60 o                         
   5   3 -11         73.36         86.79         2.42 o                         
   5   3 -10        127.92        140.81         2.92 o                         
   5   3  -9         56.91         63.83         2.74 o                         
   5   3  -8        175.71        192.53         3.48 o                         
   5   3  -7         68.29         85.54         4.53 o                         
   5   3  -6        113.45        121.04         4.66 o                         
   5   3  -5        644.10        674.00         5.28 o                         
   5   3  -4        123.46        123.39         3.21 o                         
   5   3  -3        193.54        167.42         2.65 o                         
   5   3  -2          8.69          8.13         1.95 o                         
   5   3  -1        107.49        102.72         2.34 o                         
   5   3   0         30.45         26.85         1.99 o                         
   5   3   1         37.66         41.10         2.04 o                         
   5   3   2         32.24         36.20         2.00 o                         
   5   3   3         27.74         27.67         2.31 o                         
   5   3   4         93.62         93.03         2.59 o                         
   5   3   5          7.89          9.27         3.21 o                         
   5   3   6        201.61        198.49         4.26 o                         
   5   3   8        599.19         -0.94         1.06 o                         
   5   3   9        121.90         -0.43         1.10 o                         
   5   3  10         78.59         -1.21         1.21 o                         
   5   3  11        184.30         -0.60         1.51 o                         
   5   3  12         49.01         -1.73         1.73 o                         
   5   3  13        110.80         -0.35         1.91 o                         
   5   3  14         73.76         -1.93         1.93 o                         
   5   3  15        125.10        109.16         2.29 o                         
   5   4 -13         45.13         44.18         2.23 o                         
   5   4 -12         24.10         31.31         2.42 o                         
   5   4 -11         51.26         50.44         2.11 o                         
   5   4 -10         23.84         20.88         2.64 o                         
   5   4  -9          5.11          5.58         2.18 o                         
   5   4  -8         89.22         97.46         2.88 o                         
   5   4  -7         17.05         17.20         2.05 o                         
   5   4  -6         89.29         91.38         2.48 o                         
   5   4  -5        133.55        127.69         3.31 o                         
   5   4  -4        157.65        133.73         3.40 o                         
   5   4  -3        306.59        296.71         3.35 o                         
   5   4  -2        154.86        164.92         2.57 o                         
   5   4  -1         19.12         23.59         2.01 o                         
   5   4   0        207.03        212.98         2.70 o                         
   5   4   1          7.35          6.37         1.95 o                         
   5   4   2          7.48          9.92         2.07 o                         
   5   4   3        182.72        175.93         2.78 o                         
   5   4   4         20.56         26.60         2.47 o                         
   5   4   5        174.01        185.32         3.27 o                         
   5   4   6        287.10        284.82         3.60 o                         
   5   4   7        175.06        178.08         3.08 o                         
   5   4   8        119.39        115.51         3.96 o                         
   5   5 -11         29.38         34.46         2.00 o                         
   5   5 -10         12.81         16.01         2.37 o                         
   5   5  -9         98.35        123.11         2.88 o                         
   5   5  -8         34.99         32.28         2.15 o                         
   5   5  -7         71.97         82.10         2.15 o
[truncated: 236,521 more chars]
